# Supplementary material for: Mapping genes for resistance to stripe rust in spring wheat landrace PI 480035
Source: PLoS One. 2017 May 19;12(5):e0177898. doi: 10.1371/journal.pone.0177898 (PMC5438115; doi:10.1371/journal.pone.0177898)
Supplement: S1 Table — The table includes sequence of the markers, position of the SNPs, and chromosome/s in which the marker sequence homology was identified by comparison with the draft genome assembly of bread wheat [19]. (XLSX) [file pone.0177898.s001.xlsx]

## Sheet: CalledGenotypesWithFilters.0313
Marker	SNP_tag	Type	SNP_position.s.	Chromo_count	Chromos_TagA	Chromos_TagB	TagA_PI 480035	TagB_AvS
A6	TGCAGAAAAAAACAACTSGCAGGTTCTCAAAGTAGGATCCAGAAGACTCAGGGAGGTGGCCGCGAAGGTGTCTGA	SNP	17	0	unknown	unknown	TGCAGAAAAAAACAACTGGCAGGTTCTCAAAGTAGGATCCAGAAGACTCAGGGAGGTGGCCGCGAAGGTGTCTGA	TGCAGAAAAAAACAACTCGCAGGTTCTCAAAGTAGGATCCAGAAGACTCAGGGAGGTGGCCGCGAAGGTGTCTGA
A30	TGCAGAAAAAGAAAAGGGTACCTTCCAAAGCCTTTCTCGGCACATATTGCACTGTTAAGAGTTTTCMGAACGAGC	SNP	66	0	unknown	unknown	TGCAGAAAAAGAAAAGGGTACCTTCCAAAGCCTTTCTCGGCACATATTGCACTGTTAAGAGTTTTCCGAACGAGC	TGCAGAAAAAGAAAAGGGTACCTTCCAAAGCCTTTCTCGGCACATATTGCACTGTTAAGAGTTTTCAGAACGAGC
A41	TGCAGAAAAATAATGTGATAAAAACAAAATGCAACAAATATACATACCATAGCACCTCCACCAAGCAAWATACTT	SNP	68	1	7BS.fa	7BS.fa	TGCAGAAAAATAATGTGATAAAAACAAAATGCAACAAATATACATACCATAGCACCTCCACCAAGCAAAATACTT	TGCAGAAAAATAATGTGATAAAAACAAAATGCAACAAATATACATACCATAGCACCTCCACCAAGCAATATACTT
A62	TGCAGAAAACACTGATTTTTTTYYWAWYYTTTKSMRRAARSMMCMAMCYYCYKKTYSGGSMRKTTWARSMMYWWT	INDEL	22	0	unknown	unknown	TGCAGAAAACACTGATTTTTTTTCTAATCTTTTGCAGAAAGCACCAACCTCCTGTTCGGGCAGTTTAAGCACTAT	TGCAGAAAACACTGATTTTTTTCTAATCTTTTGCAGAAAGCACCAACCTCCTGTTCGGGCAGTTTAAGCACTATT
A87	TGCAGAAAAGACAAAATCAGGSTCTGTAAAAAGTTTACTGTTCACACACTGTTTTAACCCGATTTGTCTTTTTTG	SNP	21	1	3AS.fa	3AS.fa	TGCAGAAAAGACAAAATCAGGCTCTGTAAAAAGTTTACTGTTCACACACTGTTTTAACCCGATTTGTCTTTTTTG	TGCAGAAAAGACAAAATCAGGGTCTGTAAAAAGTTTACTGTTCACACACTGTTTTAACCCGATTTGTCTTTTTTG
A99	TGCAGAAAAGCCCCTATTCATTTTARAATCAACCTGGCACGTGAAAAAAATACATCTCTAAGGGTGGTGTTCGGT	SNP	25	1	2BS.fa	2BS.fa	TGCAGAAAAGCCCCTATTCATTTTAGAATCAACCTGGCACGTGAAAAAAATACATCTCTAAGGGTGGTGTTCGGT	TGCAGAAAAGCCCCTATTCATTTTAAAATCAACCTGGCACGTGAAAAAAATACATCTCTAAGGGTGGTGTTCGGT
A100	TGCAGAAAAGCCCCTATTCATTTTARAATCAACCTGGCACGTGAAAAAATACATCTCTAAGGGTGGTGTTCGGTT	SNP	25	0	unknown	unknown	TGCAGAAAAGCCCCTATTCATTTTAGAATCAACCTGGCACGTGAAAAAATACATCTCTAAGGGTGGTGTTCGGTT	TGCAGAAAAGCCCCTATTCATTTTAAAATCAACCTGGCACGTGAAAAAATACATCTCTAAGGGTGGTGTTCGGTT
A131	TGCAGAAAATCTRCTTCCCTTSATGCATAAAAATCAACCAGCCATCGAACTAATTAGCTTACAAGGCTCATAATT	SNP	12 21	0	unknown	unknown	TGCAGAAAATCTGCTTCCCTTGATGCATAAAAATCAACCAGCCATCGAACTAATTAGCTTACAAGGCTCATAATT	TGCAGAAAATCTACTTCCCTTCATGCATAAAAATCAACCAGCCATCGAACTAATTAGCTTACAAGGCTCATAATT
A157	TGCAGAWAATTAATCTTCAGGTGTGGTTGAATTGACAACTCRGCTGCTAATACCTTCAAATATTCTTTGGCTCCC	SNP	6 41	13	1BL.fa_2AL.fa_2AS.fa_3AL.fa_3B.fa_3DS.fa_5BL.fa_5DL.fa_6BL.fa_7AL.fa_7AS.fa_7BL.fa_7DL.fa	1AL.fa_2AS.fa_2BL.fa_3B.fa_3DS.fa_4DL.fa_5AS.fa_5BS.fa_6AL.fa_6BL.fa_7AL.fa_7BL.fa_7DS.fa	TGCAGAAAATTAATCTTCAGGTGTGGTTGAATTGACAACTCAGCTGCTAATACCTTCAAATATTCTTTGGCTCCC	TGCAGATAATTAATCTTCAGGTGTGGTTGAATTGACAACTCGGCTGCTAATACCTTCAAATATTCTTTGGCTCCC
A166	TGCAGAAAATTTATTAATGYGTCTCTCTGTCCAGTTCTGTTTCTCTTCTCAATAAATYCCCTCTGCCTCTGGTGT	SNP	19 57	0	unknown	unknown	TGCAGAAAATTTATTAATGCGTCTCTCTGTCCAGTTCTGTTTCTCTTCTCAATAAATCCCCTCTGCCTCTGGTGT	TGCAGAAAATTTATTAATGTGTCTCTCTGTCCAGTTCTGTTTCTCTTCTCAATAAATTCCCTCTGCCTCTGGTGT
A167	TGCAGAAACAAAGAAAAGAAAAARRAARRAAAGAACGTGGAGGCTGGAGCTTCTGGGTTTCAGTGTCACTTTTGC	INDEL	23	0	unknown	unknown	TGCAGAAACAAAGAAAAGAAAAAAGAAAGAAAGAACGTGGAGGCTGGAGCTTCTGGGTTTCAGTGTCACTTTTGC	TGCAGAAACAAAGAAAAGAAAAAGAAAGAAAAGAACGTGGAGGCTGGAGCTTCTGGGTTTCAGTGTCACTTTTGC
A170	TGCAGAAACAACAGAGTCTACTCATTCAATCCACGGGCTAGAAASCCATCCAAGTCCAAACATCCATCCGTTGGG	SNP	44	0	unknown	unknown	TGCAGAAACAACAGAGTCTACTCATTCAATCCACGGGCTAGAAACCCATCCAAGTCCAAACATCCATCCGTTGGG	TGCAGAAACAACAGAGTCTACTCATTCAATCCACGGGCTAGAAAGCCATCCAAGTCCAAACATCCATCCGTTGGG
A176	TGCAGAAACACATGGYAACTGYYAGCTTTGGGTGTGGGCGAGGAGACGGGCGTGTGGGCGAAGTGATAAACGCCA	SNP	15	7	6AL.fa	2AS.fa_2DS.fa_3AS.fa_5DL.fa_6DL.fa_6DS.fa_7DS.fa	TGCAGAAACACATGGTAACTGTCAGCTTTGGGTGTGGGCGAGGAGACGGGCGTGTGGGCGAAGTGATAAACGCCA	TGCAGAAACACATGGCAACTGCTAGCTTTGGGTGTGGGCGAGGAGACGGGCGTGTGGGCGAAGTGATAAACGCCA
A179	TGCAGAAACACTACTGTACTCCAATCAATCGAAAGGCAAAACTAGCGAATTGTCTKAGCAGAGGCGATCCGATCT	SNP	55	1	2BS.fa	2BS.fa	TGCAGAAACACTACTGTACTCCAATCAATCGAAAGGCAAAACTAGCGAATTGTCTGAGCAGAGGCGATCCGATCT	TGCAGAAACACTACTGTACTCCAATCAATCGAAAGGCAAAACTAGCGAATTGTCTTAGCAGAGGCGATCCGATCT
A182	TGCAGAAACAGAGTAATGAATCCAAAGTGCATATAAATGATAGAGAATTGCGGGATCGACTCCCTTTTTACRTTG	SNP	71	1	7DL.fa	7DL.fa	TGCAGAAACAGAGTAATGAATCCAAAGTGCATATAAATGATAGAGAATTGCGGGATCGACTCCCTTTTTACATTG	TGCAGAAACAGAGTAATGAATCCAAAGTGCATATAAATGATAGAGAATTGCGGGATCGACTCCCTTTTTACGTTG
A193	TGCAGAAACATACACGCTTTGCAGGGTTGAACATAGATGGGGCAAAARRRKWRKTKRMYTYMWKRWYYTTTTGTC	INDEL	47	0	unknown	unknown	TGCAGAAACATACACGCTTTGCAGGGTTGAACATAGATGGGGCAAAAAGAGTAGTTGACTTCATGATCTTTTGTC	TGCAGAAACATACACGCTTTGCAGGGTTGAACATAGATGGGGCAAAAGAGTAGTTGACTTCATGATCTTTTTGTC
A198	TGCAGAAACATCCAAAAGTTGCCTTTGAAAGGTCCAAGTGATACGCAAGCRAAGRAAATACCATTGCCAGAGTTC	SNP	50 54	1	2BL.fa	2BL.fa	TGCAGAAACATCCAAAAGTTGCCTTTGAAAGGTCCAAGTGATACGCAAGCAAAGAAAATACCATTGCCAGAGTTC	TGCAGAAACATCCAAAAGTTGCCTTTGAAAGGTCCAAGTGATACGCAAGCGAAGGAAATACCATTGCCAGAGTTC
A211	TGCAGAAACCCTGCACACAAGGCAGKCCGTCCTTGTTCATCATGTCCTTATTTTTGACGAAAATGCTGTCAGCAC	SNP	25	0	unknown	unknown	TGCAGAAACCCTGCACACAAGGCAGTCCGTCCTTGTTCATCATGTCCTTATTTTTGACGAAAATGCTGTCAGCAC	TGCAGAAACCCTGCACACAAGGCAGGCCGTCCTTGTTCATCATGTCCTTATTTTTGACGAAAATGCTGTCAGCAC
A220	TGCAGRAACGATATGATTTTTAACAGATTATATATTTTAAACTTCTTGCAGGTTATTTTCAGAGCTACTGTATGG	SNP	5	1	5BL.fa	5BL.fa	TGCAGAAACGATATGATTTTTAACAGATTATATATTTTAAACTTCTTGCAGGTTATTTTCAGAGCTACTGTATGG	TGCAGGAACGATATGATTTTTAACAGATTATATATTTTAAACTTCTTGCAGGTTATTTTCAGAGCTACTGTATGG
A224	TGCAGAAACGATTTAGTTTTWAMMRRAWWAWWWWWWWTCACTTTTTGCAGGTCATCTTTCGAGCCACTACGTTAA	INDEL	20	0	unknown	unknown	TGCAGAAACGATTTAGTTTTTAACAGAATAATATATATCACTTTTTGCAGGTCATCTTTCGAGCCACTACGTTAA	TGCAGAAACGATTTAGTTTTAACAGAATAATATATATTCACTTTTTGCAGGTCATCTTTCGAGCCACTACGTTAA
A225	TGCAGAAACGATTTGGCTTTTAACAGAACAACAACTATTCATTTTTTGCAGGTTATCTTCCGAGCTACTGCGYTG	SNP	72	3	3B.fa_7BL.fa_7BS.fa	7BL.fa_7BS.fa	TGCAGAAACGATTTGGCTTTTAACAGAACAACAACTATTCATTTTTTGCAGGTTATCTTCCGAGCTACTGCGCTG	TGCAGAAACGATTTGGCTTTTAACAGAACAACAACTATTCATTTTTTGCAGGTTATCTTCCGAGCTACTGCGTTG
A236	TGCAGAAACGATTTGTTTTTWAMMRGRMMAMMAAMMWTYMWTTTTTKSMRGKTWWTTTTYSRRSCMMSGSSKTKR	INDEL	20	1	unknown	7DS.fa	TGCAGAAACGATTTGTTTTTAACAGGACAACAAACATTCATTTTTTGCAGGTTATTTTTCGAGCCACGGCGTTGA	TGCAGAAACGATTTGTTTTTTAACAGGACAACAAACATTCATTTTTTGCAGGTTATTTTTCGAGCCACGGCGTTG
A253	TGCAGAAACTTGCATTAGGTGGCAACTTCTTTCTAGGGCACATTMCTAGTTCTTTCACGAATGCTTCCAATCTAC	SNP	44	2	3B.fa_3DS.fa	3B.fa_3DS.fa	TGCAGAAACTTGCATTAGGTGGCAACTTCTTTCTAGGGCACATTACTAGTTCTTTCACGAATGCTTCCAATCTAC	TGCAGAAACTTGCATTAGGTGGCAACTTCTTTCTAGGGCACATTCCTAGTTCTTTCACGAATGCTTCCAATCTAC
A262	TGCAGAAAGAATAAAAGGAAGCCGACRAAGATAGTAAGCATATGTTTTACCATGGCGTAGTGGTTGGCGCACCAG	SNP	26	1	1BS.fa	1BS.fa	TGCAGAAAGAATAAAAGGAAGCCGACGAAGATAGTAAGCATATGTTTTACCATGGCGTAGTGGTTGGCGCACCAG	TGCAGAAAGAATAAAAGGAAGCCGACAAAGATAGTAAGCATATGTTTTACCATGGCGTAGTGGTTGGCGCACCAG
A265	TGCAGAAAGACCTATCGGCAAGCGGGCAGATAGTCCAAGACATCAAGGAACTGCTAASTCAATTTCAAGAATGCA	SNP	57	1	2BS.fa	2BS.fa	TGCAGAAAGACCTATCGGCAAGCGGGCAGATAGTCCAAGACATCAAGGAACTGCTAAGTCAATTTCAAGAATGCA	TGCAGAAAGACCTATCGGCAAGCGGGCAGATAGTCCAAGACATCAAGGAACTGCTAACTCAATTTCAAGAATGCA
A286	TGCAGAAAGCGCTACGACAAGGGCTACAACAACAACGTCCGCAACCCTGCTGGTGGTGGTGGTCGTGGCAACAAY	SNP	74	1	3B.fa	3B.fa	TGCAGAAAGCGCTACGACAAGGGCTACAACAACAACGTCCGCAACCCTGCTGGTGGTGGTGGTCGTGGCAACAAC	TGCAGAAAGCGCTACGACAAGGGCTACAACAACAACGTCCGCAACCCTGCTGGTGGTGGTGGTCGTGGCAACAAT
A301	TGCAGAAAGGCGATCTTGTCCGYGTCCTCTTGGGGGCCGTATACGATGGACATCCACCAAGGCGTGCCGATGGCC	SNP	22	1	3B.fa	3B.fa	TGCAGAAAGGCGATCTTGTCCGCGTCCTCTTGGGGGCCGTATACGATGGACATCCACCAAGGCGTGCCGATGGCC	TGCAGAAAGGCGATCTTGTCCGTGTCCTCTTGGGGGCCGTATACGATGGACATCCACCAAGGCGTGCCGATGGCC
A323	TGCAGAAATRATATGATTTTTAACARACTACACAACTTAACTTTTTTGCAGGTTATCTTCAGAGCTACAGCTTGG	SNP	9 25	12	1BS.fa_1DL.fa_1DS.fa_2DL.fa_4AL.fa_4BL.fa_4DS.fa_5AL.fa_5BS.fa_5DL.fa_6BS.fa_6DS.fa	1BS.fa_1DL.fa_1DS.fa_2DL.fa_4DS.fa_5AL.fa_5DL.fa_6AL.fa_6DS.fa_7AL.fa	TGCAGAAATAATATGATTTTTAACAGACTACACAACTTAACTTTTTTGCAGGTTATCTTCAGAGCTACAGCTTGG	TGCAGAAATGATATGATTTTTAACAAACTACACAACTTAACTTTTTTGCAGGTTATCTTCAGAGCTACAGCTTGG
A342	TGCAGAAATCAATGGCGACCACGGCGTGGTCTTGCAACAAACGGCGCTGGTAGCAAAWWWYYKSYYYKGKTYCMR	INDEL	57	2	2BS.fa_3B.fa	unknown	TGCAGAAATCAATGGCGACCACGGCGTGGTCTTGCAACAAACGGCGCTGGTAGCAAATATCTGCTCTGGTTCCAG	TGCAGAAATCAATGGCGACCACGGCGTGGTCTTGCAACAAACGGCGCTGGTAGCAAAATATCTGCTCTGGTTCCA
A346	TGCAGAAATCACTTTTTTCTTAAGAGTGTTTTGTGCAGTTGTACTAAAATGTCACACGGGCAACGTCTCWACATT	SNP	69	13	1DS.fa_2DL.fa_2DS.fa_4DL.fa_5BL.fa_5DL.fa_5DS.fa_6AL.fa_6BL.fa_7AS.fa_7BL.fa_7BS.fa_7DS.fa	1DS.fa_2DL.fa_4DL.fa_5BL.fa_5DS.fa_6BL.fa_7AS.fa_7BL.fa_7BS.fa_7DL.fa_7DS.fa	TGCAGAAATCACTTTTTTCTTAAGAGTGTTTTGTGCAGTTGTACTAAAATGTCACACGGGCAACGTCTCTACATT	TGCAGAAATCACTTTTTTCTTAAGAGTGTTTTGTGCAGTTGTACTAAAATGTCACACGGGCAACGTCTCAACATT
A365	TGCAGAAATGACTTGGCTTTTAACAGAACAACAACTATYCATTTTTTGCAGGTTCTATTCCGGGCTACTRCGCTA	SNP	38 69	15	1AS.fa_1BL.fa_1BS.fa_2BL.fa_4AL.fa_4BL.fa_4BS.fa_5BL.fa_5BS.fa_6BS.fa_7AL.fa_7BL.fa_7BS.fa	1AS.fa_1BL.fa_1BS.fa_2AS.fa_2BL.fa_3B.fa_4AL.fa_4BL.fa_4BS.fa_5BL.fa_5BS.fa_6BS.fa_7AL.fa_7BL.fa_7BS.fa	TGCAGAAATGACTTGGCTTTTAACAGAACAACAACTATCCATTTTTTGCAGGTTCTATTCCGGGCTACTGCGCTA	TGCAGAAATGACTTGGCTTTTAACAGAACAACAACTATTCATTTTTTGCAGGTTCTATTCCGGGCTACTACGCTA
A377	TGCAGAAATGATATAATCTTTAACAGGAAAAATTTCATCAACTTTTTGCAGGTYATATACTGAGCCACTGCTTGG	SNP	53	1	1BL.fa	1BL.fa	TGCAGAAATGATATAATCTTTAACAGGAAAAATTTCATCAACTTTTTGCAGGTTATATACTGAGCCACTGCTTGG	TGCAGAAATGATATAATCTTTAACAGGAAAAATTTCATCAACTTTTTGCAGGTCATATACTGAGCCACTGCTTGG
A380	TGCAGAAATGATATGATCTTTAACAGACAACATTCTTGCAGGTCATCTTCAGAGCTACTGCCTGGATCCRTACGT	SNP	69	1	5AL.fa	5AL.fa	TGCAGAAATGATATGATCTTTAACAGACAACATTCTTGCAGGTCATCTTCAGAGCTACTGCCTGGATCCGTACGT	TGCAGAAATGATATGATCTTTAACAGACAACATTCTTGCAGGTCATCTTCAGAGCTACTGCCTGGATCCATACGT
A383	TGCAGAAATGATATGATTTTWAMMRRMSRMMMMAMYTWAMYTTTTTGCAGGTTATCTTCAGAGCTACAGCTTGGA	INDEL	20	0	unknown	unknown	TGCAGAAATGATATGATTTTAACAGACGACACAACTTAACTTTTTTGCAGGTTATCTTCAGAGCTACAGCTTGGA	TGCAGAAATGATATGATTTTTAACAGACGACACAACTTAACTTTTTGCAGGTTATCTTCAGAGCTACAGCTTGGA
A390	TGCAGAAATGATATGATTTTTAACAGACAACACAACTTAATTTTTATGCAGGTTATCTTTAGAGCYACAGCTTGG	SNP	65	1	1AS.fa	1AS.fa	TGCAGAAATGATATGATTTTTAACAGACAACACAACTTAATTTTTATGCAGGTTATCTTTAGAGCTACAGCTTGG	TGCAGAAATGATATGATTTTTAACAGACAACACAACTTAATTTTTATGCAGGTTATCTTTAGAGCCACAGCTTGG
A392	TGCAGAAATGATATGATTTTTAACAGACAACACAYTTTAACTTTCTTGCAGGTCATCTTCAGAGATACAGCTTGG	SNP	34	2	2BS.fa	2BS.fa_7DS.fa	TGCAGAAATGATATGATTTTTAACAGACAACACATTTTAACTTTCTTGCAGGTCATCTTCAGAGATACAGCTTGG	TGCAGAAATGATATGATTTTTAACAGACAACACACTTTAACTTTCTTGCAGGTCATCTTCAGAGATACAGCTTGG
A398	TGCAGAAATGATATGATTTTTACCAGACAACACAACTTAACTTTTTTGAAGGTTATCTTCAGAGCTACAGCRTGG	SNP	71	1	7DL.fa	7DL.fa	TGCAGAAATGATATGATTTTTACCAGACAACACAACTTAACTTTTTTGAAGGTTATCTTCAGAGCTACAGCGTGG	TGCAGAAATGATATGATTTTTACCAGACAACACAACTTAACTTTTTTGAAGGTTATCTTCAGAGCTACAGCATGG
A403	TGCAGAAATGATMTGRTTTTTAATAGAACAACAAACATTCACTTTTTGCAGGTTATCTTCAGGGCCACTGCATTG	SNP	12 15	2	2BL.fa_3B.fa	unknown	TGCAGAAATGATATGGTTTTTAATAGAACAACAAACATTCACTTTTTGCAGGTTATCTTCAGGGCCACTGCATTG	TGCAGAAATGATCTGATTTTTAATAGAACAACAAACATTCACTTTTTGCAGGTTATCTTCAGGGCCACTGCATTG
A418	TGCAGAAATGATTTRGCTTTTAACAGAATAACTACTATTCATTTTTTGCAGGTTGTATTCCGTGCTACGGCATTG	SNP	14	16	1AL.fa_1DS.fa_2AL.fa_2AS.fa_2DL.fa_3B.fa_3DL.fa_4AS.fa_5AS.fa_5BS.fa_6AL.fa_7BL.fa	1DS.fa_2AL.fa_2BS.fa_2DL.fa_3DL.fa_3DS.fa_4AL.fa_4AS.fa_4BL.fa_4BS.fa_5AS.fa_6AL.fa_6AS.fa_6BL.fa_6BS.fa_7BL.fa	TGCAGAAATGATTTAGCTTTTAACAGAATAACTACTATTCATTTTTTGCAGGTTGTATTCCGTGCTACGGCATTG	TGCAGAAATGATTTGGCTTTTAACAGAATAACTACTATTCATTTTTTGCAGGTTGTATTCCGTGCTACGGCATTG
A430	TGCAGAAATGATTTAGTCTTTAACAGATCAACAACCATTCACTTTTTGCAGGTTATCTTCAGRSCMMSGSSKTYM	INDEL	62	12	1BL.fa_2AL.fa_2BL.fa_3AL.fa_4AL.fa_4BL.fa_4BS.fa_5AL.fa_5BL.fa_6AL.fa_6BS.fa_7BL.fa	unknown	TGCAGAAATGATTTAGTCTTTAACAGATCAACAACCATTCACTTTTTGCAGGTTATCTTCAGAGCCACGGCGTTC	TGCAGAAATGATTTAGTCTTTAACAGATCAACAACCATTCACTTTTTGCAGGTTATCTTCAGGCCACGGCGTTCA
A438	TGCAGAAATGATTTAGTYTTTAACAGATCAACAAACATTCACTTTTTGCAGGTTATCTTCAGGGCCAYGACGTCA	SNP	17 67	1	7AS.fa	3AL.fa	TGCAGAAATGATTTAGTTTTTAACAGATCAACAAACATTCACTTTTTGCAGGTTATCTTCAGGGCCATGACGTCA	TGCAGAAATGATTTAGTCTTTAACAGATCAACAAACATTCACTTTTTGCAGGTTATCTTCAGGGCCACGACGTCA
A441	TGCAGAAATGATTTRTTTTTTAACARAACAAAAAATATTCATTTTTTGCAGGTTATTTTCCGAGTCACTGCGTTG	SNP	14 25	1	1AL.fa	1AL.fa	TGCAGAAATGATTTATTTTTTAACAAAACAAAAAATATTCATTTTTTGCAGGTTATTTTCCGAGTCACTGCGTTG	TGCAGAAATGATTTGTTTTTTAACAGAACAAAAAATATTCATTTTTTGCAGGTTATTTTCCGAGTCACTGCGTTG
A452	TGCAGAAATGATTTGGCTTTCAACAGAACAACAACTATTCATTTTTTGCAGATTTTATTCSGAGCTACTGCGCTG	SNP	60	7	1AL.fa	1AL.fa_2AL.fa_2BL.fa_2DL.fa_3DS.fa_4BS.fa_7DL.fa	TGCAGAAATGATTTGGCTTTCAACAGAACAACAACTATTCATTTTTTGCAGATTTTATTCGGAGCTACTGCGCTG	TGCAGAAATGATTTGGCTTTCAACAGAACAACAACTATTCATTTTTTGCAGATTTTATTCCGAGCTACTGCGCTG
A455	TGCAGAAATGATTTGGCTTTTAACAGAACAACAAATATTCAGGTTTTGTAGGTTATATTCTGAGCCACTGCGCTR	SNP	74	1	1AL.fa	1AL.fa	TGCAGAAATGATTTGGCTTTTAACAGAACAACAAATATTCAGGTTTTGTAGGTTATATTCTGAGCCACTGCGCTA	TGCAGAAATGATTTGGCTTTTAACAGAACAACAAATATTCAGGTTTTGTAGGTTATATTCTGAGCCACTGCGCTG
A458	TGCAGAAATGATTTGGCTTTTAACAGAACAACAAATATTCATTTTTTGCAGGTTATTTTCTGARCCACTGCRCTG	SNP	63 71	10	1AL.fa_1BS.fa_2DS.fa_3AL.fa_4AS.fa_5AL.fa_5DL.fa_6AL.fa_6DL.fa_7BL.fa	1AL.fa	TGCAGAAATGATTTGGCTTTTAACAGAACAACAAATATTCATTTTTTGCAGGTTATTTTCTGAGCCACTGCGCTG	TGCAGAAATGATTTGGCTTTTAACAGAACAACAAATATTCATTTTTTGCAGGTTATTTTCTGAACCACTGCACTG
A459	TGCAGAAATGATTTGGCTTTTAACAGAACAACAAATATTCATTTTTTGTAGGTTTTATTCCGAGCTACRGYGCTT	SNP	68 70	1	5BL.fa	5BL.fa	TGCAGAAATGATTTGGCTTTTAACAGAACAACAAATATTCATTTTTTGTAGGTTTTATTCCGAGCTACAGCGCTT	TGCAGAAATGATTTGGCTTTTAACAGAACAACAAATATTCATTTTTTGTAGGTTTTATTCCGAGCTACGGTGCTT
A470	TGCAGAAATGATTTGGCTTTTAACAGAATAACTACTATTCATTTTTTGCAGGTTGTATTCCSKTGCTACGGCGTT	SNP	61 62	0	unknown	unknown	TGCAGAAATGATTTGGCTTTTAACAGAATAACTACTATTCATTTTTTGCAGGTTGTATTCCCGTGCTACGGCGTT	TGCAGAAATGATTTGGCTTTTAACAGAATAACTACTATTCATTTTTTGCAGGTTGTATTCCGTTGCTACGGCGTT
A487	TGCAGAAATGATTTGGTTTTWAMMRRAMMAAAAAWWWTYMWTTTTTKSMRGKTWWYYTYCSRWYCMRKKSSKTKR	INDEL	20	1	unknown	5DS.fa	TGCAGAAATGATTTGGTTTTAACAGAACAAAAAATATTCATTTTTTGCAGGTTATCTTCCGATCCAGTGCGTTGA	TGCAGAAATGATTTGGTTTTTAACAGAACAAAAAATATTCATTTTTTGCAGGTTATCTTCCGATCCAGTGCGTTG
A538	TGCAGAAATGCCAGAATAGAGAGAAGGCCTWGTCCTATCGAAGACTAGCATCTTCTAGAAACCACCATCTTRCAG	SNP	30 71	18	1BL.fa_1BS.fa_1DL.fa_2AL.fa_2BS.fa_3AL.fa_3AS.fa_4AS.fa_4DS.fa_5AS.fa_5BL.fa_5BS.fa_5DL.fa_6AL.fa_6BS.fa_6DL.fa_7BS.fa_7DL.fa	1BL.fa_1DL.fa_2AL.fa_2BS.fa_3AL.fa_3AS.fa_4AS.fa_5AS.fa_5BL.fa_5DL.fa_6AL.fa_6BL.fa_6DL.fa_7BS.fa_7DL.fa	TGCAGAAATGCCAGAATAGAGAGAAGGCCTTGTCCTATCGAAGACTAGCATCTTCTAGAAACCACCATCTTGCAG	TGCAGAAATGCCAGAATAGAGAGAAGGCCTAGTCCTATCGAAGACTAGCATCTTCTAGAAACCACCATCTTACAG
A544	TGCAGAAATGGAACTCACAACTCAGCATGATCTTCTTGACAGTKRAAMYKSMWKRAMMRRRGSYKRAWKGRRGGA	INDEL	43	1	unknown	6AS.fa	TGCAGAAATGGAACTCACAACTCAGCATGATCTTCTTGACAGTGAAACTGCATGAACAGAGGCTGAATGGAGGGA	TGCAGAAATGGAACTCACAACTCAGCATGATCTTCTTGACAGTTGAAACTGCATGAACAGAGGCTGAATGGAGGA
A555	TGCAGAAATTATAGCTCAAGAGWAGCGAGAGAGAGCAGTAGACTCGATTGATGGCGAGGGCTATAGTAGACGTTG	SNP	22	1	5BL.fa	5BL.fa	TGCAGAAATTATAGCTCAAGAGAAGCGAGAGAGAGCAGTAGACTCGATTGATGGCGAGGGCTATAGTAGACGTTG	TGCAGAAATTATAGCTCAAGAGTAGCGAGAGAGAGCAGTAGACTCGATTGATGGCGAGGGCTATAGTAGACGTTG
A571	TGCAGAAAWTTTATGATTTCTCGCACATTTTTTGAATTCATAAACATTCTATGATTCTCGAATATTTTCTCAAAR	SNP	8 74	0	unknown	unknown	TGCAGAAATTTTATGATTTCTCGCACATTTTTTGAATTCATAAACATTCTATGATTCTCGAATATTTTCTCAAAA	TGCAGAAAATTTATGATTTCTCGCACATTTTTTGAATTCATAAACATTCTATGATTCTCGAATATTTTCTCAAAG
A580	TGCAGAACAAAAATCTTTCASAGAGGCTTTTAGATCTTCCATATCTGCACTAAGAAAAGCAACAATTAAGAACAT	SNP	20	0	unknown	unknown	TGCAGAACAAAAATCTTTCACAGAGGCTTTTAGATCTTCCATATCTGCACTAAGAAAAGCAACAATTAAGAACAT	TGCAGAACAAAAATCTTTCAGAGAGGCTTTTAGATCTTCCATATCTGCACTAAGAAAAGCAACAATTAAGAACAT
A581	TGCAGAACAAAAATCTTTCASAGAGGCTTTTAGATCTTCCATATCTGCACTAAGAAAAGCAACAATTAAGACATC	SNP	20	2	3B.fa_7BL.fa	3B.fa_7BL.fa	TGCAGAACAAAAATCTTTCACAGAGGCTTTTAGATCTTCCATATCTGCACTAAGAAAAGCAACAATTAAGACATC	TGCAGAACAAAAATCTTTCAGAGAGGCTTTTAGATCTTCCATATCTGCACTAAGAAAAGCAACAATTAAGACATC
A595	TGCAGAACAAGACGTTATGAACGCTTGGCAGGCACRTACCGATGACTACTCCCTCGTTCAGTGYGGCATGCTTTA	SNP	35 63	13	1DL.fa_2DL.fa_3AL.fa_4AL.fa_4BS.fa_5AS.fa_5BL.fa_5DS.fa_6AL.fa_6AS.fa_6BS.fa_7AL.fa_7AS.fa	1DL.fa_2DL.fa_3AL.fa_4BS.fa_5AS.fa_5BL.fa_5DS.fa_6AL.fa_6BS.fa_7AL.fa_7AS.fa	TGCAGAACAAGACGTTATGAACGCTTGGCAGGCACATACCGATGACTACTCCCTCGTTCAGTGCGGCATGCTTTA	TGCAGAACAAGACGTTATGAACGCTTGGCAGGCACGTACCGATGACTACTCCCTCGTTCAGTGTGGCATGCTTTA
A634	TGCAGAACAGGACGCGGCGGCGAGGTGCCCAGGGACTGCCGTGATAGGCTACCTCGTCCACATCCACTGMGATGG	SNP	69	0	unknown	unknown	TGCAGAACAGGACGCGGCGGCGAGGTGCCCAGGGACTGCCGTGATAGGCTACCTCGTCCACATCCACTGAGATGG	TGCAGAACAGGACGCGGCGGCGAGGTGCCCAGGGACTGCCGTGATAGGCTACCTCGTCCACATCCACTGCGATGG
A635	TGCAGAACAGGACGCGGCGGCGAGGTGCCCAGGGGACTGCCGTGATAGGCTACCTCGTCCACATCCACTGMGATG	SNP	70	1	3B.fa	3B.fa	TGCAGAACAGGACGCGGCGGCGAGGTGCCCAGGGGACTGCCGTGATAGGCTACCTCGTCCACATCCACTGAGATG	TGCAGAACAGGACGCGGCGGCGAGGTGCCCAGGGGACTGCCGTGATAGGCTACCTCGTCCACATCCACTGCGATG
A638	TGCAGAACATAATCATTTATGACAGGAAAGTGAARTTGTTCCCATTTCCTTGAATGACAGCAATAACTCACTGGT	SNP	34	0	unknown	unknown	TGCAGAACATAATCATTTATGACAGGAAAGTGAAGTTGTTCCCATTTCCTTGAATGACAGCAATAACTCACTGGT	TGCAGAACATAATCATTTATGACAGGAAAGTGAAATTGTTCCCATTTCCTTGAATGACAGCAATAACTCACTGGT
A639	TGCAGAACATAATCATTTATGACAGGAAAGTGAARTTGTTCCCATTTTCCTTGAATGACAGCAATAACTCACTGG	SNP	34	0	unknown	unknown	TGCAGAACATAATCATTTATGACAGGAAAGTGAAGTTGTTCCCATTTTCCTTGAATGACAGCAATAACTCACTGG	TGCAGAACATAATCATTTATGACAGGAAAGTGAAATTGTTCCCATTTTCCTTGAATGACAGCAATAACTCACTGG
A649	TGCAGAACATGGAGATTGCCTCAGATTGTTTAGAGGTGATTACCAACATCAACAGAGAAGCYYSSCMRKTTWWKS	INDEL	61	1	7BS.fa	unknown	TGCAGAACATGGAGATTGCCTCAGATTGTTTAGAGGTGATTACCAACATCAACAGAGAAGCCTCGCCAGTTTATG	TGCAGAACATGGAGATTGCCTCAGATTGTTTAGAGGTGATTACCAACATCAACAGAGAAGCTCGCCAGTTTATGC
A652	TGCAGAACATTGCATGCMTTGTCAACATAGCTCTTTRACCATATATAAACAAAGTATCGATGAACATATGGGACT	SNP	17 36	1	6AL.fa	6AL.fa	TGCAGAACATTGCATGCCTTGTCAACATAGCTCTTTGACCATATATAAACAAAGTATCGATGAACATATGGGACT	TGCAGAACATTGCATGCATTGTCAACATAGCTCTTTAACCATATATAAACAAAGTATCGATGAACATATGGGACT
A654	TGCAGAACCAAAATCTTACAGAGGSTTTTAGATCTTCCATATCTGCATTAAGAAAAGCAACAATTAARRACATCT	SNP	24	0	unknown	unknown	TGCAGAACCAAAATCTTACAGAGGCTTTTAGATCTTCCATATCTGCATTAAGAAAAGCAACAATTAAGAACATCT	TGCAGAACCAAAATCTTACAGAGGGTTTTAGATCTTCCATATCTGCATTAAGAAAAGCAACAATTAAAGACATCT
A678	TGCAGAACCYTKSYTTTGGCGCAGCCCCTCCCTCCTCCAACTCTTCCTCCTCCTCCATTGTGCTTGGCGAAGCCT	INDEL	9	0	unknown	unknown	TGCAGAACCCTTGCTTTGGCGCAGCCCCTCCCTCCTCCAACTCTTCCTCCTCCTCCATTGTGCTTGGCGAAGCCT	TGCAGAACCTTGCTTTTGGCGCAGCCCCTCCCTCCTCCAACTCTTCCTCCTCCTCCATTGTGCTTGGCGAAGCCT
A690	TGCAGAACCTAACCCACACCTAGGGSMWYYTKSMWKGGGCCGATGCTTTCATCATAACAGCAGACTCGATAAGTA	INDEL	25	0	unknown	unknown	TGCAGAACCTAACCCACACCTAGGGGCATCTTGCATGGGCCGATGCTTTCATCATAACAGCAGACTCGATAAGTA	TGCAGAACCTAACCCACACCTAGGGCATCTTGCATGGGGCCGATGCTTTCATCATAACAGCAGACTCGATAAGTA
A711	TGCAGAACGGATAGCTGTTGTGCCACTCTTGCCAGTTGCTATCCCTGAGGCAAATGTTGYTGCCGCCACCTGAGA	SNP	59	1	7BL.fa	7BL.fa	TGCAGAACGGATAGCTGTTGTGCCACTCTTGCCAGTTGCTATCCCTGAGGCAAATGTTGCTGCCGCCACCTGAGA	TGCAGAACGGATAGCTGTTGTGCCACTCTTGCCAGTTGCTATCCCTGAGGCAAATGTTGTTGCCGCCACCTGAGA
A721	TGCAGAACGTGTTGGACCTGCTGTCGTTAATCGGGCCGTCCCAGTCGATGGACCACGGRGGCCCGCTCGAAAGTG	SNP	58	1	5AL.fa	5AL.fa	TGCAGAACGTGTTGGACCTGCTGTCGTTAATCGGGCCGTCCCAGTCGATGGACCACGGAGGCCCGCTCGAAAGTG	TGCAGAACGTGTTGGACCTGCTGTCGTTAATCGGGCCGTCCCAGTCGATGGACCACGGGGGCCCGCTCGAAAGTG
A733	TGCAGAACTATTCGAGAAAGAAGTCTTTCAAAATTCAAGTGATGAATACGATGTGGTGAAAGCATCTGTTAAGKT	SNP	73	6	1AL.fa	1AL.fa_2AL.fa_2BL.fa_2BS.fa_2DS.fa_5DL.fa	TGCAGAACTATTCGAGAAAGAAGTCTTTCAAAATTCAAGTGATGAATACGATGTGGTGAAAGCATCTGTTAAGGT	TGCAGAACTATTCGAGAAAGAAGTCTTTCAAAATTCAAGTGATGAATACGATGTGGTGAAAGCATCTGTTAAGTT
A734	TGCAGAACTATTCGAGAAAGAAGTCTTTCAAAATTCTAGTGATGAATACKAYGTGGTGAAAGCGTCTGTTAAGTT	SNP	49 51	8	2AL.fa_2BL.fa_2BS.fa_2DS.fa_5DL.fa_6DS.fa_7AL.fa_7DL.fa	2AL.fa_2BL.fa_2BS.fa_2DS.fa_5DL.fa_6DS.fa_7AL.fa_7DL.fa	TGCAGAACTATTCGAGAAAGAAGTCTTTCAAAATTCTAGTGATGAATACTATGTGGTGAAAGCGTCTGTTAAGTT	TGCAGAACTATTCGAGAAAGAAGTCTTTCAAAATTCTAGTGATGAATACGACGTGGTGAAAGCGTCTGTTAAGTT
A745	TGCAGAACTCAGTGGAATTTGTCTCTTTGCGTAACCTGCCTTCTTCCGCGAAAMYYYYYTKKKKKSYYGGGCGCG	INDEL	53	0	unknown	unknown	TGCAGAACTCAGTGGAATTTGTCTCTTTGCGTAACCTGCCTTCTTCCGCGAAACTCTCTTGTGTGCTCGGGCGCG	TGCAGAACTCAGTGGAATTTGTCTCTTTGCGTAACCTGCCTTCTTCCGCGAAAACTCTCTTGTGTGCTGGGCGCG
A748	TGCAGAACTCCAACRATACCTTCCGCCTCCCTTAGATCAACGATGCACCTCCGTCCARCCTAGCTCATGATACCA	SNP	14 57	3	2BL.fa_5BL.fa_7AS.fa	2BL.fa_5BL.fa_7AS.fa	TGCAGAACTCCAACAATACCTTCCGCCTCCCTTAGATCAACGATGCACCTCCGTCCAGCCTAGCTCATGATACCA	TGCAGAACTCCAACGATACCTTCCGCCTCCCTTAGATCAACGATGCACCTCCGTCCAACCTAGCTCATGATACCA
A785	TGCAGAACTTGTAGAAACACTCAATGGTCGTGGACTCATCCATGCGCCCATAGTCATCGAGTGAATCACYGGGAG	SNP	69	6	7AL.fa	2BL.fa_4AL.fa_5DL.fa_5DS.fa_6AS.fa_7AL.fa	TGCAGAACTTGTAGAAACACTCAATGGTCGTGGACTCATCCATGCGCCCATAGTCATCGAGTGAATCACTGGGAG	TGCAGAACTTGTAGAAACACTCAATGGTCGTGGACTCATCCATGCGCCCATAGTCATCGAGTGAATCACCGGGAG
A814	TGCAGAAGAAATACTATGCCCGCATCAAGATGATAAGCGGGCTGCTGAAGATTATCATGCAAMCAATCACTGGAG	SNP	62	1	5BL.fa	5BL.fa	TGCAGAAGAAATACTATGCCCGCATCAAGATGATAAGCGGGCTGCTGAAGATTATCATGCAACCAATCACTGGAG	TGCAGAAGAAATACTATGCCCGCATCAAGATGATAAGCGGGCTGCTGAAGATTATCATGCAAACAATCACTGGAG
A825	TGCAGAAGAAGACGATGACTGGCGATGATGACTGGGTGCGCGACAKCGGCTTGGATCTGCGTAGCTGTGGTGCTT	SNP	45	1	1AS.fa	1AS.fa	TGCAGAAGAAGACGATGACTGGCGATGATGACTGGGTGCGCGACAGCGGCTTGGATCTGCGTAGCTGTGGTGCTT	TGCAGAAGAAGACGATGACTGGCGATGATGACTGGGTGCGCGACATCGGCTTGGATCTGCGTAGCTGTGGTGCTT
A831	TGCAGAAGAAGGGGTAGTACCGTGCATTTACAGTGTTATTATCGGGATTTGGYGGTTACACTACTGGCGTGCAGA	SNP	52	1	2BS.fa	2BS.fa	TGCAGAAGAAGGGGTAGTACCGTGCATTTACAGTGTTATTATCGGGATTTGGTGGTTACACTACTGGCGTGCAGA	TGCAGAAGAAGGGGTAGTACCGTGCATTTACAGTGTTATTATCGGGATTTGGCGGTTACACTACTGGCGTGCAGA
A838	TGCAGAAGAATGAAATACTACGTACAATCTCCTGTGAATGAACATTGTTTCTTGTGCTTACCKWRSCYTCGGAGT	INDEL	62	0	unknown	unknown	TGCAGAAGAATGAAATACTACGTACAATCTCCTGTGAATGAACATTGTTTCTTGTGCTTACCTAGCCTTCGGAGT	TGCAGAAGAATGAAATACTACGTACAATCTCCTGTGAATGAACATTGTTTCTTGTGCTTACCGTAGCCTCGGAGT
A847	TGCAGAAGACAGAAGATATCTAATGCATCAGAACAAGATGCTCCAATAAGAGCAGACAAAAWKGRTGGATGTGTT	SNP	61	0	unknown	unknown	TGCAGAAGACAGAAGATATCTAATGCATCAGAACAAGATGCTCCAATAAGAGCAGACAAAAATGGTGGATGTGTT	TGCAGAAGACAGAAGATATCTAATGCATCAGAACAAGATGCTCCAATAAGAGCAGACAAAATGGATGGATGTGTT
A855	TGCAGAAGACGAGTCTCCCTCTCTCTTGGCGTAGCCYWMCCCYYYYCCYYCYYSKYYYYYSSMRKKSYTKGSSRA	INDEL	36	0	unknown	unknown	TGCAGAAGACGAGTCTCCCTCTCTCTTGGCGTAGCCCTACCCCTCTCCCTCCTCGTCTCTCGCAGTGCTTGGCGA	TGCAGAAGACGAGTCTCCCTCTCTCTTGGCGTAGCCTACCCCTCTCCCTCCTCGTCTCTCGCAGTGCTTGGCGAA
A857	TGCAGAAGACGGCCTGTCAAGGACCTTGATTCAAGGACTCACCTCGTTGAGCACCAAARRARGRRGSCMACGCCA	INDEL	58	0	unknown	unknown	TGCAGAAGACGGCCTGTCAAGGACCTTGATTCAAGGACTCACCTCGTTGAGCACCAAAAGAAGGAGGCCACGCCA	TGCAGAAGACGGCCTGTCAAGGACCTTGATTCAAGGACTCACCTCGTTGAGCACCAAAGAAGGAGGCCAACGCCA
A866	TGCAGAAGAGCAAACAGACCAAAGACGAAAAGTCGGTACAAACTACAAARKKRWTWRKTTTTTCAGAACTGGCGA	INDEL	49	0	unknown	unknown	TGCAGAAGAGCAAACAGACCAAAGACGAAAAGTCGGTACAAACTACAAAAGTGATTAGTTTTTCAGAACTGGCGA	TGCAGAAGAGCAAACAGACCAAAGACGAAAAGTCGGTACAAACTACAAAGTGATTAGTTTTTTCAGAACTGGCGA
A872	TGCAGAAGAGGAGAGCTCGAGACAAGCAACATTGAGGAATGATGGCGMTTATTGGTGCAGGGACTCCTAATCATC	SNP	47	1	1AL.fa	1AL.fa	TGCAGAAGAGGAGAGCTCGAGACAAGCAACATTGAGGAATGATGGCGCTTATTGGTGCAGGGACTCCTAATCATC	TGCAGAAGAGGAGAGCTCGAGACAAGCAACATTGAGGAATGATGGCGATTATTGGTGCAGGGACTCCTAATCATC
A876	TGCAGAAGATATCCCCMRGRAWTTKGRAMCMARKWWYYTKKKRWWAMYTYMAAAAAAGTCATCGTCTTCCTCGGC	INDEL	16	0	unknown	unknown	TGCAGAAGATATCCCCCAGGAATTTGGAACCAAGTATCTTGTGATAACTTCAAAAAAGTCATCGTCTTCCTCGGC	TGCAGAAGATATCCCCAGGAATTTGGAACCAAGTATCTTGTGATAACTTCAAAAAAAGTCATCGTCTTCCTCGGC
A880	TGCAGAAGATCCAAGGAACATCATGCTTGGTGTGAGTACCGATGGCATGAATCCGTTTGAAAACTAKAGCACCAA	SNP	66	1	4DS.fa	4DS.fa	TGCAGAAGATCCAAGGAACATCATGCTTGGTGTGAGTACCGATGGCATGAATCCGTTTGAAAACTATAGCACCAA	TGCAGAAGATCCAAGGAACATCATGCTTGGTGTGAGTACCGATGGCATGAATCCGTTTGAAAACTAGAGCACCAA
A889	TGCAGAAGATGAACCGTGAGCTCCAAGGCGGCGCCTTCAGGAAGGTTACGACMYWRRRKKSCSSCMMCSSCCSRA	INDEL	52	1	3B.fa	1BS.fa	TGCAGAAGATGAACCGTGAGCTCCAAGGCGGCGCCTTCAGGAAGGTTACGACACTAGAGTGCCGCCACCGCCCGA	TGCAGAAGATGAACCGTGAGCTCCAAGGCGGCGCCTTCAGGAAGGTTACGACCTAGAGTGCCGCCACCGCCCGAA
A891	TGCAGAAGATGAAGCCATRCCAACTCACGCCGTCATCGAACCGCCGCCAACTCCACCACCACTCGAGCATGCCCA	SNP	18	1	3AL.fa	3AL.fa	TGCAGAAGATGAAGCCATACCAACTCACGCCGTCATCGAACCGCCGCCAACTCCACCACCACTCGAGCATGCCCA	TGCAGAAGATGAAGCCATGCCAACTCACGCCGTCATCGAACCGCCGCCAACTCCACCACCACTCGAGCATGCCCA
A897	TGCAGAAGATTCAGAAAWWMCMRRMCYTKGSCMAAWYMRSYTTTYYKKTKKTKGSYTWARSMRRAAAACAAAACA	INDEL	17	0	unknown	unknown	TGCAGAAGATTCAGAAATACCAGACCTTGGCCAAATCAGCTTTTCTGTTGTTGGCTTAAGCAGAAAAACAAAACA	TGCAGAAGATTCAGAAAATACCAGACCTTGGCCAAATCAGCTTTTCTGTTGTTGGCTTAAGCAGAAAACAAAACA
A898	TGCAGAAGATTGAAGGACATGGCACACTAAGTTCACRATCAGCGATCCAAAAGGAGGAGGCATTTCCAACAGAAA	SNP	36	3	6AL.fa_6BL.fa_6DL.fa	6AL.fa_6BL.fa	TGCAGAAGATTGAAGGACATGGCACACTAAGTTCACAATCAGCGATCCAAAAGGAGGAGGCATTTCCAACAGAAA	TGCAGAAGATTGAAGGACATGGCACACTAAGTTCACGATCAGCGATCCAAAAGGAGGAGGCATTTCCAACAGAAA
A936	TGCAGAAGCGAATCATAGAYCAGCCAATCCATGCACCATTACAGTGCAGCACATCATCTCCGACTCTCAACTAAT	SNP	19	1	2AL.fa	2AL.fa	TGCAGAAGCGAATCATAGACCAGCCAATCCATGCACCATTACAGTGCAGCACATCATCTCCGACTCTCAACTAAT	TGCAGAAGCGAATCATAGATCAGCCAATCCATGCACCATTACAGTGCAGCACATCATCTCCGACTCTCAACTAAT
A964	TGCAGAAGCTGGAACTGGTCGATGCAAAAAGATGCATCCATTGAAGAAGAAGTTGCAACCACRGAGTGTGCTGCT	SNP	62	0	unknown	unknown	TGCAGAAGCTGGAACTGGTCGATGCAAAAAGATGCATCCATTGAAGAAGAAGTTGCAACCACAGAGTGTGCTGCT	TGCAGAAGCTGGAACTGGTCGATGCAAAAAGATGCATCCATTGAAGAAGAAGTTGCAACCACGGAGTGTGCTGCT
A968	TGCAGAAGCTGGGAACACTCGCCCAGCAGCACACATCMGTAGCCGTTTCTTACAACACATGAACAATATTATCAA	SNP	37	0	unknown	unknown	TGCAGAAGCTGGGAACACTCGCCCAGCAGCACACATCCGTAGCCGTTTCTTACAACACATGAACAATATTATCAA	TGCAGAAGCTGGGAACACTCGCCCAGCAGCACACATCAGTAGCCGTTTCTTACAACACATGAACAATATTATCAA
A970	TGCAGAAGCTGGGACACTCGCCCAGCAGCACACATCMGTAGCCGTTTCTTACAACACATGAACAATATTATCAAC	SNP	36	0	unknown	unknown	TGCAGAAGCTGGGACACTCGCCCAGCAGCACACATCCGTAGCCGTTTCTTACAACACATGAACAATATTATCAAC	TGCAGAAGCTGGGACACTCGCCCAGCAGCACACATCAGTAGCCGTTTCTTACAACACATGAACAATATTATCAAC
A972	TGCAGAAGCTGTATCTATTCAACAACATGCTCCATGGCCCAGTTCCTCCMRSMMYKKKGSMAMYKRMCMAACATG	INDEL	49	0	unknown	unknown	TGCAGAAGCTGTATCTATTCAACAACATGCTCCATGGCCCAGTTCCTCCCAGCACTGTGGCAACTGACCAACATG	TGCAGAAGCTGTATCTATTCAACAACATGCTCCATGGCCCAGTTCCTCCAGCACTGTGGCAACTGACCAAACATG
A992	TGCAGAAGGCAAAAGACATGTCAATCAACAAGATCAAAGATTATTTACTTCYGAGTGAATAAAACTTAAAAGTTT	SNP	51	8	1AS.fa_3AL.fa_4AL.fa_5AL.fa_5AS.fa_6AL.fa_7AS.fa	1AL.fa_1AS.fa_5AL.fa_5AS.fa_6AL.fa_6AS.fa_7AL.fa_7AS.fa	TGCAGAAGGCAAAAGACATGTCAATCAACAAGATCAAAGATTATTTACTTCTGAGTGAATAAAACTTAAAAGTTT	TGCAGAAGGCAAAAGACATGTCAATCAACAAGATCAAAGATTATTTACTTCCGAGTGAATAAAACTTAAAAGTTT
A995	TGCAGAAGGCAAGGTTAGAACCAAGGAAGGTTATGCRGATTTTTACTGCCATGRGGAAACCGAGGCGAGAAATTA	SNP	36 53	9	1BS.fa_1DS.fa_2DL.fa_3B.fa_3DS.fa_4AS.fa_5DS.fa_7DS.fa	1BS.fa_1DS.fa_2DL.fa_2DS.fa_3B.fa_3DS.fa_4AS.fa_5DS.fa_7DS.fa	TGCAGAAGGCAAGGTTAGAACCAAGGAAGGTTATGCAGATTTTTACTGCCATGAGGAAACCGAGGCGAGAAATTA	TGCAGAAGGCAAGGTTAGAACCAAGGAAGGTTATGCGGATTTTTACTGCCATGGGGAAACCGAGGCGAGAAATTA
A1004	TGCAGAAGGCGTGTACACACCAAGGCTTGAAACTCAACTTGTAGAACAACAGCCCATAAACGCAACGTTGGGSAG	SNP	72	2	5BL.fa	5AL.fa_5BL.fa	TGCAGAAGGCGTGTACACACCAAGGCTTGAAACTCAACTTGTAGAACAACAGCCCATAAACGCAACGTTGGGCAG	TGCAGAAGGCGTGTACACACCAAGGCTTGAAACTCAACTTGTAGAACAACAGCCCATAAACGCAACGTTGGGGAG
A1017	TGCAGAAGGGTTGATATAAGCAGGAGAYCGTTACGCTCTGGCTTGAAGAACAGAACCGCGTCATCGGCAAAAACA	SNP	27	3	3AS.fa_4AS.fa_6AL.fa	3AS.fa_4AS.fa	TGCAGAAGGGTTGATATAAGCAGGAGATCGTTACGCTCTGGCTTGAAGAACAGAACCGCGTCATCGGCAAAAACA	TGCAGAAGGGTTGATATAAGCAGGAGACCGTTACGCTCTGGCTTGAAGAACAGAACCGCGTCATCGGCAAAAACA
A1025	TGCAGAAGTACAAAAAGTAAGTCTTCTGAAATTAGGATAATCAAAAAAARGRARSYKRMMWTWWWWTTTTYMMMM	INDEL	49	0	unknown	unknown	TGCAGAAGTACAAAAAGTAAGTCTTCTGAAATTAGGATAATCAAAAAAAAGGAAGCTGACATTATATTTTTCACA	TGCAGAAGTACAAAAAGTAAGTCTTCTGAAATTAGGATAATCAAAAAAAGGAAGCTGACATTATATTTTTCACAC
A1033	TGCAGAAGTATGACTCTCAAGACCACAAGATTAAGCACTACCTTGAAGAAGGAAARCCCTTGTTCTTCACTATTG	SNP	55	1	3B.fa	3B.fa	TGCAGAAGTATGACTCTCAAGACCACAAGATTAAGCACTACCTTGAAGAAGGAAAGCCCTTGTTCTTCACTATTG	TGCAGAAGTATGACTCTCAAGACCACAAGATTAAGCACTACCTTGAAGAAGGAAAACCCTTGTTCTTCACTATTG
A1036	TGCAGAAGTATTAGAGAATTATGGCAGGTCGCCATTTCTCTCATCTGAGCCAAATAACTTCTCAGAYTCTACAGG	SNP	66	1	7AL.fa	unknown	TGCAGAAGTATTAGAGAATTATGGCAGGTCGCCATTTCTCTCATCTGAGCCAAATAACTTCTCAGATTCTACAGG	TGCAGAAGTATTAGAGAATTATGGCAGGTCGCCATTTCTCTCATCTGAGCCAAATAACTTCTCAGACTCTACAGG
A1087	TGCAGAATAAAATTTGAAGTGGAATYAAGCGGACACATGGCCACCTGGCTAGGTGTGAGAGAAATTAACATGTGG	SNP	25	2	1AL.fa_1BL.fa	1AL.fa	TGCAGAATAAAATTTGAAGTGGAATTAAGCGGACACATGGCCACCTGGCTAGGTGTGAGAGAAATTAACATGTGG	TGCAGAATAAAATTTGAAGTGGAATCAAGCGGACACATGGCCACCTGGCTAGGTGTGAGAGAAATTAACATGTGG
A1101	TGCAGAATACGTCARCAGATTAGATTTGTKCAGATATTATTCTCTCTACGGTGGTATGTGGAACTTATTTTGCAG	SNP	14 29	7	2BS.fa_3B.fa_4AL.fa_5BS.fa_6BL.fa	1BL.fa_2BS.fa_2DL.fa_3B.fa_4BL.fa_4BS.fa_5BL.fa	TGCAGAATACGTCAACAGATTAGATTTGTGCAGATATTATTCTCTCTACGGTGGTATGTGGAACTTATTTTGCAG	TGCAGAATACGTCAGCAGATTAGATTTGTTCAGATATTATTCTCTCTACGGTGGTATGTGGAACTTATTTTGCAG
A1105	TGCAGAATACGTCAGCAGATTGATCTTGTGTAATATTATTCTCTCTACGGTGGTAYGTGGAATTTATTTTTGCAG	SNP	55	15	1BL.fa_1BS.fa_1DL.fa_2BL.fa_2BS.fa_7BL.fa_7BS.fa	1AL.fa_1BL.fa_1DL.fa_1DS.fa_2AL.fa_2BL.fa_4AL.fa_4AS.fa_4BS.fa_5AL.fa_5DL.fa_6AS.fa_6BL.fa_7AL.fa_7DS.fa	TGCAGAATACGTCAGCAGATTGATCTTGTGTAATATTATTCTCTCTACGGTGGTACGTGGAATTTATTTTTGCAG	TGCAGAATACGTCAGCAGATTGATCTTGTGTAATATTATTCTCTCTACGGTGGTATGTGGAATTTATTTTTGCAG
A1111	TGCAGAATAGAATTGGCACGATCCTGTTTWRKWRRWWARRARGKWMCCCCYYSKYCCAAAATAAATGTCTCAACT	INDEL	29	0	unknown	unknown	TGCAGAATAGAATTGGCACGATCCTGTTTTAGTAGATAAGAAGGTACCCCCTCGTCCAAAATAAATGTCTCAACT	TGCAGAATAGAATTGGCACGATCCTGTTTAGTAGATAAGAAGGTACCCCCTCGTCCCAAAATAAATGTCTCAACT
A1115	TGCAGAATAGCTAGTGGATTTGTCACATTTTGTGGATGAATAWTTTGTATATAGAAGAGGAGTATGAGGTTGAAT	SNP	42	3	6AL.fa_6BL.fa_6DL.fa	6DL.fa	TGCAGAATAGCTAGTGGATTTGTCACATTTTGTGGATGAATATTTTGTATATAGAAGAGGAGTATGAGGTTGAAT	TGCAGAATAGCTAGTGGATTTGTCACATTTTGTGGATGAATAATTTGTATATAGAAGAGGAGTATGAGGTTGAAT
A1127	TGCAGAATATGAAGAAAGTGACCACGTTGGCTGACCAGATTAAACRTAGATCCTGAATAACAACGTTTACGGTAG	SNP	45	1	7BS.fa	7BS.fa	TGCAGAATATGAAGAAAGTGACCACGTTGGCTGACCAGATTAAACGTAGATCCTGAATAACAACGTTTACGGTAG	TGCAGAATATGAAGAAAGTGACCACGTTGGCTGACCAGATTAAACATAGATCCTGAATAACAACGTTTACGGTAG
A1135	TGCAGAATATGTGCAAATAAACGGGAGATGGKATGGTCGGAAGGGCCAGTGGCGAGGYTGGCTAGAAGGAGGCGA	SNP	31 57	1	3B.fa	3B.fa	TGCAGAATATGTGCAAATAAACGGGAGATGGTATGGTCGGAAGGGCCAGTGGCGAGGCTGGCTAGAAGGAGGCGA	TGCAGAATATGTGCAAATAAACGGGAGATGGGATGGTCGGAAGGGCCAGTGGCGAGGTTGGCTAGAAGGAGGCGA
A1167	TGCAGAATCAGTGTCTCGCGTCAGGTGTCTCTGCGTCGCSGTGCCAGATGCACCACCAAGCGTASAAGCAGTGCA	SNP	39 64	0	unknown	unknown	TGCAGAATCAGTGTCTCGCGTCAGGTGTCTCTGCGTCGCGGTGCCAGATGCACCACCAAGCGTAGAAGCAGTGCA	TGCAGAATCAGTGTCTCGCGTCAGGTGTCTCTGCGTCGCCGTGCCAGATGCACCACCAAGCGTACAAGCAGTGCA
A1172	TGCAGAATCATGGCGGACGCGAGGTYGTCGACGAGCTTGATGGCCTCTTAAGCTCCCTTTCGGACCCAATGTTGA	SNP	25	0	unknown	unknown	TGCAGAATCATGGCGGACGCGAGGTTGTCGACGAGCTTGATGGCCTCTTAAGCTCCCTTTCGGACCCAATGTTGA	TGCAGAATCATGGCGGACGCGAGGTCGTCGACGAGCTTGATGGCCTCTTAAGCTCCCTTTCGGACCCAATGTTGA
A1173	TGCAGAATCATGGCGGACGCGAGGTYGTCGACGAGCTTGATGGCCTTCTTAAGCTCCCTTTCGGACCCAATGTTG	SNP	25	0	unknown	unknown	TGCAGAATCATGGCGGACGCGAGGTTGTCGACGAGCTTGATGGCCTTCTTAAGCTCCCTTTCGGACCCAATGTTG	TGCAGAATCATGGCGGACGCGAGGTCGTCGACGAGCTTGATGGCCTTCTTAAGCTCCCTTTCGGACCCAATGTTG
A1180	TGCAGAATCCATCAACTATCTTCCTTCCCTCCTCCCTCGCTGAGTTGCCGTTGAACAAGTTGASGTGGCTAGCTA	SNP	63	0	unknown	unknown	TGCAGAATCCATCAACTATCTTCCTTCCCTCCTCCCTCGCTGAGTTGCCGTTGAACAAGTTGAGGTGGCTAGCTA	TGCAGAATCCATCAACTATCTTCCTTCCCTCCTCCCTCGCTGAGTTGCCGTTGAACAAGTTGACGTGGCTAGCTA
A1181	TGCAGAATCCGTGTAATCAGCATTCCAGTCGTCATCAGCATCCGAGTCGTAMTCAGAGTGAGGCAGATCCGACTT	SNP	51	2	2AS.fa_2DS.fa	2AS.fa_2DS.fa	TGCAGAATCCGTGTAATCAGCATTCCAGTCGTCATCAGCATCCGAGTCGTACTCAGAGTGAGGCAGATCCGACTT	TGCAGAATCCGTGTAATCAGCATTCCAGTCGTCATCAGCATCCGAGTCGTAATCAGAGTGAGGCAGATCCGACTT
A1188	TGCAGAATCGGGGGTGGCRCAACTCGACTCGTGCTCCGCTTGCCAATCGCCGACAGTTAATGAAGAAGAGGAGAG	SNP	18	1	1BS.fa	1BS.fa	TGCAGAATCGGGGGTGGCACAACTCGACTCGTGCTCCGCTTGCCAATCGCCGACAGTTAATGAAGAAGAGGAGAG	TGCAGAATCGGGGGTGGCGCAACTCGACTCGTGCTCCGCTTGCCAATCGCCGACAGTTAATGAAGAAGAGGAGAG
A1224	TGCAGAATGAGTGAAATACTAAGGTCAGAAAACGGAGAAGTTCAAGCAACCCACGTGTAYGGGCGCAGTACAAAG	SNP	59	1	6DL.fa	6DL.fa	TGCAGAATGAGTGAAATACTAAGGTCAGAAAACGGAGAAGTTCAAGCAACCCACGTGTATGGGCGCAGTACAAAG	TGCAGAATGAGTGAAATACTAAGGTCAGAAAACGGAGAAGTTCAAGCAACCCACGTGTACGGGCGCAGTACAAAG
A1235	TGCAGAATGCCARAATAAGAGGGGGGATAGCTAATCCTGYCGAAGACTACGCTTCAGGCCACCTCCATCTTGCAG	SNP	12 39	0	unknown	unknown	TGCAGAATGCCAAAATAAGAGGGGGGATAGCTAATCCTGTCGAAGACTACGCTTCAGGCCACCTCCATCTTGCAG	TGCAGAATGCCAGAATAAGAGGGGGGATAGCTAATCCTGCCGAAGACTACGCTTCAGGCCACCTCCATCTTGCAG
A1258	TGCAGAATGCCAGAATAAGAGGGGGATAKCTAGTCCTATCGAAGACTASGCTTCTGGCAACCTCCATCTTGAAGC	SNP	28 48	19	1BL.fa_1DL.fa_2AL.fa_3DL.fa_4AL.fa_5AS.fa_6AL.fa_7AL.fa	1BL.fa_1DL.fa_1DS.fa_2AL.fa_2BS.fa_2DL.fa_2DS.fa_3B.fa_4AL.fa_4BL.fa_4DL.fa_4DS.fa_5AL.fa_5BL.fa_5DL.fa_6BL.fa_7AL.fa_7AS.fa_7BL.fa	TGCAGAATGCCAGAATAAGAGGGGGATATCTAGTCCTATCGAAGACTAGGCTTCTGGCAACCTCCATCTTGAAGC	TGCAGAATGCCAGAATAAGAGGGGGATAGCTAGTCCTATCGAAGACTACGCTTCTGGCAACCTCCATCTTGAAGC
A1265	TGCAGAATGCCCGTGTTTTATTAGCATTCATCGTGTTAGGAAGTTGTGTAGAAGCAAACGAGATTTKSYKKKKYM	INDEL	66	2	6AL.fa_6BL.fa	6DL.fa	TGCAGAATGCCCGTGTTTTATTAGCATTCATCGTGTTAGGAAGTTGTGTAGAAGCAAACGAGATTTTGCTGTGTC	TGCAGAATGCCCGTGTTTTATTAGCATTCATCGTGTTAGGAAGTTGTGTAGAAGCAAACGAGATTTGCTGTGTCA
A1291	TGCAGAATGTAGAAAAACATGACAAAAAARSMWTTKKKGKTTYSRWWWKKKRMMMYKRAAAAATTCCCACTGTTT	INDEL	29	0	unknown	unknown	TGCAGAATGTAGAAAAACATGACAAAAAAGCATTTGTGGTTTCGATATGTGACACTGAAAAAATTCCCACTGTTT	TGCAGAATGTAGAAAAACATGACAAAAAAAGCATTTGTGGTTTCGATATGTGACACTGAAAAATTCCCACTGTTT
A1296	TGCAGAATGTGCATGAGCTCGGAGGAAGGAACTTCTGGATCCACAGCACGGGSCCTATTGGCTGCCTGCCTTACG	SNP	52	0	unknown	unknown	TGCAGAATGTGCATGAGCTCGGAGGAAGGAACTTCTGGATCCACAGCACGGGCCCTATTGGCTGCCTGCCTTACG	TGCAGAATGTGCATGAGCTCGGAGGAAGGAACTTCTGGATCCACAGCACGGGGCCTATTGGCTGCCTGCCTTACG
A1306	TGCAGAATTAAGCAAATGAGGAMTACTAACYAGATAACTTCAGTTTTTACAGAAGAAGTGGTTGGGATCTCGTGT	SNP	22 30	4	2DS.fa_4BS.fa_5DS.fa_7BS.fa	2DS.fa_4BS.fa_5DS.fa_7BS.fa	TGCAGAATTAAGCAAATGAGGAATACTAACCAGATAACTTCAGTTTTTACAGAAGAAGTGGTTGGGATCTCGTGT	TGCAGAATTAAGCAAATGAGGACTACTAACTAGATAACTTCAGTTTTTACAGAAGAAGTGGTTGGGATCTCGTGT
A1308	TGCAGAWTTAAGGATGCCAGAGACTCGATCATCCTTTTATGATGGAGAGCCTATGCCTTGGAAGACGAACGACAA	SNP	6	8	5BS.fa	2DL.fa_4BL.fa_5BL.fa_5BS.fa_6BS.fa_7BL.fa_7BS.fa_7DL.fa	TGCAGAATTAAGGATGCCAGAGACTCGATCATCCTTTTATGATGGAGAGCCTATGCCTTGGAAGACGAACGACAA	TGCAGATTTAAGGATGCCAGAGACTCGATCATCCTTTTATGATGGAGAGCCTATGCCTTGGAAGACGAACGACAA
A1312	TGCAGAATTAGCACTTTGATAGACTATTGCAGCCTTTWWTTYCMAWYYWAACTGATGCTATGTATCGCAAACACA	INDEL	37	0	unknown	unknown	TGCAGAATTAGCACTTTGATAGACTATTGCAGCCTTTATTTCCAATCTAAACTGATGCTATGTATCGCAAACACA	TGCAGAATTAGCACTTTGATAGACTATTGCAGCCTTTTATTTCCAATCTAACTGATGCTATGTATCGCAAACACA
A1315	TGCAGAATTATCATAACCTCCGTGCAGCCGCCTTCAACTCCAAGGTCCAGGAGTTGGATCAACGTGYCGTCGACT	SNP	66	0	unknown	unknown	TGCAGAATTATCATAACCTCCGTGCAGCCGCCTTCAACTCCAAGGTCCAGGAGTTGGATCAACGTGCCGTCGACT	TGCAGAATTATCATAACCTCCGTGCAGCCGCCTTCAACTCCAAGGTCCAGGAGTTGGATCAACGTGTCGTCGACT
A1341	TGCAGAATTCTGTCAAGACTTCGACGAGGAAACTAGAAGGGCGAGAMGGGTCTGGACTCTATCGCTTCTCCAGTC	SNP	46	0	unknown	unknown	TGCAGAATTCTGTCAAGACTTCGACGAGGAAACTAGAAGGGCGAGACGGGTCTGGACTCTATCGCTTCTCCAGTC	TGCAGAATTCTGTCAAGACTTCGACGAGGAAACTAGAAGGGCGAGAAGGGTCTGGACTCTATCGCTTCTCCAGTC
A1347	TGCAGAATTCTGTCAATACTTCAACGAGGAAACTGGAAGGGTCRAGACGGGTCTGGACCCTATCGCTTCTCCATC	SNP	43	0	unknown	unknown	TGCAGAATTCTGTCAATACTTCAACGAGGAAACTGGAAGGGTCGAGACGGGTCTGGACCCTATCGCTTCTCCATC	TGCAGAATTCTGTCAATACTTCAACGAGGAAACTGGAAGGGTCAAGACGGGTCTGGACCCTATCGCTTCTCCATC
A1351	TGCAGAATTGATTTGGTCTTTAAYAGAACAACAAATATTCATTTTTTGCAAGTTATCTTCCGAGCCACTGCGTYG	SNP	23 73	5	1DS.fa_2AL.fa_3DL.fa_5AL.fa_5DS.fa	2AL.fa	TGCAGAATTGATTTGGTCTTTAACAGAACAACAAATATTCATTTTTTGCAAGTTATCTTCCGAGCCACTGCGTTG	TGCAGAATTGATTTGGTCTTTAATAGAACAACAAATATTCATTTTTTGCAAGTTATCTTCCGAGCCACTGCGTCG
A1365	TGCAGAATTTAGCAAATGAGGACTACTAACCAGATAACTTCAGTTTTTACAGAAGAAGTGGTTSGGATCTYGTGT	SNP	63 70	5	3B.fa_4BL.fa_7BS.fa	1BL.fa_3B.fa_4BL.fa_5DS.fa_7BS.fa	TGCAGAATTTAGCAAATGAGGACTACTAACCAGATAACTTCAGTTTTTACAGAAGAAGTGGTTCGGATCTCGTGT	TGCAGAATTTAGCAAATGAGGACTACTAACCAGATAACTTCAGTTTTTACAGAAGAAGTGGTTGGGATCTTGTGT
A1376	TGCAGAATTTTAGTTAACACATTAGATTATCAAGAATTAYGTGTACAACACTTTTAACTTCTATCTTTATTTGTT	SNP	39	2	3AL.fa	3AL.fa_3DL.fa	TGCAGAATTTTAGTTAACACATTAGATTATCAAGAATTATGTGTACAACACTTTTAACTTCTATCTTTATTTGTT	TGCAGAATTTTAGTTAACACATTAGATTATCAAGAATTACGTGTACAACACTTTTAACTTCTATCTTTATTTGTT
A1383	TGCAGAATTTTTTWWYYWMYTKGSYKRRKKSYTKKYCYKRAAACTTGAATAATACTTTCCCTGTAATATGTTTTT	INDEL	13	0	unknown	unknown	TGCAGAATTTTTTTATCTACTTGGCTGAGTGCTTGTCCTGAAACTTGAATAATACTTTCCCTGTAATATGTTTTT	TGCAGAATTTTTTATCTACTTGGCTGAGTGCTTGTCCTGAAAACTTGAATAATACTTTCCCTGTAATATGTTTTT
A1388	TGCAGACAAAAAATAGATATCCTAAAAAWKKWWTTWWTTKSCYYYYCCMRRWKRMMWYCYWAWTWRKTWAAMYTW	INDEL	28	0	unknown	unknown	TGCAGACAAAAAATAGATATCCTAAAAATGTATTTATTTGCCTCTCCCAGATGACATCCTAATTAGTTAAACTTA	TGCAGACAAAAAATAGATATCCTAAAAAATGTATTTATTTGCCTCTCCCAGATGACATCCTAATTAGTTAAACTT
A1397	TGCAGACAAAGGGCGGCGGCGGCRCCGCTCGATTTGATCTGCGGGAGAGAGAATATGAGAGGGAGAGAGAGAAGG	SNP	23	1	5BL.fa	5BL.fa	TGCAGACAAAGGGCGGCGGCGGCACCGCTCGATTTGATCTGCGGGAGAGAGAATATGAGAGGGAGAGAGAGAAGG	TGCAGACAAAGGGCGGCGGCGGCGCCGCTCGATTTGATCTGCGGGAGAGAGAATATGAGAGGGAGAGAGAGAAGG
A1398	TGCAGACAAATAAGGAAAGAGATGCTATAATTGCATCGWTGAGATCGAGTGTTTTTGGATTTCATGGCGCTACAG	SNP	38	0	unknown	unknown	TGCAGACAAATAAGGAAAGAGATGCTATAATTGCATCGTTGAGATCGAGTGTTTTTGGATTTCATGGCGCTACAG	TGCAGACAAATAAGGAAAGAGATGCTATAATTGCATCGATGAGATCGAGTGTTTTTGGATTTCATGGCGCTACAG
A1406	TGCAGACAACCACRCCGTATTATACTAYGCAAAATCGAGCCGAAATGCACACGGCCACTACTACTATCTCCGATC	SNP	13 27	2	6AL.fa_6DL.fa	6AL.fa_6DL.fa	TGCAGACAACCACACCGTATTATACTATGCAAAATCGAGCCGAAATGCACACGGCCACTACTACTATCTCCGATC	TGCAGACAACCACGCCGTATTATACTACGCAAAATCGAGCCGAAATGCACACGGCCACTACTACTATCTCCGATC
A1428	TGCAGACACAGCATAAGAAAAATACAAGGGRRRARRAMYTYMRKTKRWTWAAWTWRKTYYYYYMWWARRARKKKY	INDEL	30	0	unknown	unknown	TGCAGACACAGCATAAGAAAAATACAAGGGGAGAAGAACTTCAGTTGATTAAATTAGTTCTCTCATAAGAAGTGT	TGCAGACACAGCATAAGAAAAATACAAGGGAGAAGAACTTCAGTTGATTAAATTAGTTCTCTCATAAGAAGTGTC
A1441	TGCAGACACCCCCCTTAGGCCCTTACATTTGGCCCCCAAATCCATACTAGCCATGCAAGTTGATGCAAARTATGT	SNP	69	1	5BL.fa	5BL.fa	TGCAGACACCCCCCTTAGGCCCTTACATTTGGCCCCCAAATCCATACTAGCCATGCAAGTTGATGCAAAATATGT	TGCAGACACCCCCCTTAGGCCCTTACATTTGGCCCCCAAATCCATACTAGCCATGCAAGTTGATGCAAAGTATGT
A1460	TGCAGACRCTGGAGATCGTGTACTGCGGTGATCTGAAGRAGGTCTTCCCCATTGGACCCTAAGCGCCAAGAGAAG	SNP	7 38	0	unknown	unknown	TGCAGACACTGGAGATCGTGTACTGCGGTGATCTGAAGAAGGTCTTCCCCATTGGACCCTAAGCGCCAAGAGAAG	TGCAGACGCTGGAGATCGTGTACTGCGGTGATCTGAAGGAGGTCTTCCCCATTGGACCCTAAGCGCCAAGAGAAG
A1472	TGCAGACAGCATGTGGGTTCGGAGAGAAGGGCCYCAGGACCTTAACGTAGTACGATCTGGACTGCTGCTTTGGCT	SNP	33	2	2BS.fa	2AS.fa_2BS.fa	TGCAGACAGCATGTGGGTTCGGAGAGAAGGGCCCCAGGACCTTAACGTAGTACGATCTGGACTGCTGCTTTGGCT	TGCAGACAGCATGTGGGTTCGGAGAGAAGGGCCTCAGGACCTTAACGTAGTACGATCTGGACTGCTGCTTTGGCT
A1477	TGCAGACAGCGTGTGGGTYSGRRRARGGSCYYMRGRMCYTWAMYTWRKWWKRWYYKGACTGCTGCTCTGGCTCCA	INDEL	18	0	unknown	unknown	TGCAGACAGCGTGTGGGTCGGAGAAGGGCCTCAGGACCTTAACTTAGTATGATCTGGACTGCTGCTCTGGCTCCA	TGCAGACAGCGTGTGGGTTCGGAGAAGGGCCTCAGGACCTTAACTTAGTATGATCTGACTGCTGCTCTGGCTCCA
A1492	TGCAGACATATGTTTGCTAAGRAAACTGAGATTTACRTAAAGCTCAGACTTTACTAAGAATTTCAAAAAGATCTC	SNP	21 36	3	5BL.fa_6BS.fa_7AS.fa	5BL.fa_6BS.fa_7AS.fa	TGCAGACATATGTTTGCTAAGAAAACTGAGATTTACGTAAAGCTCAGACTTTACTAAGAATTTCAAAAAGATCTC	TGCAGACATATGTTTGCTAAGGAAACTGAGATTTACATAAAGCTCAGACTTTACTAAGAATTTCAAAAAGATCTC
A1502	TGCAGACATGAAGATGAGATCCTCACCGAAATAGGGCACCCTGCGATKGTCTCGAGCACGAAGAACCTGGCGTAG	SNP	47	0	unknown	unknown	TGCAGACATGAAGATGAGATCCTCACCGAAATAGGGCACCCTGCGATTGTCTCGAGCACGAAGAACCTGGCGTAG	TGCAGACATGAAGATGAGATCCTCACCGAAATAGGGCACCCTGCGATGGTCTCGAGCACGAAGAACCTGGCGTAG
A1515	TGCAGACATGCACTAATTTTATTTGGTTTTAAAAGGGATTGGTATGTTTCAGAAATTAGGGTTTCTTCCMGCTTT	SNP	69	0	unknown	unknown	TGCAGACATGCACTAATTTTATTTGGTTTTAAAAGGGATTGGTATGTTTCAGAAATTAGGGTTTCTTCCCGCTTT	TGCAGACATGCACTAATTTTATTTGGTTTTAAAAGGGATTGGTATGTTTCAGAAATTAGGGTTTCTTCCAGCTTT
A1530	TGCAGACATTGGCCGAATGACAGAAAAGCAGAACCTYATCCAGAGTTTAGGCCAGCCGAATATTTGGTGGTGCGA	SNP	36	3	5AL.fa_5BL.fa	5AL.fa_5BL.fa_5DL.fa	TGCAGACATTGGCCGAATGACAGAAAAGCAGAACCTCATCCAGAGTTTAGGCCAGCCGAATATTTGGTGGTGCGA	TGCAGACATTGGCCGAATGACAGAAAAGCAGAACCTTATCCAGAGTTTAGGCCAGCCGAATATTTGGTGGTGCGA
A1531	TGCAGACATTTCCATGAGTTGGGTCGCATTTGAGCAAYGCCAGGCCTTTGACCCATCACGAAGCAGGCCCATCTC	SNP	37	1	3B.fa	3B.fa	TGCAGACATTTCCATGAGTTGGGTCGCATTTGAGCAACGCCAGGCCTTTGACCCATCACGAAGCAGGCCCATCTC	TGCAGACATTTCCATGAGTTGGGTCGCATTTGAGCAATGCCAGGCCTTTGACCCATCACGAAGCAGGCCCATCTC
A1543	TGCAGACCAACTACACCMCGTGGGCTTCGAGAACTAGGTTTACCATCGGCGATGAGCTCCAGTTTGAGTACTCCA	SNP	17	1	1BL.fa	1BL.fa	TGCAGACCAACTACACCCCGTGGGCTTCGAGAACTAGGTTTACCATCGGCGATGAGCTCCAGTTTGAGTACTCCA	TGCAGACCAACTACACCACGTGGGCTTCGAGAACTAGGTTTACCATCGGCGATGAGCTCCAGTTTGAGTACTCCA
A1551	TGCAGACCAAGGTAACAACAACGATGGAGTGACTCATAATGAGCAGAGAATGGYGACAAGGCGTGCCAATTATCA	SNP	53	0	unknown	unknown	TGCAGACCAAGGTAACAACAACGATGGAGTGACTCATAATGAGCAGAGAATGGTGACAAGGCGTGCCAATTATCA	TGCAGACCAAGGTAACAACAACGATGGAGTGACTCATAATGAGCAGAGAATGGCGACAAGGCGTGCCAATTATCA
A1567	TGCAGACCATCACGGCATTGAGAGGCCTGGTACTCAAACAGGCCCTCGCCTTCACTGCGKATGATAATGCGAGCC	SNP	59	1	7AS.fa	7AS.fa	TGCAGACCATCACGGCATTGAGAGGCCTGGTACTCAAACAGGCCCTCGCCTTCACTGCGGATGATAATGCGAGCC	TGCAGACCATCACGGCATTGAGAGGCCTGGTACTCAAACAGGCCCTCGCCTTCACTGCGTATGATAATGCGAGCC
A1579	TGCAGACCCAAACAAACAGTGTTCAGCCCATGCAAAGCACGWACGTACGTACTAGTATATGCAACAGATCCAGCG	SNP	41	1	2BS.fa	2BS.fa	TGCAGACCCAAACAAACAGTGTTCAGCCCATGCAAAGCACGAACGTACGTACTAGTATATGCAACAGATCCAGCG	TGCAGACCCAAACAAACAGTGTTCAGCCCATGCAAAGCACGTACGTACGTACTAGTATATGCAACAGATCCAGCG
A1583	TGCAGACCCAAGGTCCAGTGGTGAGCTTTGGGAACCAATTCTRCCACCCTTTCGTCTTGGGCGTCSAGCCATCAA	SNP	42 65	1	3B.fa	3B.fa	TGCAGACCCAAGGTCCAGTGGTGAGCTTTGGGAACCAATTCTACCACCCTTTCGTCTTGGGCGTCCAGCCATCAA	TGCAGACCCAAGGTCCAGTGGTGAGCTTTGGGAACCAATTCTGCCACCCTTTCGTCTTGGGCGTCGAGCCATCAA
A7990	TGCAGCATCTTCATCGAGGAACTACTAYTCTCATGCAGCTTCTTCCAGCCGGTGTTCTTCTCCTTCAGCRGGTCG	SNP	27 69	16	2BS.fa_3DS.fa_4AL.fa_4BS.fa_5AS.fa_5BS.fa_6DL.fa_7BL.fa_7DL.fa	1AS.fa_1DL.fa_2AL.fa_2BS.fa_2DL.fa_2DS.fa_3AS.fa_3DL.fa_3DS.fa_4DL.fa_5BS.fa_5DS.fa_6AS.fa_6DL.fa_7AS.fa_7DL.fa	TGCAGCATCTTCATCGAGGAACTACTATTCTCATGCAGCTTCTTCCAGCCGGTGTTCTTCTCCTTCAGCGGGTCG	TGCAGCATCTTCATCGAGGAACTACTACTCTCATGCAGCTTCTTCCAGCCGGTGTTCTTCTCCTTCAGCAGGTCG
A7993	TGCAGCATCTTCATCGAGGAACTACTATTCTCATGCAGCTTCTTCCAGTCGGYRTTCTCCTCCTTCAGCAGGTCG	SNP	52 53	21	1AL.fa_1AS.fa_1BL.fa_1DL.fa_1DS.fa_2DL.fa_3DL.fa_3DS.fa_4AS.fa_4BL.fa_4BS.fa_4DL.fa_4DS.fa_5BL.fa_5DS.fa_6AL.fa_6AS.fa_6DL.fa_6DS.fa_7BL.fa_7DS.fa	1AL.fa_1AS.fa_1BL.fa_1BS.fa_1DS.fa_2AL.fa_2DS.fa_3AL.fa_3B.fa_3DS.fa_4DL.fa_4DS.fa_5AL.fa_5BL.fa_6AS.fa_6BL.fa_6DL.fa_7AS.fa_7DL.fa	TGCAGCATCTTCATCGAGGAACTACTATTCTCATGCAGCTTCTTCCAGTCGGCATTCTCCTCCTTCAGCAGGTCG	TGCAGCATCTTCATCGAGGAACTACTATTCTCATGCAGCTTCTTCCAGTCGGTGTTCTCCTCCTTCAGCAGGTCG
A7995	TGCAGCATCTTCATCGAGGAACTACTATTCTCATGCAGCTTCTTCTAGMCGGTGTTCTTCTCCTTCAACAGGTCG	SNP	48	19	1BS.fa_2BL.fa_3DS.fa_4AL.fa_4AS.fa_5BS.fa_5DL.fa_6AL.fa_6DL.fa_6DS.fa_7AS.fa_7DL.fa	1BS.fa_2BL.fa_2DL.fa_3AL.fa_3DS.fa_4AL.fa_4AS.fa_4DL.fa_5AS.fa_5BS.fa_5DL.fa_5DS.fa_6AL.fa_6DL.fa_6DS.fa_7AL.fa_7AS.fa_7BL.fa_7DL.fa	TGCAGCATCTTCATCGAGGAACTACTATTCTCATGCAGCTTCTTCTAGACGGTGTTCTTCTCCTTCAACAGGTCG	TGCAGCATCTTCATCGAGGAACTACTATTCTCATGCAGCTTCTTCTAGCCGGTGTTCTTCTCCTTCAACAGGTCG
A7997	TGCAGCATCTTCATCGAGGAACTACTATTCTCATGCYGCTTCTTCCAGCSGGCGTTCTTCTCCTTCAATAGGTCG	SNP	36 49	7	5AS.fa_5BL.fa_6BS.fa	1BS.fa_2DL.fa_3AL.fa_4DL.fa_5AS.fa_5BL.fa_6AS.fa	TGCAGCATCTTCATCGAGGAACTACTATTCTCATGCTGCTTCTTCCAGCGGGCGTTCTTCTCCTTCAATAGGTCG	TGCAGCATCTTCATCGAGGAACTACTATTCTCATGCCGCTTCTTCCAGCCGGCGTTCTTCTCCTTCAATAGGTCG
A8010	TGCAGCATCTTCCAGTGGCGTGGGAAGAAGCGCGGATTCATGCCCACGAGCTTCRGGGCGGCGCCTCTCCAAGGC	SNP	54	3	2AS.fa_2BS.fa_2DS.fa	2AS.fa_2BS.fa_2DS.fa	TGCAGCATCTTCCAGTGGCGTGGGAAGAAGCGCGGATTCATGCCCACGAGCTTCGGGGCGGCGCCTCTCCAAGGC	TGCAGCATCTTCCAGTGGCGTGGGAAGAAGCGCGGATTCATGCCCACGAGCTTCAGGGCGGCGCCTCTCCAAGGC
A8011	TGCAGCATCTTGCCYGGCAGCTATTTCGATGGAGGGGGATTCACTGGCAGCRACTGAGACACGGCGGGCCAGGGA	SNP	14 51	1	1BL.fa	1BL.fa	TGCAGCATCTTGCCTGGCAGCTATTTCGATGGAGGGGGATTCACTGGCAGCAACTGAGACACGGCGGGCCAGGGA	TGCAGCATCTTGCCCGGCAGCTATTTCGATGGAGGGGGATTCACTGGCAGCGACTGAGACACGGCGGGCCAGGGA
A8039	TGCAGCATGAGGAGCTACAACCGGCAAWCTCGTTTGCTACCAACAGCACCACCATATGTTGGAACGGGCCAACTA	SNP	27	0	unknown	unknown	TGCAGCATGAGGAGCTACAACCGGCAAACTCGTTTGCTACCAACAGCACCACCATATGTTGGAACGGGCCAACTA	TGCAGCATGAGGAGCTACAACCGGCAATCTCGTTTGCTACCAACAGCACCACCATATGTTGGAACGGGCCAACTA
A8042	TGCAGCATGAGGTCTGCTGAACTTTCCCCCAACATGCCTTTGGTTCCTACACACTGTTGCATTTRTCCGACAGTG	SNP	64	0	unknown	unknown	TGCAGCATGAGGTCTGCTGAACTTTCCCCCAACATGCCTTTGGTTCCTACACACTGTTGCATTTATCCGACAGTG	TGCAGCATGAGGTCTGCTGAACTTTCCCCCAACATGCCTTTGGTTCCTACACACTGTTGCATTTGTCCGACAGTG
A8065	TGCAGCATGCACTCGACGAGCGTGCTCAAYAGCGGATCCCTGAATCTAGTGGACGACAGCTTTTTCCGCCTCAAA	SNP	29	1	1AS.fa	1AS.fa	TGCAGCATGCACTCGACGAGCGTGCTCAACAGCGGATCCCTGAATCTAGTGGACGACAGCTTTTTCCGCCTCAAA	TGCAGCATGCACTCGACGAGCGTGCTCAATAGCGGATCCCTGAATCTAGTGGACGACAGCTTTTTCCGCCTCAAA
A8069	TGCAGCATGCACTCGACGAGCGTGCTCGGCAGCGGATCCMTGAGTCCAGTCGACGACAGCTTTTTCCGCCTCAAA	SNP	39	8	2DL.fa_3AS.fa_4DS.fa	2AS.fa_2DL.fa_2DS.fa_3AS.fa_4DS.fa_6AS.fa_6DL.fa_7DS.fa	TGCAGCATGCACTCGACGAGCGTGCTCGGCAGCGGATCCATGAGTCCAGTCGACGACAGCTTTTTCCGCCTCAAA	TGCAGCATGCACTCGACGAGCGTGCTCGGCAGCGGATCCCTGAGTCCAGTCGACGACAGCTTTTTCCGCCTCAAA
A8073	TGCAGCATGCACTTGACRAGCGTGCTTGGCAGTGGATCCCTGAGTCCAATYGACGACAGCTTTTTCCGCCTCAAC	SNP	17 50	1	2DS.fa	2DS.fa	TGCAGCATGCACTTGACAAGCGTGCTTGGCAGTGGATCCCTGAGTCCAATTGACGACAGCTTTTTCCGCCTCAAC	TGCAGCATGCACTTGACGAGCGTGCTTGGCAGTGGATCCCTGAGTCCAATCGACGACAGCTTTTTCCGCCTCAAC
A8075	TGCAGCATGCAGACAGACCGATCGTATGTACTTACAYGTTCGCCACCAGAATGACATAGCTATGTACACTTCGAC	SNP	36	1	5BS.fa	5BS.fa	TGCAGCATGCAGACAGACCGATCGTATGTACTTACACGTTCGCCACCAGAATGACATAGCTATGTACACTTCGAC	TGCAGCATGCAGACAGACCGATCGTATGTACTTACATGTTCGCCACCAGAATGACATAGCTATGTACACTTCGAC
A8077	TGCAGCATGCAGCATACGAAARRARGGRARGRRGRWTYMRSMMYKRMMRRRGRAMMAMCMAAAGAAGAAAGAAAT	INDEL	21	0	unknown	unknown	TGCAGCATGCAGCATACGAAAGAAGGGAAGGAGGATTCAGCACTGACAGAGGAACAACCAAAAGAAGAAAGAAAT	TGCAGCATGCAGCATACGAAAAGAAGGGAAGGAGGATTCAGCACTGACAGAGGAACAACCAAAGAAGAAAGAAAT
A8079	TGCAGCATGCCRACGGGGAAGGGCGCGTGTGCGTAGGACGGCGAGAGCTCCAAGGAGAAGCGCCGCAGGATCATG	SNP	11	1	5BL.fa	5BL.fa	TGCAGCATGCCAACGGGGAAGGGCGCGTGTGCGTAGGACGGCGAGAGCTCCAAGGAGAAGCGCCGCAGGATCATG	TGCAGCATGCCGACGGGGAAGGGCGCGTGTGCGTAGGACGGCGAGAGCTCCAAGGAGAAGCGCCGCAGGATCATG
A8082	TGCAGCATGCCAACGTGGGCTCCCCGTGTGWYYYSGSCMWYSATCGATAAATGCGTGTGCGCGCCAACGGGTTTG	INDEL	30	0	unknown	unknown	TGCAGCATGCCAACGTGGGCTCCCCGTGTGTCTCGGCCATCGATCGATAAATGCGTGTGCGCGCCAACGGGTTTG	TGCAGCATGCCAACGTGGGCTCCCCGTGTGATCTCGGCCATCATCGATAAATGCGTGTGCGCGCCAACGGGTTTG
A8085	TGCAGCATGCCAGAATAGAGGGGGAAGGCCTAGCCTATCAAAGACTAGCATCTTCACGCAGCTCCGAGCAKCTTG	SNP	70	11	1BS.fa_2BS.fa_5BL.fa_7BL.fa_7BS.fa	1BL.fa_1BS.fa_2AS.fa_2BS.fa_2DS.fa_4DL.fa_5BL.fa_5BS.fa_6BS.fa_7BL.fa_7BS.fa	TGCAGCATGCCAGAATAGAGGGGGAAGGCCTAGCCTATCAAAGACTAGCATCTTCACGCAGCTCCGAGCAGCTTG	TGCAGCATGCCAGAATAGAGGGGGAAGGCCTAGCCTATCAAAGACTAGCATCTTCACGCAGCTCCGAGCATCTTG
A8088	TGCAGCATGCCGACGGGGAAGGGCGCGTGCGCGTAGGACGGCGAGAGRTCCAAGGAGAAGCGCCGCAGAATCATG	SNP	47	1	5BL.fa	5BL.fa	TGCAGCATGCCGACGGGGAAGGGCGCGTGCGCGTAGGACGGCGAGAGATCCAAGGAGAAGCGCCGCAGAATCATG	TGCAGCATGCCGACGGGGAAGGGCGCGTGCGCGTAGGACGGCGAGAGGTCCAAGGAGAAGCGCCGCAGAATCATG
A8092	TGCAGCATGCCGACTGCAGCACCCCTGTAACCGAAGCGGAGGTCGCGGTCGTCGCTYCGGGCAAGGTCTTCATGA	SNP	56	1	5BS.fa	5BS.fa	TGCAGCATGCCGACTGCAGCACCCCTGTAACCGAAGCGGAGGTCGCGGTCGTCGCTTCGGGCAAGGTCTTCATGA	TGCAGCATGCCGACTGCAGCACCCCTGTAACCGAAGCGGAGGTCGCGGTCGTCGCTCCGGGCAAGGTCTTCATGA
A8094	TGCAGCATGCCGACTGCYGCTCCCCCGTGACCGAAGCGRAGGTCGAAGTCGTCGCGCCTGGCAGGGTCTTCATGA	SNP	17 38	1	3B.fa	3B.fa	TGCAGCATGCCGACTGCTGCTCCCCCGTGACCGAAGCGAAGGTCGAAGTCGTCGCGCCTGGCAGGGTCTTCATGA	TGCAGCATGCCGACTGCCGCTCCCCCGTGACCGAAGCGGAGGTCGAAGTCGTCGCGCCTGGCAGGGTCTTCATGA
A8102	TGCAGCATGCCGATTGCCAGGCTCCCGCGACCGATGCGGACATCKAGGTTGTCRCTCCAGGTAAGGTCTTCATTA	SNP	44 53	0	unknown	unknown	TGCAGCATGCCGATTGCCAGGCTCCCGCGACCGATGCGGACATCTAGGTTGTCGCTCCAGGTAAGGTCTTCATTA	TGCAGCATGCCGATTGCCAGGCTCCCGCGACCGATGCGGACATCGAGGTTGTCACTCCAGGTAAGGTCTTCATTA
A8105	TGCAGCAYRCCGATTGCGGCGCCCCGCAACCGAGGCCGAGGTTGTCGTCGCTGCCCCGGGCGCGGTCTACATGTC	SNP	7 8	0	unknown	unknown	TGCAGCATGCCGATTGCGGCGCCCCGCAACCGAGGCCGAGGTTGTCGTCGCTGCCCCGGGCGCGGTCTACATGTC	TGCAGCACACCGATTGCGGCGCCCCGCAACCGAGGCCGAGGTTGTCGTCGCTGCCCCGGGCGCGGTCTACATGTC
A8116	TGCAGCATGCTAACTGTAGTACCCCTGCGACCAGAGTGGAGGTCAGGGTCRTCGCTCCRAGCAAGGTCTACATGA	SNP	50 58	1	3B.fa	3B.fa	TGCAGCATGCTAACTGTAGTACCCCTGCGACCAGAGTGGAGGTCAGGGTCGTCGCTCCAAGCAAGGTCTACATGA	TGCAGCATGCTAACTGTAGTACCCCTGCGACCAGAGTGGAGGTCAGGGTCATCGCTCCGAGCAAGGTCTACATGA
A8118	TGCAGCATGCTCATCTTTGTCAGAGGCTTTTCCAGCTCAAGGTTGACGAGGTCRGCAGGRTCGAGAGGACCGGCA	SNP	53 59	6	1DS.fa_2DL.fa_4AS.fa_4DS.fa_6DL.fa_7DL.fa	1BL.fa_1DS.fa_2DL.fa_4AS.fa_4DS.fa_6DL.fa	TGCAGCATGCTCATCTTTGTCAGAGGCTTTTCCAGCTCAAGGTTGACGAGGTCGGCAGGATCGAGAGGACCGGCA	TGCAGCATGCTCATCTTTGTCAGAGGCTTTTCCAGCTCAAGGTTGACGAGGTCAGCAGGGTCGAGAGGACCGGCA
A8119	TGCAGCATGCTGACTACAGCACCCTTGCACCGGAGTGGAGGTCGCGGYCGTCGCTCCGGGCAAGGTCCTCATGAC	SNP	47	1	1AS.fa	1AS.fa	TGCAGCATGCTGACTACAGCACCCTTGCACCGGAGTGGAGGTCGCGGCCGTCGCTCCGGGCAAGGTCCTCATGAC	TGCAGCATGCTGACTACAGCACCCTTGCACCGGAGTGGAGGTCGCGGTCGTCGCTCCGGGCAAGGTCCTCATGAC
A8123	TGCAGCATGCTGACTGCAATACCCYKSSRMCSGRRSSGRRGKYSRARKYSKYSSYYYKGGSMARGKYYWMMWKRM	INDEL	24	2	unknown	4BS.fa_7BS.fa	TGCAGCATGCTGACTGCAATACCCTGCGACCGGAGCGGAGGTCGAAGTCGTCGCTCTGGGCAAGGTCTACATGAC	TGCAGCATGCTGACTGCAATACCCCTGCGACCGGAGCGGAGGTCGAAGTCGTCGCTCTGGGCAAGGTCTACATGA
A8124	TGCAGCATGCTGACTGCAGCACCCTAGCRACCGAAGCARAGGTCGTGGTTGTCGCTCCGGGCAAGGTCTACATGA	SNP	28 38	0	unknown	unknown	TGCAGCATGCTGACTGCAGCACCCTAGCAACCGAAGCAGAGGTCGTGGTTGTCGCTCCGGGCAAGGTCTACATGA	TGCAGCATGCTGACTGCAGCACCCTAGCGACCGAAGCAAAGGTCGTGGTTGTCGCTCCGGGCAAGGTCTACATGA
A8125	TGCAGCATGCTGACTGCAGCACCCTTGCGACTGGAKCGAAGGTCACGGTCATCGCTCCAGGCAAGGTCTACATGA	SNP	35	0	unknown	unknown	TGCAGCATGCTGACTGCAGCACCCTTGCGACTGGATCGAAGGTCACGGTCATCGCTCCAGGCAAGGTCTACATGA	TGCAGCATGCTGACTGCAGCACCCTTGCGACTGGAGCGAAGGTCACGGTCATCGCTCCAGGCAAGGTCTACATGA
A8127	TGCAGCATGCTRACTGCAGTACCCCTGCGACCGAAGCGGAGGTTGAGGTCGTCGCTTCGGGCAGGGTCTATATGA	SNP	11	0	unknown	unknown	TGCAGCATGCTGACTGCAGTACCCCTGCGACCGAAGCGGAGGTTGAGGTCGTCGCTTCGGGCAGGGTCTATATGA	TGCAGCATGCTAACTGCAGTACCCCTGCGACCGAAGCGGAGGTTGAGGTCGTCGCTTCGGGCAGGGTCTATATGA
A8128	TGCAGCATGCTGAYTGCAGTACCCCTGCGACYGGAGCGGAGGTCGAGGTCGTCGCTCCGGGAAAGGTCTACATGA	SNP	13 31	6	2BL.fa_3B.fa_4BS.fa_5BL.fa_5BS.fa_7BS.fa	unknown	TGCAGCATGCTGACTGCAGTACCCCTGCGACCGGAGCGGAGGTCGAGGTCGTCGCTCCGGGAAAGGTCTACATGA	TGCAGCATGCTGATTGCAGTACCCCTGCGACTGGAGCGGAGGTCGAGGTCGTCGCTCCGGGAAAGGTCTACATGA
A8129	TGCAGCATGCTGACTGCAGTACCCCTGCGATCGAAGCAGAGGTCGAGGTYGTTGCTCCAGGCAGGGTCTACCTGA	SNP	49	0	unknown	unknown	TGCAGCATGCTGACTGCAGTACCCCTGCGATCGAAGCAGAGGTCGAGGTTGTTGCTCCAGGCAGGGTCTACCTGA	TGCAGCATGCTGACTGCAGTACCCCTGCGATCGAAGCAGAGGTCGAGGTCGTTGCTCCAGGCAGGGTCTACCTGA
A8131	TGCAGCATGCTGACTGCAGTWCCCCTGCGACCGAAGCGGAGGTCGAGGTCGTCGCTCYGGGCAGGGTCTACCTGA	SNP	20 57	4	4BS.fa	1BS.fa_2BS.fa_3B.fa_5BS.fa	TGCAGCATGCTGACTGCAGTTCCCCTGCGACCGAAGCGGAGGTCGAGGTCGTCGCTCTGGGCAGGGTCTACCTGA	TGCAGCATGCTGACTGCAGTACCCCTGCGACCGAAGCGGAGGTCGAGGTCGTCGCTCCGGGCAGGGTCTACCTGA
A8145	TGCAGCATGCTGGCTGCAGTGCCCCTGCGACCGAAGCGGAGGTYGAGGTCATCGCTCCGGGCAGGGTCTACCTGA	SNP	43	4	3B.fa_5BL.fa_5BS.fa	2BS.fa_3B.fa_4BS.fa_5BS.fa	TGCAGCATGCTGGCTGCAGTGCCCCTGCGACCGAAGCGGAGGTTGAGGTCATCGCTCCGGGCAGGGTCTACCTGA	TGCAGCATGCTGGCTGCAGTGCCCCTGCGACCGAAGCGGAGGTCGAGGTCATCGCTCCGGGCAGGGTCTACCTGA
A8146	TGCAGCATGCTGGCTGTAGTGCCCCTGCCAACGAAGCGGAGGTTGAGGTCGTCACTCCGGGCAGGGTCTACCTRA	SNP	73	0	unknown	unknown	TGCAGCATGCTGGCTGTAGTGCCCCTGCCAACGAAGCGGAGGTTGAGGTCGTCACTCCGGGCAGGGTCTACCTAA	TGCAGCATGCTGGCTGTAGTGCCCCTGCCAACGAAGCGGAGGTTGAGGTCGTCACTCCGGGCAGGGTCTACCTGA
A8167	TGCAGCATGGCTCGCGTGGCGGTCCAGGAAACTGTGTCMRGSSSSKWWKSSRMSSSGKYYKGGGSYYSGSSKKSM	INDEL	38	0	unknown	unknown	TGCAGCATGGCTCGCGTGGCGGTCCAGGAAACTGTGTCAGGCGCGTATGCGACGCGGTCTGGGGCTCGGCGTGCA	TGCAGCATGGCTCGCGTGGCGGTCCAGGAAACTGTGTCCAGGCGCGTATGCGACGCGGTCTGGGGCTCGGCGTGC
A8168	TGCAGCATGGCTTCCTGGGTCGTGGTCGAGACTTCCGCCGCGGGCAACATTGCCTTGGCCAGAGGCTGGCAGWCG	SNP	72	0	unknown	unknown	TGCAGCATGGCTTCCTGGGTCGTGGTCGAGACTTCCGCCGCGGGCAACATTGCCTTGGCCAGAGGCTGGCAGTCG	TGCAGCATGGCTTCCTGGGTCGTGGTCGAGACTTCCGCCGCGGGCAACATTGCCTTGGCCAGAGGCTGGCAGACG
A8173	TGCAGCATGGGGCCCATGGTCATAGACGGCACCACCACCGCCAGCTCTAGGCCCCTCTTGGCCGCCKCCTCCGTC	SNP	66	1	unknown	6AL.fa	TGCAGCATGGGGCCCATGGTCATAGACGGCACCACCACCGCCAGCTCTAGGCCCCTCTTGGCCGCCGCCTCCGTC	TGCAGCATGGGGCCCATGGTCATAGACGGCACCACCACCGCCAGCTCTAGGCCCCTCTTGGCCGCCTCCTCCGTC
A8194	TGCAGCATGTAYSSSSSGGRMMAAMMARGRRGSMRRMSRMMWYSSCMAAARRRSCYYYYMMMRRMYYCCYYMRGR	INDEL	11	0	unknown	unknown	TGCAGCATGTACGCGCGGGACAAACAAGGAGGCAGACGACATCGCCAAAAGAGCCTCTCACAGACTCCCTCAGGA	TGCAGCATGTATCGCGCGGGACAAACAAGGAGGCAGACGACATCGCCAAAAGAGCCTCTCACAGACTCCCTCAGG
A8204	TGCAGCATGTCGACTGCGGTGCTCCGGCGACCGGAGTGGTGGTTGAAGTCGTCGCTCYGTGCAAGGTCTTCATGA	SNP	57	1	1BS.fa	1BS.fa	TGCAGCATGTCGACTGCGGTGCTCCGGCGACCGGAGTGGTGGTTGAAGTCGTCGCTCTGTGCAAGGTCTTCATGA	TGCAGCATGTCGACTGCGGTGCTCCGGCGACCGGAGTGGTGGTTGAAGTCGTCGCTCCGTGCAAGGTCTTCATGA
A8209	TGCAGCATGTCTTAGTAAGAAAAATGGCATCGAGGGGGKKRARRWKGRWYMWKKYCSRWYSKTTGAGCCTATTTG	INDEL	38	0	unknown	unknown	TGCAGCATGTCTTAGTAAGAAAAATGGCATCGAGGGGGGTGAAGATGGATCATGTCCGATCGTTGAGCCTATTTG	TGCAGCATGTCTTAGTAAGAAAAATGGCATCGAGGGGGTGAAGATGGATCATGTCCGATCGTTTGAGCCTATTTG
A8225	TGCAGCATGTGCCTCGCGACACCAACCAGGAGRTAGATGACATCACCAAGAGGGCATCAAGGCGGCTACCTCAGG	SNP	32	1	5BS.fa	5BS.fa	TGCAGCATGTGCCTCGCGACACCAACCAGGAGATAGATGACATCACCAAGAGGGCATCAAGGCGGCTACCTCAGG	TGCAGCATGTGCCTCGCGACACCAACCAGGAGGTAGATGACATCACCAAGAGGGCATCAAGGCGGCTACCTCAGG
A8233	TGCAGCATGTGCCTCGCGGCACCAATCAGGAGGCYGACGACATTGCCAAGAGGGCATCTAGCGGCTGCCGCAGGA	SNP	34	0	unknown	unknown	TGCAGCATGTGCCTCGCGGCACCAATCAGGAGGCCGACGACATTGCCAAGAGGGCATCTAGCGGCTGCCGCAGGA	TGCAGCATGTGCCTCGCGGCACCAATCAGGAGGCTGACGACATTGCCAAGAGGGCATCTAGCGGCTGCCGCAGGA
A8236	TGCAGCATGTGCCTCGCGGTACCAATCAAGAGGCTGACGACATCGCCAAGAGAGCATCCAGGSGGCTGCCTTAGG	SNP	62	1	unknown	2BS.fa	TGCAGCATGTGCCTCGCGGTACCAATCAAGAGGCTGACGACATCGCCAAGAGAGCATCCAGGGGGCTGCCTTAGG	TGCAGCATGTGCCTCGCGGTACCAATCAAGAGGCTGACGACATCGCCAAGAGAGCATCCAGGCGGCTGCCTTAGG
A8244	TGCAGCATGTGGTCTGCATCCGCCATGACCGCTATTGGGYGCGGGCAAGTGTCGCTCTCTTCTCATCCAACACCA	SNP	39	1	2BS.fa	2BS.fa	TGCAGCATGTGGTCTGCATCCGCCATGACCGCTATTGGGTGCGGGCAAGTGTCGCTCTCTTCTCATCCAACACCA	TGCAGCATGTGGTCTGCATCCGCCATGACCGCTATTGGGCGCGGGCAAGTGTCGCTCTCTTCTCATCCAACACCA
A8248	TGCAGCATGTTGATCTTCCGAGGCCGGGCATGACCCAGRAAAGTGTGTCCGGCCAAATGGGATCGAGCGTGTTGG	SNP	38	8	1DL.fa_1DS.fa_2BS.fa_4AL.fa_4DS.fa_5AL.fa_6DL.fa	1AS.fa_1DL.fa_1DS.fa_2BL.fa_3AS.fa_3B.fa_4AL.fa_5AL.fa	TGCAGCATGTTGATCTTCCGAGGCCGGGCATGACCCAGAAAAGTGTGTCCGGCCAAATGGGATCGAGCGTGTTGG	TGCAGCATGTTGATCTTCCGAGGCCGGGCATGACCCAGGAAAGTGTGTCCGGCCAAATGGGATCGAGCGTGTTGG
A8258	TGCAGCATTACTGATGATGATGATAACAGGAATCTACAARTATATGTTTCATACATGATGAAGGGAGATGGTGAT	SNP	39	1	7AS.fa	7AS.fa	TGCAGCATTACTGATGATGATGATAACAGGAATCTACAAGTATATGTTTCATACATGATGAAGGGAGATGGTGAT	TGCAGCATTACTGATGATGATGATAACAGGAATCTACAAATATATGTTTCATACATGATGAAGGGAGATGGTGAT
A8287	TGCAGCATTCTTCTCATGCCGCGCMAARSYTTKGRWYCMWWWTYMAARRRKYSKKGRMSRRRMMWTYYKRRGKKK	INDEL	24	5	unknown	2DS.fa_3AS.fa_3DS.fa_6BS.fa_7DS.fa	TGCAGCATTCTTCTCATGCCGCGCAAAGCTTTGGATCCATATTCAAAGAGTCGTGGACGAGACATTCTGAGGTGT	TGCAGCATTCTTCTCATGCCGCGCCAAAGCTTTGGATCCATATTCAAAGAGTCGTGGACGAGACATTCTGAGGTG
A8289	TGCAGCATTCTTCTCATGTCGACCCAAAGCTTTRGATCCTTATTCAGAGAGTCATGGAYGAGACATTCTGAGGTG	SNP	33 58	7	1BS.fa_3AS.fa_3B.fa_3DS.fa_4AL.fa_7AL.fa_7BL.fa	1BS.fa_3AS.fa_3B.fa_3DS.fa_4AL.fa_7AL.fa_7BL.fa	TGCAGCATTCTTCTCATGTCGACCCAAAGCTTTAGATCCTTATTCAGAGAGTCATGGACGAGACATTCTGAGGTG	TGCAGCATTCTTCTCATGTCGACCCAAAGCTTTGGATCCTTATTCAGAGAGTCATGGATGAGACATTCTGAGGTG
A8302	TGCAGCATTGAGGGGTGGCRTCGACCGGCTGACCAACTGAATGAAAGGGAGGAGTCCGCTCATCATAGTGCATCC	SNP	19	1	2DS.fa	2DS.fa	TGCAGCATTGAGGGGTGGCGTCGACCGGCTGACCAACTGAATGAAAGGGAGGAGTCCGCTCATCATAGTGCATCC	TGCAGCATTGAGGGGTGGCATCGACCGGCTGACCAACTGAATGAAAGGGAGGAGTCCGCTCATCATAGTGCATCC
A8305	TGCAGCATTGCAATTTGACAGAGGCTGCACTGCATTTCTCTGTACAGCYGACACCACCCGAGTTTCATATTCATT	SNP	48	3	2BL.fa_2DL.fa	2BL.fa_2DL.fa_5BL.fa	TGCAGCATTGCAATTTGACAGAGGCTGCACTGCATTTCTCTGTACAGCTGACACCACCCGAGTTTCATATTCATT	TGCAGCATTGCAATTTGACAGAGGCTGCACTGCATTTCTCTGTACAGCCGACACCACCCGAGTTTCATATTCATT
A8331	TGCAGCATTTASAGCACTTTTTTGGCACAAGAACGGCCCGTTACAGGGTTATACAGTCTTGCCGAGTGAAGCCCA	SNP	11	1	7BL.fa	7BL.fa	TGCAGCATTTACAGCACTTTTTTGGCACAAGAACGGCCCGTTACAGGGTTATACAGTCTTGCCGAGTGAAGCCCA	TGCAGCATTTAGAGCACTTTTTTGGCACAAGAACGGCCCGTTACAGGGTTATACAGTCTTGCCGAGTGAAGCCCA
A8335	TGCAGCATTTCCCCCGATACAAAACTCAAATCGCAGGCCAAAAAGGGGGCGGGCGGCGCAMGCAAAGCTGATGAA	SNP	60	0	unknown	unknown	TGCAGCATTTCCCCCGATACAAAACTCAAATCGCAGGCCAAAAAGGGGGCGGGCGGCGCAAGCAAAGCTGATGAA	TGCAGCATTTCCCCCGATACAAAACTCAAATCGCAGGCCAAAAAGGGGGCGGGCGGCGCACGCAAAGCTGATGAA
A8348	TGCAGCATTTGTCAAGTATGACGAYGAACTTGCTCCTTTCGATTCAGTCCCCATGTCACATCGGCATCGRCTCTT	SNP	24 69	1	1AL.fa	1AL.fa	TGCAGCATTTGTCAAGTATGACGATGAACTTGCTCCTTTCGATTCAGTCCCCATGTCACATCGGCATCGACTCTT	TGCAGCATTTGTCAAGTATGACGACGAACTTGCTCCTTTCGATTCAGTCCCCATGTCACATCGGCATCGGCTCTT
A8349	TGCAGCATTTGTGCAATAAAAATATCAAGGTTAGATGTAAATATTCAGATCTGGYTCATTTTAATCAGATGGCGA	SNP	54	2	2BL.fa_2BS.fa	2BL.fa	TGCAGCATTTGTGCAATAAAAATATCAAGGTTAGATGTAAATATTCAGATCTGGTTCATTTTAATCAGATGGCGA	TGCAGCATTTGTGCAATAAAAATATCAAGGTTAGATGTAAATATTCAGATCTGGCTCATTTTAATCAGATGGCGA
A8350	TGCAGCATTTGTTAGATCAATGCTAAGTAATTCATGCATCGACCAAGTAATTCTTGCATCARRMMWKKWWTYMWY	INDEL	61	5	5BL.fa_5DL.fa_5DS.fa_7BL.fa_7DL.fa	unknown	TGCAGCATTTGTTAGATCAATGCTAAGTAATTCATGCATCGACCAAGTAATTCTTGCATCAAGACATGTATTCAT	TGCAGCATTTGTTAGATCAATGCTAAGTAATTCATGCATCGACCAAGTAATTCTTGCATCAGACATGTATTCATC
A8361	TGCAGCCAAAAAGAATCAATAGTTCTGTCCTTCAAGAAGTAATGCTAATCAAGCATCCAATGCCTTTAAGTCYGT	SNP	72	0	unknown	unknown	TGCAGCCAAAAAGAATCAATAGTTCTGTCCTTCAAGAAGTAATGCTAATCAAGCATCCAATGCCTTTAAGTCTGT	TGCAGCCAAAAAGAATCAATAGTTCTGTCCTTCAAGAAGTAATGCTAATCAAGCATCCAATGCCTTTAAGTCCGT
A8388	TGCAGCCAAAGCTCCCGAGGCCCCCTCGGCGKTAACTCGAAGGCGAAGGAAGCAGGAAGACGGATCCAGGAGCTT	SNP	31	0	unknown	unknown	TGCAGCCAAAGCTCCCGAGGCCCCCTCGGCGTTAACTCGAAGGCGAAGGAAGCAGGAAGACGGATCCAGGAGCTT	TGCAGCCAAAGCTCCCGAGGCCCCCTCGGCGGTAACTCGAAGGCGAAGGAAGCAGGAAGACGGATCCAGGAGCTT
A8389	TGCAGCCAAAGCTCMYGAGGCCCCCTCGGTGGTAGCTCGAAGGCGAAGGAAGCAGGAAGACGGATCTAGGAGCTC	SNP	14 15	0	unknown	unknown	TGCAGCCAAAGCTCCCGAGGCCCCCTCGGTGGTAGCTCGAAGGCGAAGGAAGCAGGAAGACGGATCTAGGAGCTC	TGCAGCCAAAGCTCATGAGGCCCCCTCGGTGGTAGCTCGAAGGCGAAGGAAGCAGGAAGACGGATCTAGGAGCTC
A8395	TGCAGCCAAAGCTCGAGAGGCCCCCTCGGCGGCATCTCGRTGGAGAAGAATGAAGGGAAGCAAATCCAGGTGCTT	SNP	39	2	5BS.fa	2BS.fa_5BS.fa	TGCAGCCAAAGCTCGAGAGGCCCCCTCGGCGGCATCTCGATGGAGAAGAATGAAGGGAAGCAAATCCAGGTGCTT	TGCAGCCAAAGCTCGAGAGGCCCCCTCGGCGGCATCTCGGTGGAGAAGAATGAAGGGAAGCAAATCCAGGTGCTT
A8397	TGCAGCCAAAGCTCGAGAGGCCCCCTTGGCGGCATCTCRAAGGCGAAGAATGGAGGGAAGCGGATCCAGGTGCTT	SNP	38	6	2BL.fa_2BS.fa_4BL.fa_5BS.fa	2BL.fa_2BS.fa_3B.fa_4BL.fa_5BL.fa_5BS.fa	TGCAGCCAAAGCTCGAGAGGCCCCCTTGGCGGCATCTCAAAGGCGAAGAATGGAGGGAAGCGGATCCAGGTGCTT	TGCAGCCAAAGCTCGAGAGGCCCCCTTGGCGGCATCTCGAAGGCGAAGAATGGAGGGAAGCGGATCCAGGTGCTT
A8400	TGCAGCCAAAGCTCGAGCGGCCCCCTCGGYGGCATCTCGAAGGAAAATAAGGGAGGAAGGAGGATCCATGAGCWT	SNP	29 73	1	2BL.fa	2BL.fa	TGCAGCCAAAGCTCGAGCGGCCCCCTCGGCGGCATCTCGAAGGAAAATAAGGGAGGAAGGAGGATCCATGAGCTT	TGCAGCCAAAGCTCGAGCGGCCCCCTCGGTGGCATCTCGAAGGAAAATAAGGGAGGAAGGAGGATCCATGAGCAT
A8401	TGCAGCCAAAGCTCGATAGGCCCCCTCGGCGGGRTCTCAAAGGCGAAGGAAGGAGGGAGGCGAATCCAWGACCGA	SNP	33 68	4	1BS.fa_3B.fa_4BS.fa_5BS.fa	3B.fa_4BS.fa_5BS.fa	TGCAGCCAAAGCTCGATAGGCCCCCTCGGCGGGATCTCAAAGGCGAAGGAAGGAGGGAGGCGAATCCATGACCGA	TGCAGCCAAAGCTCGATAGGCCCCCTCGGCGGGGTCTCAAAGGCGAAGGAAGGAGGGAGGCGAATCCAAGACCGA
A8412	TGCAGCCAAAKCTTGAGAGGCCCCCTTGGCGGCATCTCGAAGGCGAAGAAGGGAGGAAAGTGGATCCAGGAGCTT	SNP	10	2	5BL.fa	1BS.fa_5BL.fa	TGCAGCCAAATCTTGAGAGGCCCCCTTGGCGGCATCTCGAAGGCGAAGAAGGGAGGAAAGTGGATCCAGGAGCTT	TGCAGCCAAAGCTTGAGAGGCCCCCTTGGCGGCATCTCGAAGGCGAAGAAGGGAGGAAAGTGGATCCAGGAGCTT
A8413	TGCAGCCAAATCTTGATAGGCCCCCTCGGCGGGATCTCRAAGGCGAAGGAAGGAGGGAGGCGAATCCAAGACCGA	SNP	38	3	2BS.fa_4BS.fa_5BS.fa	3B.fa_5BS.fa	TGCAGCCAAATCTTGATAGGCCCCCTCGGCGGGATCTCGAAGGCGAAGGAAGGAGGGAGGCGAATCCAAGACCGA	TGCAGCCAAATCTTGATAGGCCCCCTCGGCGGGATCTCAAAGGCGAAGGAAGGAGGGAGGCGAATCCAAGACCGA
A8435	TGCAGCCAAGCCACGGAGGTGSAGGTCGAGGTCGTCCCCCCAAGTGACGTCTTCACGACTCGAGGATGGGGCGAG	SNP	21	1	4AL.fa	4AL.fa	TGCAGCCAAGCCACGGAGGTGCAGGTCGAGGTCGTCCCCCCAAGTGACGTCTTCACGACTCGAGGATGGGGCGAG	TGCAGCCAAGCCACGGAGGTGGAGGTCGAGGTCGTCCCCCCAAGTGACGTCTTCACGACTCGAGGATGGGGCGAG
A8450	TGCAGCCAAGGCAGCGCAGGAGGAGGCGGACGCAGAAGCAAAGGCTYGGGCTGAAGCCGCGACCAAGGCCCAGGT	SNP	46	1	2BL.fa	2BL.fa	TGCAGCCAAGGCAGCGCAGGAGGAGGCGGACGCAGAAGCAAAGGCTCGGGCTGAAGCCGCGACCAAGGCCCAGGT	TGCAGCCAAGGCAGCGCAGGAGGAGGCGGACGCAGAAGCAAAGGCTTGGGCTGAAGCCGCGACCAAGGCCCAGGT
A8456	TGCAGCCAATAGAAAGGCACGCATCACGYGTCTACACAAGGCAGATCTTCCTGAARGTCCAGAAGGAGCTCCTCC	SNP	28 55	3	6AL.fa_6DL.fa	6AL.fa_6BL.fa_6DL.fa	TGCAGCCAATAGAAAGGCACGCATCACGTGTCTACACAAGGCAGATCTTCCTGAAAGTCCAGAAGGAGCTCCTCC	TGCAGCCAATAGAAAGGCACGCATCACGCGTCTACACAAGGCAGATCTTCCTGAAGGTCCAGAAGGAGCTCCTCC
A8473	TGCAGCCACAAAGAAGAAAAATATATTGTGCAATATTTTTTTAACGTAGCAGAAYGGGTGCAGAAGCTGTTTAGT	SNP	54	1	1BL.fa	1BL.fa	TGCAGCCACAAAGAAGAAAAATATATTGTGCAATATTTTTTTAACGTAGCAGAATGGGTGCAGAAGCTGTTTAGT	TGCAGCCACAAAGAAGAAAAATATATTGTGCAATATTTTTTTAACGTAGCAGAACGGGTGCAGAAGCTGTTTAGT
A8477	TGCAGCCACAACATATTATASATACWAGCATCATGCTCCTCTTAAAATATTTGCTGACAATTTACAAAATAATCA	SNP	20 25	5	1BS.fa_5BL.fa	1BS.fa_2BL.fa_2BS.fa_4BS.fa_5BL.fa	TGCAGCCACAACATATTATACATACAAGCATCATGCTCCTCTTAAAATATTTGCTGACAATTTACAAAATAATCA	TGCAGCCACAACATATTATAGATACTAGCATCATGCTCCTCTTAAAATATTTGCTGACAATTTACAAAATAATCA
A8479	TGCAGCCACAACCATCGGGTGCGGAGGGCAACACCGGTGSGGTGCAAATCAYGGACCCCAGGACTGCCAAGCGCA	SNP	39 51	1	1AL.fa	1AL.fa	TGCAGCCACAACCATCGGGTGCGGAGGGCAACACCGGTGGGGTGCAAATCACGGACCCCAGGACTGCCAAGCGCA	TGCAGCCACAACCATCGGGTGCGGAGGGCAACACCGGTGCGGTGCAAATCATGGACCCCAGGACTGCCAAGCGCA
A8483	TGCAGCCACAAGGGCTCAATCAGTGAGTGGAGGGAATTTTGGCCTGTGCCACTAGTGAAGTCGGWTATTCAACGG	SNP	64	1	6BS.fa	6BS.fa	TGCAGCCACAAGGGCTCAATCAGTGAGTGGAGGGAATTTTGGCCTGTGCCACTAGTGAAGTCGGATATTCAACGG	TGCAGCCACAAGGGCTCAATCAGTGAGTGGAGGGAATTTTGGCCTGTGCCACTAGTGAAGTCGGTTATTCAACGG
A8487	TGCAGCCACACATACATTTGCCCCTAAAWKRARRAAAAMMRKTTGTCGCGATCATCCACACCTGTATTTCAACAC	INDEL	28	0	unknown	unknown	TGCAGCCACACATACATTTGCCCCTAAATGAAGAAAAACAGTTTGTCGCGATCATCCACACCTGTATTTCAACAC	TGCAGCCACACATACATTTGCCCCTAAAATGAAGAAAAACAGTTGTCGCGATCATCCACACCTGTATTTCAACAC
A8501	TGCAGCCACAGCTCCAGAGGCCCCCTYGGYGGTATCTCGAAGGCGAAGGAGGGAGGAAGGAGAATCCAAGAGCGT	SNP	26 29	2	5BL.fa	3B.fa_5BL.fa	TGCAGCCACAGCTCCAGAGGCCCCCTTGGTGGTATCTCGAAGGCGAAGGAGGGAGGAAGGAGAATCCAAGAGCGT	TGCAGCCACAGCTCCAGAGGCCCCCTCGGCGGTATCTCGAAGGCGAAGGAGGGAGGAAGGAGAATCCAAGAGCGT
A8507	TGCAGCCACAGTACACTCTCCTCCCCCGCGTCAATTGCCGCCGGTGTCGATCTGTCGTGAYGACGCATGTGATAA	SNP	60	0	unknown	unknown	TGCAGCCACAGTACACTCTCCTCCCCCGCGTCAATTGCCGCCGGTGTCGATCTGTCGTGACGACGCATGTGATAA	TGCAGCCACAGTACACTCTCCTCCCCCGCGTCAATTGCCGCCGGTGTCGATCTGTCGTGATGACGCATGTGATAA
A8519	TGCAGCCACCAAAACCACGCGCGACCTCATAGTCAGGCAGATCAGGCTCGATGCTCCTCCAYCGCGGTGCGCTTC	SNP	61	2	4BS.fa_6AS.fa	4BS.fa_6AS.fa	TGCAGCCACCAAAACCACGCGCGACCTCATAGTCAGGCAGATCAGGCTCGATGCTCCTCCATCGCGGTGCGCTTC	TGCAGCCACCAAAACCACGCGCGACCTCATAGTCAGGCAGATCAGGCTCGATGCTCCTCCACCGCGGTGCGCTTC
A8531	TGCAGCCACCCAGAACCCACCMRKKKYYKKTYSSMRGRRGRWWARGSSSCYWMCSSYTYMMMAWKGGGCTCGCAC	INDEL	21	0	unknown	unknown	TGCAGCCACCCAGAACCCACCCAGTGTCTGTTCGCAGGAGGATAAGGCGCCTACCGCTTCACAATGGGCTCGCAC	TGCAGCCACCCAGAACCCACCAGTGTCTGTTCGCAGGAGGATAAGGCGCCTACCGCTTCACAATGGGGCTCGCAC
A8536	TGCAGCCACCGAGATGGAGGTTCTCGCTCTCGACTGGCTTGCACAGCTTCTGCGCCTACCCMMYYACCTTCATGA	INDEL	61	0	unknown	unknown	TGCAGCCACCGAGATGGAGGTTCTCGCTCTCGACTGGCTTGCACAGCTTCTGCGCCTACCCCACTACCTTCATGA	TGCAGCCACCGAGATGGAGGTTCTCGCTCTCGACTGGCTTGCACAGCTTCTGCGCCTACCCACTCACCTTCATGA
A8542	TGCAGCCRCCTACAAAGAGGCTAGCAAAGAGGACGATGAAGCGGGCGAGGCGCTGTTTGGCAAGACCGAGGATGA	SNP	7	3	2AS.fa_4AS.fa	2AS.fa_4BL.fa_6DS.fa	TGCAGCCACCTACAAAGAGGCTAGCAAAGAGGACGATGAAGCGGGCGAGGCGCTGTTTGGCAAGACCGAGGATGA	TGCAGCCGCCTACAAAGAGGCTAGCAAAGAGGACGATGAAGCGGGCGAGGCGCTGTTTGGCAAGACCGAGGATGA
A8551	TGCAGCCACCTTYGAAATGTGCATCCCCTTTACCCGTATCGGGAGAACGAGGTGTAGCTCAGTTGGCAAAGCGCG	SNP	12	1	2BL.fa	2BL.fa	TGCAGCCACCTTCGAAATGTGCATCCCCTTTACCCGTATCGGGAGAACGAGGTGTAGCTCAGTTGGCAAAGCGCG	TGCAGCCACCTTTGAAATGTGCATCCCCTTTACCCGTATCGGGAGAACGAGGTGTAGCTCAGTTGGCAAAGCGCG
A8567	TGCAGCCACGMCACTTCGCTTGAAGCGCAATATTCATCCACTTGAGGTTGGTCACTCCCAAACCTCCTGCCCATC	SNP	10	1	2BL.fa	2BL.fa	TGCAGCCACGCCACTTCGCTTGAAGCGCAATATTCATCCACTTGAGGTTGGTCACTCCCAAACCTCCTGCCCATC	TGCAGCCACGACACTTCGCTTGAAGCGCAATATTCATCCACTTGAGGTTGGTCACTCCCAAACCTCCTGCCCATC
A8571	TGCAGCCACGCGTTGCATGTCYTGAGCACAAACCTTCCCCGATGRCGGAAGTGTTCCTTAACGAATTCCTCAAAT	SNP	21 44	1	3B.fa	3B.fa	TGCAGCCACGCGTTGCATGTCCTGAGCACAAACCTTCCCCGATGACGGAAGTGTTCCTTAACGAATTCCTCAAAT	TGCAGCCACGCGTTGCATGTCTTGAGCACAAACCTTCCCCGATGGCGGAAGTGTTCCTTAACGAATTCCTCAAAT
A8587	TGCAGCCACGGTGCACTCTCCTCCGCCACGCCAGCCACCRCGGGTGTCGGTCCGTCGTGATGACGCTTGTSATAA	SNP	39 70	1	unknown	7DL.fa	TGCAGCCACGGTGCACTCTCCTCCGCCACGCCAGCCACCACGGGTGTCGGTCCGTCGTGATGACGCTTGTCATAA	TGCAGCCACGGTGCACTCTCCTCCGCCACGCCAGCCACCGCGGGTGTCGGTCCGTCGTGATGACGCTTGTGATAA
A8591	TGCAGCCACGTAAAAACATGCAACAACAATTAGAGGACGTCTAACTTGTTTTKSMRSMWWWKSCYTKKKRWKKKR	INDEL	52	11	1DL.fa_2DS.fa_3AS.fa_3B.fa_4AL.fa_4BL.fa_4BS.fa_5AS.fa_5DL.fa_6DS.fa_7DL.fa	1BL.fa_1BS.fa_7BS.fa	TGCAGCCACGTAAAAACATGCAACAACAATTAGAGGACGTCTAACTTGTTTTTGCAGCATATGCCTTGTGATGTG	TGCAGCCACGTAAAAACATGCAACAACAATTAGAGGACGTCTAACTTGTTTTGCAGCATATGCCTTGTGATGTGA
A8611	TGCAGCCACTCGACGAGTTGTCYTAAGTTTTTTTTTTTTGAGAGAAGTTGTCTTATAAGATATTAACAACAGTTT	SNP	22	0	unknown	unknown	TGCAGCCACTCGACGAGTTGTCTTAAGTTTTTTTTTTTTGAGAGAAGTTGTCTTATAAGATATTAACAACAGTTT	TGCAGCCACTCGACGAGTTGTCCTAAGTTTTTTTTTTTTGAGAGAAGTTGTCTTATAAGATATTAACAACAGTTT
A8626	TGCAGCCACTCGGATCGCYGACGGTGTCRACTTAGACGAGTTCGTCGAGCCTACTAGTCCTCCTCCCGCGGAGTG	SNP	18 28	2	6AS.fa_7AS.fa	6AS.fa_7AS.fa	TGCAGCCACTCGGATCGCCGACGGTGTCAACTTAGACGAGTTCGTCGAGCCTACTAGTCCTCCTCCCGCGGAGTG	TGCAGCCACTCGGATCGCTGACGGTGTCGACTTAGACGAGTTCGTCGAGCCTACTAGTCCTCCTCCCGCGGAGTG
A8627	TGCAGCCACTCGGATCGCCGACGGTGTTGACCTGGACGAGTWCRTCGAGCCTGCCAGCCCTCCTCCTGCGGAGTG	SNP	41 43	3	2AL.fa_4AL.fa_7AS.fa	2AL.fa_4AL.fa	TGCAGCCACTCGGATCGCCGACGGTGTTGACCTGGACGAGTTCGTCGAGCCTGCCAGCCCTCCTCCTGCGGAGTG	TGCAGCCACTCGGATCGCCGACGGTGTTGACCTGGACGAGTACATCGAGCCTGCCAGCCCTCCTCCTGCGGAGTG
A8657	TGCAGCCAGACAAGTAGTGTGTAACACCTAAACCGTCTTCTGTCAGAAGCCGCAGCTYGCAGAGYGACTGTACGG	SNP	57 64	6	1AS.fa_2AL.fa_2AS.fa_4AL.fa_5AS.fa_6AS.fa	4AL.fa	TGCAGCCAGACAAGTAGTGTGTAACACCTAAACCGTCTTCTGTCAGAAGCCGCAGCTCGCAGAGCGACTGTACGG	TGCAGCCAGACAAGTAGTGTGTAACACCTAAACCGTCTTCTGTCAGAAGCCGCAGCTTGCAGAGTGACTGTACGG
A8682	TGCAGCCARAGCTCAAGAGGCCCCCTCGGCAGCATCTCAAAGGCGAAGAAGGGAGGAAGGCKAATCCAAGAGCTT	SNP	8 61	1	3B.fa	3B.fa	TGCAGCCAGAGCTCAAGAGGCCCCCTCGGCAGCATCTCAAAGGCGAAGAAGGGAGGAAGGCTAATCCAAGAGCTT	TGCAGCCAAAGCTCAAGAGGCCCCCTCGGCAGCATCTCAAAGGCGAAGAAGGGAGGAAGGCGAATCCAAGAGCTT
A8683	TGCAGCCAGAGCTCAAGAGGCCCCCTCGGCGGCATCTCAAAGGCGAAGGAAGCAGGAAGGCRGATCCAAGAGCTT	SNP	61	1	3B.fa	unknown	TGCAGCCAGAGCTCAAGAGGCCCCCTCGGCGGCATCTCAAAGGCGAAGGAAGCAGGAAGGCGGATCCAAGAGCTT	TGCAGCCAGAGCTCAAGAGGCCCCCTCGGCGGCATCTCAAAGGCGAAGGAAGCAGGAAGGCAGATCCAAGAGCTT
A8686	TGCAGCCAGAGCTCAAGAGGCCCCCTTGGYAAGATCTCGAAGGCGAAGGAGGGAGGAAGGTGAATCCAAGATCGA	SNP	29	0	unknown	unknown	TGCAGCCAGAGCTCAAGAGGCCCCCTTGGTAAGATCTCGAAGGCGAAGGAGGGAGGAAGGTGAATCCAAGATCGA	TGCAGCCAGAGCTCAAGAGGCCCCCTTGGCAAGATCTCGAAGGCGAAGGAGGGAGGAAGGTGAATCCAAGATCGA
A8697	TGCAGCCAGAGCTCCAGAGACCCGCTCGGCGGCATCTCKAAGGCGAAGGAGGGAGGAAGGTGGATCTAAGAGCAT	SNP	38	3	5AS.fa	1AL.fa_4AL.fa_5AS.fa	TGCAGCCAGAGCTCCAGAGACCCGCTCGGCGGCATCTCTAAGGCGAAGGAGGGAGGAAGGTGGATCTAAGAGCAT	TGCAGCCAGAGCTCCAGAGACCCGCTCGGCGGCATCTCGAAGGCGAAGGAGGGAGGAAGGTGGATCTAAGAGCAT
A8701	TGCAGCCAGAGCTCCAGAGCCCCCCTCAGCGGCATCTCGAAGGCGAAGGAGRGAGGAAGGCGAATCCAAGAGTGT	SNP	51	0	unknown	unknown	TGCAGCCAGAGCTCCAGAGCCCCCCTCAGCGGCATCTCGAAGGCGAAGGAGAGAGGAAGGCGAATCCAAGAGTGT	TGCAGCCAGAGCTCCAGAGCCCCCCTCAGCGGCATCTCGAAGGCGAAGGAGGGAGGAAGGCGAATCCAAGAGTGT
A8706	TGCAGCCAGAGCTCCAGAGCCCYGCTCGGTGGCATCTCGAAGGCGAAGGAAGGAGGGAGGCGAATCCAAGAKCTT	SNP	22 71	4	2AL.fa_2AS.fa_3AL.fa_3AS.fa	2AS.fa_3AL.fa_3AS.fa	TGCAGCCAGAGCTCCAGAGCCCTGCTCGGTGGCATCTCGAAGGCGAAGGAAGGAGGGAGGCGAATCCAAGAGCTT	TGCAGCCAGAGCTCCAGAGCCCCGCTCGGTGGCATCTCGAAGGCGAAGGAAGGAGGGAGGCGAATCCAAGATCTT
A8707	TGCAGCCAGAGCTCCAGAGCCTCCTCGACGGTATCTCGAAGGCGAAGGATGGAGGAAGGYGAATCCAAGAGCGTG	SNP	59	0	unknown	unknown	TGCAGCCAGAGCTCCAGAGCCTCCTCGACGGTATCTCGAAGGCGAAGGATGGAGGAAGGCGAATCCAAGAGCGTG	TGCAGCCAGAGCTCCAGAGCCTCCTCGACGGTATCTCGAAGGCGAAGGATGGAGGAAGGTGAATCCAAGAGCGTG
A8709	TGCAGCCAGAGCTCCAGAGGCCCCCTCAGCAGCATCTCGAAGTCGAAGGAGGGAGGAAGGCGAATCCAAGAGCRT	SNP	73	0	unknown	unknown	TGCAGCCAGAGCTCCAGAGGCCCCCTCAGCAGCATCTCGAAGTCGAAGGAGGGAGGAAGGCGAATCCAAGAGCGT	TGCAGCCAGAGCTCCAGAGGCCCCCTCAGCAGCATCTCGAAGTCGAAGGAGGGAGGAAGGCGAATCCAAGAGCAT
A8719	TGCAGCCAGAGCTCCAGGGGCTCCCCCTGCGGGATGATGGAGGCGAAGAAGGGAGGAAGGYGGATCCAAGRCTGA	SNP	60 70	6	2AL.fa_4AL.fa_4AS.fa_5BL.fa_6AS.fa	1AS.fa_2AL.fa_4AL.fa_4AS.fa_5BL.fa_6AS.fa	TGCAGCCAGAGCTCCAGGGGCTCCCCCTGCGGGATGATGGAGGCGAAGAAGGGAGGAAGGCGGATCCAAGGCTGA	TGCAGCCAGAGCTCCAGGGGCTCCCCCTGCGGGATGATGGAGGCGAAGAAGGGAGGAAGGTGGATCCAAGACTGA
A8720	TGCAGCCAGAGCTCCAGGGGCTCCCCCTGCGGGATGGCGGAGGCGAAGAAGGGAGGAAGACGGATCCARGACTGA	SNP	68	3	unknown	2AL.fa_2AS.fa_3AS.fa	TGCAGCCAGAGCTCCAGGGGCTCCCCCTGCGGGATGGCGGAGGCGAAGAAGGGAGGAAGACGGATCCAGGACTGA	TGCAGCCAGAGCTCCAGGGGCTCCCCCTGCGGGATGGCGGAGGCGAAGAAGGGAGGAAGACGGATCCAAGACTGA
A8722	TGCAGCCAGAGCTCCCAARGCCCCCTCAGCGGTATCTCGAAGGCGAAGGAGGGAGGAAGGCGAATCCAAGAGCGC	SNP	18	1	3B.fa	3B.fa	TGCAGCCAGAGCTCCCAAAGCCCCCTCAGCGGTATCTCGAAGGCGAAGGAGGGAGGAAGGCGAATCCAAGAGCGC	TGCAGCCAGAGCTCCCAAGGCCCCCTCAGCGGTATCTCGAAGGCGAAGGAGGGAGGAAGGCGAATCCAAGAGCGC
A8731	TGCAGCCAGAGCTCGAGAGGCCCCCTCGGCGACATCTCGAATGCGAAGAAGGGAGGAAGGCGAATCMGAGAGTTT	SNP	66	1	3B.fa	3B.fa	TGCAGCCAGAGCTCGAGAGGCCCCCTCGGCGACATCTCGAATGCGAAGAAGGGAGGAAGGCGAATCCGAGAGTTT	TGCAGCCAGAGCTCGAGAGGCCCCCTCGGCGACATCTCGAATGCGAAGAAGGGAGGAAGGCGAATCAGAGAGTTT
A8734	TGCAGCCAGAGCTCGAGAGGCCCCCTCGGCGGCATCTCGAAGGCGAAGGAAGCARGAAGRCAGATCCAAGAGCTT	SNP	54 59	1	3B.fa	3B.fa	TGCAGCCAGAGCTCGAGAGGCCCCCTCGGCGGCATCTCGAAGGCGAAGGAAGCAAGAAGGCAGATCCAAGAGCTT	TGCAGCCAGAGCTCGAGAGGCCCCCTCGGCGGCATCTCGAAGGCGAAGGAAGCAGGAAGACAGATCCAAGAGCTT
A8735	TGCAGCCAGAGCTCGAGAGGCCCCCTCGGCGGTATCTCGAAGGCGAAGGAAGCAGGAAGGYGGATCCAAGAGCTT	SNP	60	2	2BS.fa	2BS.fa_5BL.fa	TGCAGCCAGAGCTCGAGAGGCCCCCTCGGCGGTATCTCGAAGGCGAAGGAAGCAGGAAGGCGGATCCAAGAGCTT	TGCAGCCAGAGCTCGAGAGGCCCCCTCGGCGGTATCTCGAAGGCGAAGGAAGCAGGAAGGTGGATCCAAGAGCTT
A8741	TGCAGCCRGAGCTCTAGAGACCCACTAGGCGGCATCTCGAAGGCGAAGGAGGGAGGAAGGYGAATCCAAGAGTGT	SNP	7 60	1	1BS.fa	1BS.fa	TGCAGCCAGAGCTCTAGAGACCCACTAGGCGGCATCTCGAAGGCGAAGGAGGGAGGAAGGTGAATCCAAGAGTGT	TGCAGCCGGAGCTCTAGAGACCCACTAGGCGGCATCTCGAAGGCGAAGGAGGGAGGAAGGCGAATCCAAGAGTGT
A8781	TGCAGCCAGCCAAAATTCGCGCGCCGCAYGGTCAGCGAGGCCGCGCCCTGACTCACTCCACCTTACGAAAGCAAG	SNP	28	0	unknown	unknown	TGCAGCCAGCCAAAATTCGCGCGCCGCATGGTCAGCGAGGCCGCGCCCTGACTCACTCCACCTTACGAAAGCAAG	TGCAGCCAGCCAAAATTCGCGCGCCGCACGGTCAGCGAGGCCGCGCCCTGACTCACTCCACCTTACGAAAGCAAG
A8785	TGCAGCCAGCCCAAWYMRSSKYMRKKRAWWMMMYKRWYMAARKTKRWKGSSRRSSSCYKRWKGKYMRGSCCTGTC	INDEL	14	0	unknown	unknown	TGCAGCCAGCCCAATCAGCGTCAGTGAATACACTGATCAAAGTTGATGGCGAGCGCCTGATGGTCAGGCCCTGTC	TGCAGCCAGCCCAAATCAGCGTCAGTGAATACACTGATCAAAGTTGATGGCGAGCGCCTGATGGTCAGGCCTGTC
A8786	TGCAGCCAGCCCAATCAGCGTCAGTGAATACACTGATCAARKTKRWKGSSRRSSSCYKRWKGTCAGGCCTGTCGC	INDEL	40	0	unknown	unknown	TGCAGCCAGCCCAATCAGCGTCAGTGAATACACTGATCAAGTTGATGGCGAGCGCCTGATGGTCAGGCCTGTCGC	TGCAGCCAGCCCAATCAGCGTCAGTGAATACACTGATCAAAGTTGATGGCGAGCGCCTGATGTCAGGCCTGTCGC
A8797	TGCAGCCAGCGTGCTATAGGCMGAGCTCGATAGGCCCCCTCGGCGGGATCTCGAAGGCGAAGGAGGGAGGAAGGC	SNP	21	0	unknown	unknown	TGCAGCCAGCGTGCTATAGGCAGAGCTCGATAGGCCCCCTCGGCGGGATCTCGAAGGCGAAGGAGGGAGGAAGGC	TGCAGCCAGCGTGCTATAGGCCGAGCTCGATAGGCCCCCTCGGCGGGATCTCGAAGGCGAAGGAGGGAGGAAGGC
A8799	TGCAGCCAGCGTGCTGCAGCCAGAGCTCCAGAGACCCACTCGGCGGCATCTCGAAGGCGAAGGAGGGAGGAAGGM	SNP	74	5	2BL.fa_2BS.fa_4AS.fa_5BL.fa_5BS.fa	2BS.fa_3AL.fa_4BS.fa_5BS.fa	TGCAGCCAGCGTGCTGCAGCCAGAGCTCCAGAGACCCACTCGGCGGCATCTCGAAGGCGAAGGAGGGAGGAAGGC	TGCAGCCAGCGTGCTGCAGCCAGAGCTCCAGAGACCCACTCGGCGGCATCTCGAAGGCGAAGGAGGGAGGAAGGA
A8817	TGCAGCCAGGAGGTGCCCCCCAAGGGGAGTCCGAATAGGACAAGGGGAAGGGGRCGCGGCCCCTCTTTCCCTCTC	SNP	53	1	7DL.fa	unknown	TGCAGCCAGGAGGTGCCCCCCAAGGGGAGTCCGAATAGGACAAGGGGAAGGGGGCGCGGCCCCTCTTTCCCTCTC	TGCAGCCAGGAGGTGCCCCCCAAGGGGAGTCCGAATAGGACAAGGGGAAGGGGACGCGGCCCCTCTTTCCCTCTC
A8818	TGCAGCCAGGAGGTGCCCCCCCAAGGGGAGTCCGAATAGGACAAGGGGAAGGGGRCGCGGCCCCTCTTTCCCTCT	SNP	54	1	5DL.fa	5DL.fa	TGCAGCCAGGAGGTGCCCCCCCAAGGGGAGTCCGAATAGGACAAGGGGAAGGGGGCGCGGCCCCTCTTTCCCTCT	TGCAGCCAGGAGGTGCCCCCCCAAGGGGAGTCCGAATAGGACAAGGGGAAGGGGACGCGGCCCCTCTTTCCCTCT
A8830	TGCAGCCAGGTCCTGGCCAGATCCTCYGACAAGACGACRAACTCAGGTAGCACCTCCGTAGAGTGGAATCGAGGG	SNP	26 38	1	3B.fa	3B.fa	TGCAGCCAGGTCCTGGCCAGATCCTCTGACAAGACGACGAACTCAGGTAGCACCTCCGTAGAGTGGAATCGAGGG	TGCAGCCAGGTCCTGGCCAGATCCTCCGACAAGACGACAAACTCAGGTAGCACCTCCGTAGAGTGGAATCGAGGG
A8840	TGCAGCCAGTCATCGTATACCACAGGGCCCGCCTCAGCAGCTTYGACTTCACAACAACAAATAAACCGAGGCAAA	SNP	43	1	1DS.fa	1DS.fa	TGCAGCCAGTCATCGTATACCACAGGGCCCGCCTCAGCAGCTTCGACTTCACAACAACAAATAAACCGAGGCAAA	TGCAGCCAGTCATCGTATACCACAGGGCCCGCCTCAGCAGCTTTGACTTCACAACAACAAATAAACCGAGGCAAA
A8855	TGCAGCCRTAAGAAATTTCTTGTTGAAAAACTTAATCCTCACGGACAATAGTGCCCTCGCATTCAACATGARGAA	SNP	7 71	20	1AS.fa_1BL.fa_1BS.fa_1DS.fa_2AS.fa_2BS.fa_3AS.fa_3B.fa_4AS.fa_4DL.fa_5AS.fa_6AS.fa_6BL.fa_7AS.fa_7BL.fa_7DL.fa	1AS.fa_1BL.fa_1BS.fa_1DS.fa_2AS.fa_2BS.fa_3AS.fa_3B.fa_3DS.fa_4AL.fa_4AS.fa_4DL.fa_5AS.fa_5BL.fa_5DL.fa_6AS.fa_6BL.fa_7AL.fa_7AS.fa_7DL.fa	TGCAGCCATAAGAAATTTCTTGTTGAAAAACTTAATCCTCACGGACAATAGTGCCCTCGCATTCAACATGAAGAA	TGCAGCCGTAAGAAATTTCTTGTTGAAAAACTTAATCCTCACGGACAATAGTGCCCTCGCATTCAACATGAGGAA
A8867	TGCAGCCATAGCTCYTGAGGCCACCTCGACGGTATCTYGAAGGCCAAGGAAGCAGGTAGGCGGATCCAGGATCTC	SNP	14 37	1	3B.fa	3B.fa	TGCAGCCATAGCTCCTGAGGCCACCTCGACGGTATCTCGAAGGCCAAGGAAGCAGGTAGGCGGATCCAGGATCTC	TGCAGCCATAGCTCTTGAGGCCACCTCGACGGTATCTTGAAGGCCAAGGAAGCAGGTAGGCGGATCCAGGATCTC
A8869	TGCAGCCATATATGTCTCCTCTTGMTTTGTTGTCGCGTGCCGGCGGCGGTGACGCTCAGCGAGCTGACCTTGGCG	SNP	24	0	unknown	unknown	TGCAGCCATATATGTCTCCTCTTGCTTTGTTGTCGCGTGCCGGCGGCGGTGACGCTCAGCGAGCTGACCTTGGCG	TGCAGCCATATATGTCTCCTCTTGATTTGTTGTCGCGTGCCGGCGGCGGTGACGCTCAGCGAGCTGACCTTGGCG
A8876	TGCAGCCATCAGCAAAGTTGCCTTTTGGTKCGTACTACTTAAACCTAGATTAGTTAGAAAATAATCGTGTGGAAA	SNP	29	1	2BL.fa	2BL.fa	TGCAGCCATCAGCAAAGTTGCCTTTTGGTTCGTACTACTTAAACCTAGATTAGTTAGAAAATAATCGTGTGGAAA	TGCAGCCATCAGCAAAGTTGCCTTTTGGTGCGTACTACTTAAACCTAGATTAGTTAGAAAATAATCGTGTGGAAA
A8889	TGCAGCCATCYTGGGAAGAAAAGTGCGTGCTCTTCTACATTGACTACTCTGCCATTCCAACGACCTACCTCCACT	SNP	10	2	2BS.fa_6BL.fa	2BS.fa	TGCAGCCATCCTGGGAAGAAAAGTGCGTGCTCTTCTACATTGACTACTCTGCCATTCCAACGACCTACCTCCACT	TGCAGCCATCTTGGGAAGAAAAGTGCGTGCTCTTCTACATTGACTACTCTGCCATTCCAACGACCTACCTCCACT
A8893	TGCAGCCATCGATGGTAYGCCAGGTCGCGGGCCATGGTCAAGGCCAGGAGGTGAGCGGCCCGAGGTCCAGTAAGA	SNP	17	0	unknown	unknown	TGCAGCCATCGATGGTACGCCAGGTCGCGGGCCATGGTCAAGGCCAGGAGGTGAGCGGCCCGAGGTCCAGTAAGA	TGCAGCCATCGATGGTATGCCAGGTCGCGGGCCATGGTCAAGGCCAGGAGGTGAGCGGCCCGAGGTCCAGTAAGA
A8909	TGCAGCCATGAAGGGTCAGGTGGAGGCCCTGCTGAAGAGGTTCCGCGCCTTTGCTCCCGCGCKCCCGACCGGCGG	SNP	62	1	1AS.fa	1AS.fa	TGCAGCCATGAAGGGTCAGGTGGAGGCCCTGCTGAAGAGGTTCCGCGCCTTTGCTCCCGCGCGCCCGACCGGCGG	TGCAGCCATGAAGGGTCAGGTGGAGGCCCTGCTGAAGAGGTTCCGCGCCTTTGCTCCCGCGCTCCCGACCGGCGG
A8912	TGCAGCCATGAGACRASAGCCAAAAACAAAATCAGCAACCAGAGCAAGCAGCAATCGAGAACCCCAAAAGGGAAC	SNP	14 16	1	2DL.fa	2DL.fa	TGCAGCCATGAGACAAGAGCCAAAAACAAAATCAGCAACCAGAGCAAGCAGCAATCGAGAACCCCAAAAGGGAAC	TGCAGCCATGAGACGACAGCCAAAAACAAAATCAGCAACCAGAGCAAGCAGCAATCGAGAACCCCAAAAGGGAAC
A8923	TGCAGCCATGYCAATCTTCTGACTTCAACCTCGATGTATATCTGATCAGCATATCCCYYCTGAATAACAGGTAGA	SNP	10	0	unknown	unknown	TGCAGCCATGCCAATCTTCTGACTTCAACCTCGATGTATATCTGATCAGCATATCCCCTCTGAATAACAGGTAGA	TGCAGCCATGTCAATCTTCTGACTTCAACCTCGATGTATATCTGATCAGCATATCCCTCCTGAATAACAGGTAGA
A8925	TGCAGCCATGCCACCCAAGCGACCAKGGTTGCTCGCCCGCATCCGAGTCGCGCAGTCCGCCTACAACCAACTCAA	SNP	25	1	1BS.fa	1BS.fa	TGCAGCCATGCCACCCAAGCGACCATGGTTGCTCGCCCGCATCCGAGTCGCGCAGTCCGCCTACAACCAACTCAA	TGCAGCCATGCCACCCAAGCGACCAGGGTTGCTCGCCCGCATCCGAGTCGCGCAGTCCGCCTACAACCAACTCAA
A8927	TGCAGCCATGCGTGAGGAGTTTGAGGCGCTCCAATGCAACCACACTTGGCAGTTKGKTYCCCCGTCCGCTGCATG	SNP	54	0	unknown	unknown	TGCAGCCATGCGTGAGGAGTTTGAGGCGCTCCAATGCAACCACACTTGGCAGTTTGGTTCCCCGTCCGCTGCATG	TGCAGCCATGCGTGAGGAGTTTGAGGCGCTCCAATGCAACCACACTTGGCAGTTGGTTCCCCCGTCCGCTGCATG
A8929	TGCAGCCATGCGTTTGCAATCCCCGTTGCAGAGGCAGCTATCGACGGTGAGGTTGAGGGGGACGCGGCGCYAGAG	SNP	70	15	unknown	1AS.fa_1BL.fa_1DL.fa_1DS.fa_3AL.fa_3B.fa_3DS.fa_4AS.fa_4DS.fa_5AS.fa_5DL.fa_6AS.fa_6BL.fa_7AS.fa_7DL.fa	TGCAGCCATGCGTTTGCAATCCCCGTTGCAGAGGCAGCTATCGACGGTGAGGTTGAGGGGGACGCGGCGCTAGAG	TGCAGCCATGCGTTTGCAATCCCCGTTGCAGAGGCAGCTATCGACGGTGAGGTTGAGGGGGACGCGGCGCCAGAG
A8944	TGCAGCCATGGCCCTCCATGTGGCCCTGSACCCAGGAGCCCTCGAATGCGTCCCCGTTGGGGTACGTCTGGCGCC	SNP	28	0	unknown	unknown	TGCAGCCATGGCCCTCCATGTGGCCCTGCACCCAGGAGCCCTCGAATGCGTCCCCGTTGGGGTACGTCTGGCGCC	TGCAGCCATGGCCCTCCATGTGGCCCTGGACCCAGGAGCCCTCGAATGCGTCCCCGTTGGGGTACGTCTGGCGCC
A8946	TGCAGCCATGGCCTCTCTAGCASCCGCTGCTGCACCAACTGTTGACACACSAACACGTCACGTGTACCCTCGACG	SNP	22 50	1	3B.fa	3B.fa	TGCAGCCATGGCCTCTCTAGCACCCGCTGCTGCACCAACTGTTGACACACGAACACGTCACGTGTACCCTCGACG	TGCAGCCATGGCCTCTCTAGCAGCCGCTGCTGCACCAACTGTTGACACACCAACACGTCACGTGTACCCTCGACG
A8955	TGCAGCCATGGTAGGAGCGACTTCTTCCAATGGAGGGGGGAGTACTAGTTCAGGTAGAAGRAAGGGGAAGACTYC	SNP	60 73	3	2AL.fa_2BL.fa_5AS.fa	unknown	TGCAGCCATGGTAGGAGCGACTTCTTCCAATGGAGGGGGGAGTACTAGTTCAGGTAGAAGGAAGGGGAAGACTCC	TGCAGCCATGGTAGGAGCGACTTCTTCCAATGGAGGGGGGAGTACTAGTTCAGGTAGAAGAAAGGGGAAGACTTC
A8959	TGCAGCCATGTAGCGGGCTTGGGCCAAATCCGCCTTGTGTCGGGCCGAAAGAAAAGCGGGCYAAGAGGTATGCAT	SNP	61	0	unknown	unknown	TGCAGCCATGTAGCGGGCTTGGGCCAAATCCGCCTTGTGTCGGGCCGAAAGAAAAGCGGGCCAAGAGGTATGCAT	TGCAGCCATGTAGCGGGCTTGGGCCAAATCCGCCTTGTGTCGGGCCGAAAGAAAAGCGGGCTAAGAGGTATGCAT
A8961	TGCAGCCATGTCCACTGCGGYGTGTACTTGACGCCATCTTCACCGAGTACCAGAAGGGCTCCGTGCTGTTGGACG	SNP	20	1	6BL.fa	6BL.fa	TGCAGCCATGTCCACTGCGGCGTGTACTTGACGCCATCTTCACCGAGTACCAGAAGGGCTCCGTGCTGTTGGACG	TGCAGCCATGTCCACTGCGGTGTGTACTTGACGCCATCTTCACCGAGTACCAGAAGGGCTCCGTGCTGTTGGACG
A8972	TGCAGCCATTCCCYKKYCYTYMARSYTKRMMMSSCSRWKSCCMMCCAGGTGCTCGACGGAATGCTCGAAGGACGA	INDEL	13	0	unknown	unknown	TGCAGCCATTCCCCTGTCCTTCAAGCTTGACACGCCGATGCCCACCAGGTGCTCGACGGAATGCTCGAAGGACGA	TGCAGCCATTCCCTGTCCTTCAAGCTTGACACGCCGATGCCCACCCAGGTGCTCGACGGAATGCTCGAAGGACGA
A8979	TGCAGCCATTGTCGACGTCGACGCCCTCCRCCACAGCAGCCATTGCCAACGCCCTCCTTCGCCGCCTCCGTCCCC	SNP	29	0	unknown	unknown	TGCAGCCATTGTCGACGTCGACGCCCTCCGCCACAGCAGCCATTGCCAACGCCCTCCTTCGCCGCCTCCGTCCCC	TGCAGCCATTGTCGACGTCGACGCCCTCCACCACAGCAGCCATTGCCAACGCCCTCCTTCGCCGCCTCCGTCCCC
A8980	TGCAGCCATTGTGTCCATTCCATCGTGATCAGATCAAAAWAWTTTCCACAACTATGTCTACAGTACTTAGCGAAG	SNP	39 41	0	unknown	unknown	TGCAGCCATTGTGTCCATTCCATCGTGATCAGATCAAAAAAATTTCCACAACTATGTCTACAGTACTTAGCGAAG	TGCAGCCATTGTGTCCATTCCATCGTGATCAGATCAAAATATTTTCCACAACTATGTCTACAGTACTTAGCGAAG
A9009	TGCAGCCCAATTTCTGTATTTTGTCAGCTGGGCGTTWWKRWTTTKGGKYYWRSCCTTCTTTAAGGATTCTGTGCC	INDEL	36	0	unknown	unknown	TGCAGCCCAATTTCTGTATTTTGTCAGCTGGGCGTTATGATTTTGGGTCTAGCCCTTCTTTAAGGATTCTGTGCC	TGCAGCCCAATTTCTGTATTTTGTCAGCTGGGCGTTTATGATTTTGGGTCTAGCCTTCTTTAAGGATTCTGTGCC
A9017	TGCAGCCCACACGCATGTGCAACATGCTTAATAACAAACWAACTAACTAACTAATCATCATGCACAAAACGTGTG	SNP	39	1	5BL.fa	5BL.fa	TGCAGCCCACACGCATGTGCAACATGCTTAATAACAAACAAACTAACTAACTAATCATCATGCACAAAACGTGTG	TGCAGCCCACACGCATGTGCAACATGCTTAATAACAAACTAACTAACTAACTAATCATCATGCACAAAACGTGTG
A9022	TGCAGCCCACAGGACAGCCAGCCCAGTTTTTACCAGATGCGTGACAAATYGCTTTAAACAGGAGATCCGACGACC	SNP	49	0	unknown	unknown	TGCAGCCCACAGGACAGCCAGCCCAGTTTTTACCAGATGCGTGACAAATCGCTTTAAACAGGAGATCCGACGACC	TGCAGCCCACAGGACAGCCAGCCCAGTTTTTACCAGATGCGTGACAAATTGCTTTAAACAGGAGATCCGACGACC
A9041	TGCAGCCCACGCGGTTGGCGAGGCGCGGTCAACGCGGACGAGCGGGCTCCTACTGTTCGTTACCAACAGAGGCAR	SNP	74	0	unknown	unknown	TGCAGCCCACGCGGTTGGCGAGGCGCGGTCAACGCGGACGAGCGGGCTCCTACTGTTCGTTACCAACAGAGGCAG	TGCAGCCCACGCGGTTGGCGAGGCGCGGTCAACGCGGACGAGCGGGCTCCTACTGTTCGTTACCAACAGAGGCAA
A9057	TGCAGCCCRGACCATGGTGGTTCCTGGCCTCGGGCAGTGCTCCTCTGCTCCTTGCCGGCATGGTGCTCGGATGGG	SNP	8	3	1DS.fa_2DL.fa	1DS.fa_2DL.fa_5BS.fa	TGCAGCCCAGACCATGGTGGTTCCTGGCCTCGGGCAGTGCTCCTCTGCTCCTTGCCGGCATGGTGCTCGGATGGG	TGCAGCCCGGACCATGGTGGTTCCTGGCCTCGGGCAGTGCTCCTCTGCTCCTTGCCGGCATGGTGCTCGGATGGG
A9071	TGCAGCCCAGCATGGAAACAGCACATTCTTTTAGGCAAGAAAAAGAACACATTTATTAATCACRAAAGGACGAAA	SNP	63	0	unknown	unknown	TGCAGCCCAGCATGGAAACAGCACATTCTTTTAGGCAAGAAAAAGAACACATTTATTAATCACGAAAGGACGAAA	TGCAGCCCAGCATGGAAACAGCACATTCTTTTAGGCAAGAAAAAGAACACATTTATTAATCACAAAAGGACGAAA
A9079	TGCAGCCCAKCGCTCGCCTAAGGAATAAGTCGACTGCAGTGGACACCTTGCTGTGAACCTGCAAAGGACAATTCG	SNP	9	1	4AL.fa	unknown	TGCAGCCCAGCGCTCGCCTAAGGAATAAGTCGACTGCAGTGGACACCTTGCTGTGAACCTGCAAAGGACAATTCG	TGCAGCCCATCGCTCGCCTAAGGAATAAGTCGACTGCAGTGGACACCTTGCTGTGAACCTGCAAAGGACAATTCG
A9084	TGCAGCCCAGGAGGTGGWGCGCCCCCTCCCATGGGGAGTCCGAATTGGACTAGGGGAGGGGGCGYGGCCCCTCTT	SNP	17 64	11	unknown	1BL.fa_2AL.fa_2AS.fa_2BL.fa_3AS.fa_4BL.fa_6AL.fa_6AS.fa_6BL.fa_7AS.fa_7BS.fa	TGCAGCCCAGGAGGTGGAGCGCCCCCTCCCATGGGGAGTCCGAATTGGACTAGGGGAGGGGGCGTGGCCCCTCTT	TGCAGCCCAGGAGGTGGTGCGCCCCCTCCCATGGGGAGTCCGAATTGGACTAGGGGAGGGGGCGCGGCCCCTCTT
A9086	TGCAGCCCAGGAGGTGGCGYGAGTCTGAATTGGACTAGGGGAGGGGGCACAGCCCCTCTTTCCCTCTCCCTCTCT	SNP	19	1	5AS.fa	5AS.fa	TGCAGCCCAGGAGGTGGCGCGAGTCTGAATTGGACTAGGGGAGGGGGCACAGCCCCTCTTTCCCTCTCCCTCTCT	TGCAGCCCAGGAGGTGGCGTGAGTCTGAATTGGACTAGGGGAGGGGGCACAGCCCCTCTTTCCCTCTCCCTCTCT
A9090	TGCAGCCCAGGAGGTGGCGCGCCCYCTCCCATAGGGAGTCCGAATTGGACTAGGGGAGGGGGCRCAAACCCTCTT	SNP	24 63	0	unknown	unknown	TGCAGCCCAGGAGGTGGCGCGCCCTCTCCCATAGGGAGTCCGAATTGGACTAGGGGAGGGGGCGCAAACCCTCTT	TGCAGCCCAGGAGGTGGCGCGCCCCCTCCCATAGGGAGTCCGAATTGGACTAGGGGAGGGGGCACAAACCCTCTT
A9107	TGCAGCCCAGTCTGTTGCCGGTGCAACTGCTGGTTCCGTTGCCGYTGCACGGGCCAGAGCAGATGCAAGTGCAAS	SNP	44 74	13	2AS.fa_2BL.fa_2DL.fa_3B.fa_4AS.fa_4BL.fa_4BS.fa_4DL.fa_5DL.fa_5DS.fa_6DL.fa_6DS.fa_7BL.fa	1DL.fa_1DS.fa_2DL.fa_4AS.fa_4BS.fa_4DL.fa_5DL.fa_5DS.fa_6DL.fa_7DL.fa	TGCAGCCCAGTCTGTTGCCGGTGCAACTGCTGGTTCCGTTGCCGCTGCACGGGCCAGAGCAGATGCAAGTGCAAC	TGCAGCCCAGTCTGTTGCCGGTGCAACTGCTGGTTCCGTTGCCGTTGCACGGGCCAGAGCAGATGCAAGTGCAAG
A9120	TGCAGCCCAGTGCTCGCCTAAGTGGACTAAAGAATAAGTCGATTGYGGTACAGGCACCTTGCTTTGAACCTGCAA	SNP	45	18	1AL.fa_1AS.fa_1BL.fa_1BS.fa_1DL.fa_2BS.fa_3AL.fa_3B.fa_3DL.fa_4AL.fa_5DS.fa_6BS.fa	1AL.fa_1AS.fa_1BL.fa_1BS.fa_1DL.fa_2BS.fa_3AL.fa_3B.fa_3DL.fa_4AL.fa_5BL.fa_5BS.fa_5DS.fa_6BS.fa_7AL.fa_7AS.fa_7BL.fa_7BS.fa	TGCAGCCCAGTGCTCGCCTAAGTGGACTAAAGAATAAGTCGATTGTGGTACAGGCACCTTGCTTTGAACCTGCAA	TGCAGCCCAGTGCTCGCCTAAGTGGACTAAAGAATAAGTCGATTGCGGTACAGGCACCTTGCTTTGAACCTGCAA
A9133	TGCAGCCCATCACGGGCCTGCCTGAGTAGCACCGCTCCGARCTGGTGTGTACCCCTAAAAAAAATGGTGTGTTTC	SNP	40	0	unknown	unknown	TGCAGCCCATCACGGGCCTGCCTGAGTAGCACCGCTCCGAACTGGTGTGTACCCCTAAAAAAAATGGTGTGTTTC	TGCAGCCCATCACGGGCCTGCCTGAGTAGCACCGCTCCGAGCTGGTGTGTACCCCTAAAAAAAATGGTGTGTTTC
A9149	TGCAGCCCATGGGTAACCAYGCTATCAASATTGATCATGTGTTTGCCGTTCACAAGGAAATTTTGAAGAGTGCCC	SNP	19 28	7	2BL.fa_3AL.fa_3B.fa_4AL.fa_5AS.fa_6BS.fa_7AS.fa	2BL.fa_3AL.fa_3B.fa_4AL.fa_5AS.fa_6BS.fa_7AS.fa	TGCAGCCCATGGGTAACCACGCTATCAAGATTGATCATGTGTTTGCCGTTCACAAGGAAATTTTGAAGAGTGCCC	TGCAGCCCATGGGTAACCATGCTATCAACATTGATCATGTGTTTGCCGTTCACAAGGAAATTTTGAAGAGTGCCC
A9159	TGCAGCCCATTGTTGGCTGTATGCATGAGCACATATGCGATAATAGTCTCCATTGCTTAGTGAAGATAGAGCAYC	SNP	73	3	6AL.fa_6BL.fa_6DL.fa	6AL.fa_6BL.fa_6DL.fa	TGCAGCCCATTGTTGGCTGTATGCATGAGCACATATGCGATAATAGTCTCCATTGCTTAGTGAAGATAGAGCATC	TGCAGCCCATTGTTGGCTGTATGCATGAGCACATATGCGATAATAGTCTCCATTGCTTAGTGAAGATAGAGCACC
A9163	TGCAGCCCCAAAACCCATCTAGGGTGGCGGCCAAGGRGGGGAGAGGGGGAAACTTGCCCCCCAAGCAAGGTGGGG	SNP	36	2	5BL.fa	2BL.fa_5BL.fa	TGCAGCCCCAAAACCCATCTAGGGTGGCGGCCAAGGAGGGGAGAGGGGGAAACTTGCCCCCCAAGCAAGGTGGGG	TGCAGCCCCAAAACCCATCTAGGGTGGCGGCCAAGGGGGGGAGAGGGGGAAACTTGCCCCCCAAGCAAGGTGGGG
A9175	TGCAGCCCCACGCCCACGCTATCCCGAACTCCGACCGCCGCCGAAGTCGACGMTGCGCTCGACTCGGGCCACGTC	SNP	52	1	1AS.fa	1AS.fa	TGCAGCCCCACGCCCACGCTATCCCGAACTCCGACCGCCGCCGAAGTCGACGCTGCGCTCGACTCGGGCCACGTC	TGCAGCCCCACGCCCACGCTATCCCGAACTCCGACCGCCGCCGAAGTCGACGATGCGCTCGACTCGGGCCACGTC
A9180	TGCAGCYCCAGCTCCAAATTAGTCCACCCCCTGCCACCAAGCCAATGGACCTAGGGTTTTGGAAGAGGGCTCTCG	SNP	6	2	6BL.fa	6BL.fa_6DL.fa	TGCAGCCCCAGCTCCAAATTAGTCCACCCCCTGCCACCAAGCCAATGGACCTAGGGTTTTGGAAGAGGGCTCTCG	TGCAGCTCCAGCTCCAAATTAGTCCACCCCCTGCCACCAAGCCAATGGACCTAGGGTTTTGGAAGAGGGCTCTCG
A9191	TGCAGCCCCATGGTGGGCGCCAACTGTCGTGGATTTGTCACAAYAGATGYCCTAGTATGAGGACTTGTCATGAGG	SNP	43 49	1	5BL.fa	5BL.fa	TGCAGCCCCATGGTGGGCGCCAACTGTCGTGGATTTGTCACAATAGATGTCCTAGTATGAGGACTTGTCATGAGG	TGCAGCCCCATGGTGGGCGCCAACTGTCGTGGATTTGTCACAACAGATGCCCTAGTATGAGGACTTGTCATGAGG
A9204	TGCAGCCCCCSSYKSCMRRRGGKTWMYTTKGGRAWKKYMWYYTYMMCSSCCACCCCGCTCGCTGAGGCAGGCAAG	INDEL	10	0	unknown	unknown	TGCAGCCCCCGCTGCCAGAGGGTTACTTTGGGAATGTCATCTTCACCGCCCACCCCGCTCGCTGAGGCAGGCAAG	TGCAGCCCCCCGCTGCCAGAGGGTTACTTTGGGAATGTCATCTTCACCGCCACCCCGCTCGCTGAGGCAGGCAAG
A9213	TGCAGCCCCCTGCGCCCTCCTCCCGAGGGGTAGGAGACTGTGGGAGCRGGGCAGCTGCTCGCTGTGGYGACCTGC	SNP	47 67	10	2AS.fa_3AS.fa_4AS.fa_4BS.fa_5BL.fa_6AS.fa_7AL.fa	1AL.fa_1AS.fa_2AL.fa_3AS.fa_4AS.fa_4BS.fa_5BL.fa_6AL.fa_6AS.fa_7AL.fa	TGCAGCCCCCTGCGCCCTCCTCCCGAGGGGTAGGAGACTGTGGGAGCAGGGCAGCTGCTCGCTGTGGCGACCTGC	TGCAGCCCCCTGCGCCCTCCTCCCGAGGGGTAGGAGACTGTGGGAGCGGGGCAGCTGCTCGCTGTGGTGACCTGC
A9214	TGCAGCCCCGCAAGGTTTTYAGAGACCGAAAACGTCCGACGTGTGCCCGACTATAATGCCGCTATAGTTTAACGT	SNP	19	1	4AL.fa	4AL.fa	TGCAGCCCCGCAAGGTTTTCAGAGACCGAAAACGTCCGACGTGTGCCCGACTATAATGCCGCTATAGTTTAACGT	TGCAGCCCCGCAAGGTTTTTAGAGACCGAAAACGTCCGACGTGTGCCCGACTATAATGCCGCTATAGTTTAACGT
A9226	TGCAGCCCCGCGTTGACTTCCACTGCTCAYAGTAGTTCGTCATCTCCAGCGTTGCCCCTGCCCGAGTCAAGTCCC	SNP	29	1	1AS.fa	1AS.fa	TGCAGCCCCGCGTTGACTTCCACTGCTCACAGTAGTTCGTCATCTCCAGCGTTGCCCCTGCCCGAGTCAAGTCCC	TGCAGCCCCGCGTTGACTTCCACTGCTCATAGTAGTTCGTCATCTCCAGCGTTGCCCCTGCCCGAGTCAAGTCCC
A9229	TGCAGCCCCGCGTTGACTTCCCCTGCTCACAGYAGCTCGTCATCTCCAGCCACTGCCCCTGCCYGAGTCAAGTGC	SNP	32 63	0	unknown	unknown	TGCAGCCCCGCGTTGACTTCCCCTGCTCACAGCAGCTCGTCATCTCCAGCCACTGCCCCTGCCCGAGTCAAGTGC	TGCAGCCCCGCGTTGACTTCCCCTGCTCACAGTAGCTCGTCATCTCCAGCCACTGCCCCTGCCTGAGTCAAGTGC
A9234	TGCAGCCCCGTTGCRGCCACGTCAACTCCCTTTCTTGCCTTACCATGGCTACTTGAGCGCTAAGGGGGACCTCCT	SNP	14	1	unknown	6AL.fa	TGCAGCCCCGTTGCAGCCACGTCAACTCCCTTTCTTGCCTTACCATGGCTACTTGAGCGCTAAGGGGGACCTCCT	TGCAGCCCCGTTGCGGCCACGTCAACTCCCTTTCTTGCCTTACCATGGCTACTTGAGCGCTAAGGGGGACCTCCT
A9252	TGCAGCCCCTCTTCCAWCGATGCCTTCTGCTGCAGTTCAGGCGGCGCATCTTGCACAAGGGCTGGGGCAGGATCA	SNP	16	0	unknown	unknown	TGCAGCCCCTCTTCCATCGATGCCTTCTGCTGCAGTTCAGGCGGCGCATCTTGCACAAGGGCTGGGGCAGGATCA	TGCAGCCCCTCTTCCAACGATGCCTTCTGCTGCAGTTCAGGCGGCGCATCTTGCACAAGGGCTGGGGCAGGATCA
A9268	TGCAGCCCCTTGCGCTATGGGCTGGGCCCACTAGTGTTTTTTTTTCAGCGCAATCGCYTGTGTATTTTAGCTTGC	SNP	57	0	unknown	unknown	TGCAGCCCCTTGCGCTATGGGCTGGGCCCACTAGTGTTTTTTTTTCAGCGCAATCGCTTGTGTATTTTAGCTTGC	TGCAGCCCCTTGCGCTATGGGCTGGGCCCACTAGTGTTTTTTTTTCAGCGCAATCGCCTGTGTATTTTAGCTTGC
A9274	TGCAGCCCGAAGTCCAGACCACACCCCGTCGCCAATCAAACGATAATGMTAAGGCCCGGGGCTACAMGAAGGACC	SNP	48 66	1	3B.fa	3B.fa	TGCAGCCCGAAGTCCAGACCACACCCCGTCGCCAATCAAACGATAATGCTAAGGCCCGGGGCTACAAGAAGGACC	TGCAGCCCGAAGTCCAGACCACACCCCGTCGCCAATCAAACGATAATGATAAGGCCCGGGGCTACACGAAGGACC
A9290	TGCAGCCCGAGATGAGCACAATGCGGAGATTRCAAAGGTGAAGGATCGGATAACTCAGGCTAAAGCGGACCTGAT	SNP	31	1	7AL.fa	7AL.fa	TGCAGCCCGAGATGAGCACAATGCGGAGATTACAAAGGTGAAGGATCGGATAACTCAGGCTAAAGCGGACCTGAT	TGCAGCCCGAGATGAGCACAATGCGGAGATTGCAAAGGTGAAGGATCGGATAACTCAGGCTAAAGCGGACCTGAT
A9298	TGCAGCCCGCAACTCAAAGAAAAACTCTCCTCCTCAACCGATTGATTTAGTCKGATGATGGACTGGATYTGTAAA	SNP	52 68	1	5BL.fa	5BL.fa	TGCAGCCCGCAACTCAAAGAAAAACTCTCCTCCTCAACCGATTGATTTAGTCGGATGATGGACTGGATTTGTAAA	TGCAGCCCGCAACTCAAAGAAAAACTCTCCTCCTCAACCGATTGATTTAGTCTGATGATGGACTGGATCTGTAAA
A9302	TGCAGCCCGCACCCGCATCTAGMCGAACTCCGGYCGTCGCTGCAAGTTCCGCTCTGGCGAGCTCTGACCACCCCG	SNP	22 33	1	3B.fa	3B.fa	TGCAGCCCGCACCCGCATCTAGCCGAACTCCGGTCGTCGCTGCAAGTTCCGCTCTGGCGAGCTCTGACCACCCCG	TGCAGCCCGCACCCGCATCTAGACGAACTCCGGCCGTCGCTGCAAGTTCCGCTCTGGCGAGCTCTGACCACCCCG
A9311	TGCAGCCCGCATGGCGGCCTTCTCCGAGATCGYCGGGACACGGCCATCCAGGRTGACCCGGGACTGGCTGAGCCT	SNP	32 52	1	unknown	2AS.fa	TGCAGCCCGCATGGCGGCCTTCTCCGAGATCGTCGGGACACGGCCATCCAGGGTGACCCGGGACTGGCTGAGCCT	TGCAGCCCGCATGGCGGCCTTCTCCGAGATCGCCGGGACACGGCCATCCAGGATGACCCGGGACTGGCTGAGCCT
A9314	TGCAGCCCGCCCAAGGACGAGCTCGACGCTTCAACGAGCGGCTCCCTGGMTTTGTCGGACGTGAATAGCACYTCA	SNP	49 71	4	1BS.fa_2BS.fa_3B.fa_4BS.fa	2BL.fa_2BS.fa_4BS.fa_6BL.fa	TGCAGCCCGCCCAAGGACGAGCTCGACGCTTCAACGAGCGGCTCCCTGGATTTGTCGGACGTGAATAGCACCTCA	TGCAGCCCGCCCAAGGACGAGCTCGACGCTTCAACGAGCGGCTCCCTGGCTTTGTCGGACGTGAATAGCACTTCA
A9324	TGCAGCCCGCCCAAGGACGGGCTCGACACTTCAACGAGCGGCTCCCTGGCYCCGTCGGACGTGAATAKCATTTCA	SNP	50 67	4	4BL.fa_4BS.fa_5BL.fa	2BL.fa_3B.fa_4BL.fa_4BS.fa	TGCAGCCCGCCCAAGGACGGGCTCGACACTTCAACGAGCGGCTCCCTGGCTCCGTCGGACGTGAATATCATTTCA	TGCAGCCCGCCCAAGGACGGGCTCGACACTTCAACGAGCGGCTCCCTGGCCCCGTCGGACGTGAATAGCATTTCA
A9325	TGCAGCCCGCCCAAGGACGGGCTCGACRYTTCAACGAGCGGCTCCCTGGCTTCGTCGGATGTGAATAGCACTTCA	SNP	27 28	8	1BS.fa_2BL.fa_2BS.fa_3B.fa_4BL.fa_5BL.fa_5BS.fa_6BL.fa	1BS.fa_4AL.fa_5BL.fa	TGCAGCCCGCCCAAGGACGGGCTCGACACTTCAACGAGCGGCTCCCTGGCTTCGTCGGATGTGAATAGCACTTCA	TGCAGCCCGCCCAAGGACGGGCTCGACGTTTCAACGAGCGGCTCCCTGGCTTCGTCGGATGTGAATAGCACTTCA
A9326	TGCAGCCCGCCCAAGGACGGGCTCGACACTTCAATGAGCGGCTCCTTGGYGCCGTCGGACGTGAATAGCACTTYA	SNP	49 73	1	5BS.fa	5BS.fa	TGCAGCCCGCCCAAGGACGGGCTCGACACTTCAATGAGCGGCTCCTTGGCGCCGTCGGACGTGAATAGCACTTTA	TGCAGCCCGCCCAAGGACGGGCTCGACACTTCAATGAGCGGCTCCTTGGTGCCGTCGGACGTGAATAGCACTTCA
A9327	TGCAGCCCGCCCAAGGACGGGCTCGRCACTTCCACGAGCGGCTCCCTGGCTCCGTCGGACGTGAATAACACTTCA	SNP	25	3	4BL.fa_4BS.fa_5BL.fa	unknown	TGCAGCCCGCCCAAGGACGGGCTCGACACTTCCACGAGCGGCTCCCTGGCTCCGTCGGACGTGAATAACACTTCA	TGCAGCCCGCCCAAGGACGGGCTCGGCACTTCCACGAGCGGCTCCCTGGCTCCGTCGGACGTGAATAACACTTCA
A9328	TGCAGCCCGCCCAAGGACGGGCTCGACATTTCAACGAGCGGCCCCCTGGCTCTGTCGGACGTGAATAACACTTMA	SNP	73	1	unknown	5BS.fa	TGCAGCCCGCCCAAGGACGGGCTCGACATTTCAACGAGCGGCCCCCTGGCTCTGTCGGACGTGAATAACACTTAA	TGCAGCCCGCCCAAGGACGGGCTCGACATTTCAACGAGCGGCCCCCTGGCTCTGTCGGACGTGAATAACACTTCA
A9329	TGCAGCCCGCCCAAGGACGGGCTCGACATTTCAACGAGGGGCTCCCTGGCTCYGTCAGACGTGAATAGCACTTCA	SNP	52	4	3B.fa_5BS.fa	2BL.fa_2BS.fa_3B.fa_4BL.fa	TGCAGCCCGCCCAAGGACGGGCTCGACATTTCAACGAGGGGCTCCCTGGCTCTGTCAGACGTGAATAGCACTTCA	TGCAGCCCGCCCAAGGACGGGCTCGACATTTCAACGAGGGGCTCCCTGGCTCCGTCAGACGTGAATAGCACTTCA
A9331	TGCAGCCCGCCCAAGGACGGGCTCGACGCTTCAACRAGCGGCTCCYTGGATTCGTCGGACGTGAATAGCACCTCA	SNP	35 45	5	1BL.fa_1BS.fa_2BL.fa_4BS.fa_5BS.fa	2BL.fa_3B.fa_4BS.fa_5BS.fa	TGCAGCCCGCCCAAGGACGGGCTCGACGCTTCAACGAGCGGCTCCTTGGATTCGTCGGACGTGAATAGCACCTCA	TGCAGCCCGCCCAAGGACGGGCTCGACGCTTCAACAAGCGGCTCCCTGGATTCGTCGGACGTGAATAGCACCTCA
A9333	TGCAGCCCRCCCAAGGACGGGCTCGATACTTCAACGARCGGCTCCCTGGCGTCATCGGACGTGAATAGCACTTCA	SNP	8 37	3	2BL.fa	2BL.fa_5BL.fa_5BS.fa	TGCAGCCCGCCCAAGGACGGGCTCGATACTTCAACGAACGGCTCCCTGGCGTCATCGGACGTGAATAGCACTTCA	TGCAGCCCACCCAAGGACGGGCTCGATACTTCAACGAGCGGCTCCCTGGCGTCATCGGACGTGAATAGCACTTCA
A9336	TGCAGCCCGCCCAAGGACGGGCTYGACACTTCAACGAGTGGCTCCCTGGCTCCGTCGGACGTGAATAAYACTTCA	SNP	23 68	3	4BS.fa_5BL.fa	2BL.fa_3B.fa_5BL.fa	TGCAGCCCGCCCAAGGACGGGCTTGACACTTCAACGAGTGGCTCCCTGGCTCCGTCGGACGTGAATAACACTTCA	TGCAGCCCGCCCAAGGACGGGCTCGACACTTCAACGAGTGGCTCCCTGGCTCCGTCGGACGTGAATAATACTTCA
A9344	TGCAGCCCGCCCAAGGATGGGCTCGACATTTCAACGAGYGGCTCCCTAGCTCCGTTGGACGTGAACAACACTTCA	SNP	38	1	2BL.fa	2BL.fa	TGCAGCCCGCCCAAGGATGGGCTCGACATTTCAACGAGCGGCTCCCTAGCTCCGTTGGACGTGAACAACACTTCA	TGCAGCCCGCCCAAGGATGGGCTCGACATTTCAACGAGTGGCTCCCTAGCTCCGTTGGACGTGAACAACACTTCA
A9361	TGCAGCCCGCTGAACCTTCCTCGCGYGTGCCCGCACTTCCTCGGCCTCTGCTTGTTCCTGCGCCTCGCCGTAAAC	SNP	25	3	1DS.fa_5BL.fa_5BS.fa	1DS.fa_5BL.fa_5BS.fa	TGCAGCCCGCTGAACCTTCCTCGCGCGTGCCCGCACTTCCTCGGCCTCTGCTTGTTCCTGCGCCTCGCCGTAAAC	TGCAGCCCGCTGAACCTTCCTCGCGTGTGCCCGCACTTCCTCGGCCTCTGCTTGTTCCTGCGCCTCGCCGTAAAC
A9380	TGCAGCCCGTCTGAGACGAAGCAGATTGCAGCAACTCGGCCTGGCTAGCTGCATCMTGTCCACGATTCCACGGTG	SNP	55	1	1AS.fa	1AS.fa	TGCAGCCCGTCTGAGACGAAGCAGATTGCAGCAACTCGGCCTGGCTAGCTGCATCCTGTCCACGATTCCACGGTG	TGCAGCCCGTCTGAGACGAAGCAGATTGCAGCAACTCGGCCTGGCTAGCTGCATCATGTCCACGATTCCACGGTG
A9384	TGCAGCCCGTGGCTTGYGGTGAGGAGCTGTGTTTTCGTGCGAGGATAGTGCCAAAAGGACTCTCTGTCCAAAAMM	SNP	16	1	3AL.fa	unknown	TGCAGCCCGTGGCTTGCGGTGAGGAGCTGTGTTTTCGTGCGAGGATAGTGCCAAAAGGACTCTCTGTCCAAAACA	TGCAGCCCGTGGCTTGTGGTGAGGAGCTGTGTTTTCGTGCGAGGATAGTGCCAAAAGGACTCTCTGTCCAAAAAC
A9400	TGCAGCCCTAGTTGTTTCATCATCAACTCGTGATCGCCTGTTTCACTCCAGYCGACGCGAAGGATCTGTTGCCAT	SNP	51	1	1AL.fa	1AL.fa	TGCAGCCCTAGTTGTTTCATCATCAACTCGTGATCGCCTGTTTCACTCCAGCCGACGCGAAGGATCTGTTGCCAT	TGCAGCCCTAGTTGTTTCATCATCAACTCGTGATCGCCTGTTTCACTCCAGTCGACGCGAAGGATCTGTTGCCAT
A9417	TGCAGCCCTCTCTCTCCCCTCAGCCCACTAAGGCCCAATACTTCCCCGGGGKGTTCCGGTAACCCYTCCGGCACT	SNP	51 65	0	unknown	unknown	TGCAGCCCTCTCTCTCCCCTCAGCCCACTAAGGCCCAATACTTCCCCGGGGTGTTCCGGTAACCCCTCCGGCACT	TGCAGCCCTCTCTCTCCCCTCAGCCCACTAAGGCCCAATACTTCCCCGGGGGGTTCCGGTAACCCTTCCGGCACT
A9418	TGCAGCCCTCTCTCTCCCCTCAGGCCCACTAAGGCCCAATACTTCYYCGGGGGGTTCCGGTAACSCCTCCGGCAC	SNP	45	13	1BL.fa_2AL.fa_3AL.fa_3B.fa_4AS.fa_6BL.fa_7BS.fa_7DS.fa	1BL.fa_2AL.fa_2DL.fa_3AL.fa_3AS.fa_4BL.fa_4BS.fa_4DL.fa_4DS.fa_5DS.fa_6AS.fa_7BS.fa_7DS.fa	TGCAGCCCTCTCTCTCCCCTCAGGCCCACTAAGGCCCAATACTTCCTCGGGGGGTTCCGGTAACGCCTCCGGCAC	TGCAGCCCTCTCTCTCCCCTCAGGCCCACTAAGGCCCAATACTTCTCCGGGGGGTTCCGGTAACCCCTCCGGCAC
A9428	TGCAGCCCTGCGTTGCTGCGCGAATCAACCTGTGGTTGAGTTGGTTAGGTGGACARTGGTATTCCCAACCCATCA	SNP	55	1	5BL.fa	5BL.fa	TGCAGCCCTGCGTTGCTGCGCGAATCAACCTGTGGTTGAGTTGGTTAGGTGGACAGTGGTATTCCCAACCCATCA	TGCAGCCCTGCGTTGCTGCGCGAATCAACCTGTGGTTGAGTTGGTTAGGTGGACAATGGTATTCCCAACCCATCA
A9444	TGCAGCCCTGTCCTGGGTCGGYGCTGCGGACGGGGTTGGTCAGCGCTGGCGCCTCCCCGTCGCTGTCGTTGAGGA	SNP	21	1	5BL.fa	5BL.fa	TGCAGCCCTGTCCTGGGTCGGCGCTGCGGACGGGGTTGGTCAGCGCTGGCGCCTCCCCGTCGCTGTCGTTGAGGA	TGCAGCCCTGTCCTGGGTCGGTGCTGCGGACGGGGTTGGTCAGCGCTGGCGCCTCCCCGTCGCTGTCGTTGAGGA
A9446	TGCAGCCCTGTTGCGCCAATGTCGCCTCCCTTTCTTATCTTACCATGGCTGCTTGAGCGCTAAAGGGGACCCCYT	SNP	73	0	unknown	unknown	TGCAGCCCTGTTGCGCCAATGTCGCCTCCCTTTCTTATCTTACCATGGCTGCTTGAGCGCTAAAGGGGACCCCTT	TGCAGCCCTGTTGCGCCAATGTCGCCTCCCTTTCTTATCTTACCATGGCTGCTTGAGCGCTAAAGGGGACCCCCT
A9447	TGCAGCCCTGTTGCGGCAACGTCGCCTCCCTTTCTTACCTCTCGGTGGCCGCTTGCGCRCTAAAGGGGACCTCCT	SNP	58	2	4BS.fa_7DL.fa	4BS.fa_7DL.fa	TGCAGCCCTGTTGCGGCAACGTCGCCTCCCTTTCTTACCTCTCGGTGGCCGCTTGCGCACTAAAGGGGACCTCCT	TGCAGCCCTGTTGCGGCAACGTCGCCTCCCTTTCTTACCTCTCGGTGGCCGCTTGCGCGCTAAAGGGGACCTCCT
A9452	TGCAGCCCTTCCAAGAGTAGGAGTAGGAGAGAGGGAAGGAGGAGAGAGGGGGAAGGAAAGGGGGCGCCCCYCCTY	SNP	70 74	2	3B.fa	2BS.fa_3B.fa	TGCAGCCCTTCCAAGAGTAGGAGTAGGAGAGAGGGAAGGAGGAGAGAGGGGGAAGGAAAGGGGGCGCCCCTCCTT	TGCAGCCCTTCCAAGAGTAGGAGTAGGAGAGAGGGAAGGAGGAGAGAGGGGGAAGGAAAGGGGGCGCCCCCCCTC
A9456	TGCAGCCCTTGCGCATCTGTCTTTCCTCGGGTTAAGTCTCTCTCTCATAGTCACATYAGCATGCATGCACAAGTT	SNP	56	1	1AL.fa	1AL.fa	TGCAGCCCTTGCGCATCTGTCTTTCCTCGGGTTAAGTCTCTCTCTCATAGTCACATTAGCATGCATGCACAAGTT	TGCAGCCCTTGCGCATCTGTCTTTCCTCGGGTTAAGTCTCTCTCTCATAGTCACATCAGCATGCATGCACAAGTT
A9464	TGCAGCYGAAAGTGAAGACCACATCCCAGGTTAGGCTTAGTATGGCACGAACAACACAAGTACTGATAGATGTAG	SNP	6	3	1AL.fa_2DL.fa_6AS.fa	1AL.fa_2DL.fa	TGCAGCCGAAAGTGAAGACCACATCCCAGGTTAGGCTTAGTATGGCACGAACAACACAAGTACTGATAGATGTAG	TGCAGCTGAAAGTGAAGACCACATCCCAGGTTAGGCTTAGTATGGCACGAACAACACAAGTACTGATAGATGTAG
A9501	TGCAGCCGACGCCCTCGCCGTTCGCGTGGCTCTTCGTCCGYGCCGACACCTTCCTCGCCCTCCCCGAGGGCGCGC	SNP	40	1	3B.fa	3B.fa	TGCAGCCGACGCCCTCGCCGTTCGCGTGGCTCTTCGTCCGCGCCGACACCTTCCTCGCCCTCCCCGAGGGCGCGC	TGCAGCCGACGCCCTCGCCGTTCGCGTGGCTCTTCGTCCGTGCCGACACCTTCCTCGCCCTCCCCGAGGGCGCGC
A9503	TGCAGCCGACGGAGGTCGTCGGGGCTSTKCATCATCTCCGTCATTGCCCACTCGATCCCCGATGCCACCGTCTCC	SNP	26 28	2	2BL.fa	2BL.fa_2DL.fa	TGCAGCCGACGGAGGTCGTCGGGGCTCTTCATCATCTCCGTCATTGCCCACTCGATCCCCGATGCCACCGTCTCC	TGCAGCCGACGGAGGTCGTCGGGGCTGTGCATCATCTCCGTCATTGCCCACTCGATCCCCGATGCCACCGTCTCC
A9526	TGCAGCCGAGCTTCTTGGGTCACGRTCGAGGTCTCCGCCGCGGGCAACATTGCTTTGGCCTGCGGTTGGTAGACG	SNP	24	0	unknown	unknown	TGCAGCCGAGCTTCTTGGGTCACGGTCGAGGTCTCCGCCGCGGGCAACATTGCTTTGGCCTGCGGTTGGTAGACG	TGCAGCCGAGCTTCTTGGGTCACGATCGAGGTCTCCGCCGCGGGCAACATTGCTTTGGCCTGCGGTTGGTAGACG
A9535	TGCAGCCGAGGCTGCTCGGACCCAGCATCAGGCCGCGCTGAACTCCCAGGAGGAGGACCTCGYGAAACGCGAGGC	SNP	62	2	4DL.fa_4DS.fa	4DL.fa_4DS.fa	TGCAGCCGAGGCTGCTCGGACCCAGCATCAGGCCGCGCTGAACTCCCAGGAGGAGGACCTCGCGAAACGCGAGGC	TGCAGCCGAGGCTGCTCGGACCCAGCATCAGGCCGCGCTGAACTCCCAGGAGGAGGACCTCGTGAAACGCGAGGC
A9555	TGCAGCCGATCCTCGAGGTTTTCCACCGCCCTGGATCTCTGAAACATGCAYAGTTCAGCAKGTGCCAACGCCAGA	SNP	50 60	0	unknown	unknown	TGCAGCCGATCCTCGAGGTTTTCCACCGCCCTGGATCTCTGAAACATGCATAGTTCAGCAGGTGCCAACGCCAGA	TGCAGCCGATCCTCGAGGTTTTCCACCGCCCTGGATCTCTGAAACATGCACAGTTCAGCATGTGCCAACGCCAGA
A9560	TGCAGCCGATGATGTAGTTTGTGTGGAACGTGCACACCTTGCGGAAGYCCAAACTTCCAGCCGCCCTACRAAATC	SNP	47 69	1	2BS.fa	2BS.fa	TGCAGCCGATGATGTAGTTTGTGTGGAACGTGCACACCTTGCGGAAGCCCAAACTTCCAGCCGCCCTACGAAATC	TGCAGCCGATGATGTAGTTTGTGTGGAACGTGCACACCTTGCGGAAGTCCAAACTTCCAGCCGCCCTACAAAATC
A9582	TGCAGCCGCACCACCTCACACCGAACACGGTGGTGCTTCTGTCCGCCTTCGTCACCCTTTGCGAGGGYTTCCTCG	SNP	67	1	1BS.fa	1BS.fa	TGCAGCCGCACCACCTCACACCGAACACGGTGGTGCTTCTGTCCGCCTTCGTCACCCTTTGCGAGGGCTTCCTCG	TGCAGCCGCACCACCTCACACCGAACACGGTGGTGCTTCTGTCCGCCTTCGTCACCCTTTGCGAGGGTTTCCTCG
A9585	TGCAGCCGCACCAGTTATAGCATTGCATAAGCTGACTTCTCTATCAATGTCACAKGGACAACGAGGAACACCGCC	SNP	54	1	5BL.fa	5BL.fa	TGCAGCCGCACCAGTTATAGCATTGCATAAGCTGACTTCTCTATCAATGTCACATGGACAACGAGGAACACCGCC	TGCAGCCGCACCAGTTATAGCATTGCATAAGCTGACTTCTCTATCAATGTCACAGGGACAACGAGGAACACCGCC
A9593	TGCAGCCGYRCGTGGCCAGTCAAGGGGACACAACCACGTTTTACCATCCACGGACAAGTACCCTGGACCTGAATT	SNP	8 9	1	1AL.fa	1AL.fa	TGCAGCCGCACGTGGCCAGTCAAGGGGACACAACCACGTTTTACCATCCACGGACAAGTACCCTGGACCTGAATT	TGCAGCCGTGCGTGGCCAGTCAAGGGGACACAACCACGTTTTACCATCCACGGACAAGTACCCTGGACCTGAATT
A9612	TGCAGCCGCATCATCTTGGTGCGAACGCCGTGTTKGAGCTTTCGGGCTTCCTTACCCTCTGCGAGGGTTACTTGG	SNP	34	1	4AS.fa	4AS.fa	TGCAGCCGCATCATCTTGGTGCGAACGCCGTGTTGGAGCTTTCGGGCTTCCTTACCCTCTGCGAGGGTTACTTGG	TGCAGCCGCATCATCTTGGTGCGAACGCCGTGTTTGAGCTTTCGGGCTTCCTTACCCTCTGCGAGGGTTACTTGG
A9617	TGCAGCCGCRTCGATCAGCTGCTGGATCCGTCTTGYCATGTAGGGGAGCTCATCGGCTCCCCAGCCCATTGAGCT	SNP	9 35	0	unknown	unknown	TGCAGCCGCATCGATCAGCTGCTGGATCCGTCTTGTCATGTAGGGGAGCTCATCGGCTCCCCAGCCCATTGAGCT	TGCAGCCGCGTCGATCAGCTGCTGGATCCGTCTTGCCATGTAGGGGAGCTCATCGGCTCCCCAGCCCATTGAGCT
A9631	TGCAGCCGCCAGCGRATGAGCGCAGGGAATGGCGGCTGATGACTAGCAATTGCTCAGGGGGTGAGGGGCGGCGGT	SNP	14	1	1BL.fa	1BL.fa	TGCAGCCGCCAGCGAATGAGCGCAGGGAATGGCGGCTGATGACTAGCAATTGCTCAGGGGGTGAGGGGCGGCGGT	TGCAGCCGCCAGCGGATGAGCGCAGGGAATGGCGGCTGATGACTAGCAATTGCTCAGGGGGTGAGGGGCGGCGGT
A9641	TGCAGCCGCCGAATTTTGGTCCCWGTTGGAGTCCTTCCATTCGATAATACTACGTCCACGGAGAGACAACGGACC	SNP	23	1	4BS.fa	4BS.fa	TGCAGCCGCCGAATTTTGGTCCCAGTTGGAGTCCTTCCATTCGATAATACTACGTCCACGGAGAGACAACGGACC	TGCAGCCGCCGAATTTTGGTCCCTGTTGGAGTCCTTCCATTCGATAATACTACGTCCACGGAGAGACAACGGACC
A9659	TGCAGCCGCCGTTGCTGGCTCYAGGACAGCACCTAATAGAGGCGGAGGTGTCCCGATCTTTCGATGAGATGATAA	SNP	21	1	2BL.fa	2BL.fa	TGCAGCCGCCGTTGCTGGCTCTAGGACAGCACCTAATAGAGGCGGAGGTGTCCCGATCTTTCGATGAGATGATAA	TGCAGCCGCCGTTGCTGGCTCCAGGACAGCACCTAATAGAGGCGGAGGTGTCCCGATCTTTCGATGAGATGATAA
A9669	TGCAGCCGCCTACAAAGAGGCTAGCAAAGAGGGCGATGAAGTGGGCGAGGCGCTTGTTTGGCAAGACCGAGGAYG	SNP	73	1	2AL.fa	2AL.fa	TGCAGCCGCCTACAAAGAGGCTAGCAAAGAGGGCGATGAAGTGGGCGAGGCGCTTGTTTGGCAAGACCGAGGACG	TGCAGCCGCCTACAAAGAGGCTAGCAAAGAGGGCGATGAAGTGGGCGAGGCGCTTGTTTGGCAAGACCGAGGATG
A9693	TGCAGCCGCCTGGCCTRTAGACGGAGGCGGAGCAGAGAGTTGCCTGGTTCGTACACTGACGAGCTCCATGGGCCA	SNP	16	1	1AL.fa	1AL.fa	TGCAGCCGCCTGGCCTATAGACGGAGGCGGAGCAGAGAGTTGCCTGGTTCGTACACTGACGAGCTCCATGGGCCA	TGCAGCCGCCTGGCCTGTAGACGGAGGCGGAGCAGAGAGTTGCCTGGTTCGTACACTGACGAGCTCCATGGGCCA
A9694	TGCAGCYGCCTTTGTGCAAGCTGCGGCCCTGTGGGCTCTCTGGAAAAGCAGGAATGACATGTGTTTTAATCGATT	SNP	6	3	3B.fa	3B.fa_3DL.fa_7DS.fa	TGCAGCCGCCTTTGTGCAAGCTGCGGCCCTGTGGGCTCTCTGGAAAAGCAGGAATGACATGTGTTTTAATCGATT	TGCAGCTGCCTTTGTGCAAGCTGCGGCCCTGTGGGCTCTCTGGAAAAGCAGGAATGACATGTGTTTTAATCGATT
A9702	TGCAGCCGCGCGGCGSCCACCGCCGCGTTCGCCACACACCAGCTYGGGCTCGGGTCGCAGCGGCCTACGCAAGCA	SNP	15 44	1	1BL.fa	1BL.fa	TGCAGCCGCGCGGCGGCCACCGCCGCGTTCGCCACACACCAGCTTGGGCTCGGGTCGCAGCGGCCTACGCAAGCA	TGCAGCCGCGCGGCGCCCACCGCCGCGTTCGCCACACACCAGCTCGGGCTCGGGTCGCAGCGGCCTACGCAAGCA
A9717	TGCAGCCGCGTCGATCAGCTGCYGGATCCGTCTCGTCATGTAGGGGAGCTCATCGGCTCCCAGCCCATTGAGYTC	SNP	22 72	3	2BS.fa_5BL.fa_7DL.fa	2BS.fa_5BL.fa_7DL.fa	TGCAGCCGCGTCGATCAGCTGCCGGATCCGTCTCGTCATGTAGGGGAGCTCATCGGCTCCCAGCCCATTGAGCTC	TGCAGCCGCGTCGATCAGCTGCTGGATCCGTCTCGTCATGTAGGGGAGCTCATCGGCTCCCAGCCCATTGAGTTC
A9726	TGCAGCCGCGTCGAKCAGCTGCTGGATCCGTCTCGTCATGTARGGGGAGCTCATCGGCTCCCAGCCCATTGAGCT	SNP	14 42	0	unknown	unknown	TGCAGCCGCGTCGATCAGCTGCTGGATCCGTCTCGTCATGTAGGGGGAGCTCATCGGCTCCCAGCCCATTGAGCT	TGCAGCCGCGTCGAGCAGCTGCTGGATCCGTCTCGTCATGTAAGGGGAGCTCATCGGCTCCCAGCCCATTGAGCT
A9737	TGCAGCCGCGTYGATCAGCTGCTGGATTCRCCTTGTCATGTAGGGGAGCTCATCGGCTCCCAGCCCATTTAGCTC	SNP	11 29	1	6DL.fa	6DL.fa	TGCAGCCGCGTCGATCAGCTGCTGGATTCACCTTGTCATGTAGGGGAGCTCATCGGCTCCCAGCCCATTTAGCTC	TGCAGCCGCGTTGATCAGCTGCTGGATTCGCCTTGTCATGTAGGGGAGCTCATCGGCTCCCAGCCCATTTAGCTC
A9753	TGCAGCCGCTCCACCGCCTCCCCGTGGATTTCCAAAACAAAAGAGGCCGACGTSGACCTCGAGCAGGGGTACATG	SNP	53	1	2BS.fa	2BS.fa	TGCAGCCGCTCCACCGCCTCCCCGTGGATTTCCAAAACAAAAGAGGCCGACGTCGACCTCGAGCAGGGGTACATG	TGCAGCCGCTCCACCGCCTCCCCGTGGATTTCCAAAACAAAAGAGGCCGACGTGGACCTCGAGCAGGGGTACATG
A9768	TGCAGCCGCTCGACCGATCTGAGAGGGAGAGACGAGAAGGATAAGACATCTTGCARCTATGTGAGAGAGAAGGTA	SNP	55	2	4AS.fa	4AS.fa_7AS.fa	TGCAGCCGCTCGACCGATCTGAGAGGGAGAGACGAGAAGGATAAGACATCTTGCAACTATGTGAGAGAGAAGGTA	TGCAGCCGCTCGACCGATCTGAGAGGGAGAGACGAGAAGGATAAGACATCTTGCAGCTATGTGAGAGAGAAGGTA
A9776	TGCAGCCGCTCTCTGGCTGAGATTGGAGTAGATCTGCATGTCCAGGGATCAGAMMARKWARKTKSMAAATGAAGA	INDEL	53	0	unknown	unknown	TGCAGCCGCTCTCTGGCTGAGATTGGAGTAGATCTGCATGTCCAGGGATCAGACAAGTAAGTTGCAAAATGAAGA	TGCAGCCGCTCTCTGGCTGAGATTGGAGTAGATCTGCATGTCCAGGGATCAGAACAAGTAAGTTGCAAATGAAGA
A9787	TGCAGCCGCTGTTCAAGCGGTCGTTGACGTTCGTGACGCGCGACGACTCGGACTTCGCGGRCCAGGTGGCCGCCT	SNP	60	0	unknown	unknown	TGCAGCCGCTGTTCAAGCGGTCGTTGACGTTCGTGACGCGCGACGACTCGGACTTCGCGGGCCAGGTGGCCGCCT	TGCAGCCGCTGTTCAAGCGGTCGTTGACGTTCGTGACGCGCGACGACTCGGACTTCGCGGACCAGGTGGCCGCCT
A9798	TGCAGCCGGAACGMTGGGTCGTACCCGCACGACCGACGGAGGCAGCRGAGGGACCTTTGGATCCTGGGACTGACG	SNP	13 46	2	1BL.fa	1BL.fa_6DL.fa	TGCAGCCGGAACGATGGGTCGTACCCGCACGACCGACGGAGGCAGCAGAGGGACCTTTGGATCCTGGGACTGACG	TGCAGCCGGAACGCTGGGTCGTACCCGCACGACCGACGGAGGCAGCGGAGGGACCTTTGGATCCTGGGACTGACG
A9801	TGCAGCCGGACAAGTAATGTGTTCGCAATTAAGCCGYCTCCTGCCAGAGGCCGTAGCTCATAGAGCGACTGTCTG	SNP	36	1	7DL.fa	7DL.fa	TGCAGCCGGACAAGTAATGTGTTCGCAATTAAGCCGCCTCCTGCCAGAGGCCGTAGCTCATAGAGCGACTGTCTG	TGCAGCCGGACAAGTAATGTGTTCGCAATTAAGCCGTCTCCTGCCAGAGGCCGTAGCTCATAGAGCGACTGTCTG
A9815	TGCAGCCGGACAAGTAGTGTGTGGCACTCAAGCCRTCTCCTGTTAGAAGCCGCAGATYGCAGAGTGACTGACTGG	SNP	34 57	2	2AS.fa_3AL.fa	2AL.fa_2AS.fa	TGCAGCCGGACAAGTAGTGTGTGGCACTCAAGCCATCTCCTGTTAGAAGCCGCAGATTGCAGAGTGACTGACTGG	TGCAGCCGGACAAGTAGTGTGTGGCACTCAAGCCGTCTCCTGTTAGAAGCCGCAGATCGCAGAGTGACTGACTGG
A9818	TGCAGCCGGACAAGTAGTGTGTGGCACTTAAGCCGTCTCCTGTTAGAAGCCRCAGCTYGCAGAGCGACTGTCTGG	SNP	51 57	5	4AL.fa_4AS.fa_5AL.fa_6AL.fa	2AS.fa_4AL.fa_4AS.fa_5AL.fa_6AL.fa	TGCAGCCGGACAAGTAGTGTGTGGCACTTAAGCCGTCTCCTGTTAGAAGCCACAGCTCGCAGAGCGACTGTCTGG	TGCAGCCGGACAAGTAGTGTGTGGCACTTAAGCCGTCTCCTGTTAGAAGCCGCAGCTTGCAGAGCGACTGTCTGG
A9835	TGCAGCCGGACAGTACCCTGGAGGCCGCACTCGAGCCCGCTCCGATCTTCAATTCGGRGCCGGYTGCGCAGATCG	SNP	57 63	17	1AL.fa_1BS.fa_2AS.fa_3AL.fa_4AL.fa_4AS.fa_4DS.fa_5BL.fa_5BS.fa_5DS.fa_6BL.fa_7AL.fa_7AS.fa_7BL.fa_7BS.fa_7DL.fa	1AL.fa_1BS.fa_2AS.fa_2BL.fa_3AL.fa_4AL.fa_4AS.fa_4DS.fa_5BL.fa_5BS.fa_5DS.fa_6BL.fa_7AL.fa_7AS.fa_7BL.fa_7BS.fa_7DL.fa	TGCAGCCGGACAGTACCCTGGAGGCCGCACTCGAGCCCGCTCCGATCTTCAATTCGGAGCCGGTTGCGCAGATCG	TGCAGCCGGACAGTACCCTGGAGGCCGCACTCGAGCCCGCTCCGATCTTCAATTCGGGGCCGGCTGCGCAGATCG
A9836	TGCAGCCGGACAGTACSCTGGAGGCCGCACTCGAGCCCGCTYCGATCTTCAATTCGGAGCTGGCTGCGCAGATCG	SNP	16 41	9	2BL.fa_3B.fa_4AL.fa_4BL.fa_5BS.fa_5DS.fa_6BL.fa_7BL.fa_7BS.fa	4AL.fa_4BL.fa_4BS.fa_5BS.fa_5DS.fa_6BL.fa_7BS.fa	TGCAGCCGGACAGTACCCTGGAGGCCGCACTCGAGCCCGCTTCGATCTTCAATTCGGAGCTGGCTGCGCAGATCG	TGCAGCCGGACAGTACGCTGGAGGCCGCACTCGAGCCCGCTCCGATCTTCAATTCGGAGCTGGCTGCGCAGATCG
A9837	TGCAGCCGGACAGTACCCTGGAGGCCGCACTCGAGTCCGCTYYGATCTTCAATTCRGAGCCGGCTGCGCAGATCG	SNP	41	8	3B.fa_4AL.fa_5BS.fa_7BL.fa	1BL.fa_2BL.fa_2BS.fa_2DL.fa_4BS.fa_5DS.fa_6BL.fa_6BS.fa	TGCAGCCGGACAGTACCCTGGAGGCCGCACTCGAGTCCGCTTCGATCTTCAATTCAGAGCCGGCTGCGCAGATCG	TGCAGCCGGACAGTACCCTGGAGGCCGCACTCGAGTCCGCTCTGATCTTCAATTCGGAGCCGGCTGCGCAGATCG
A9842	TGCAGCCGGACAGTACCTTGGAGGCCGCAMTCGAAACCGCTCCGATCTTCAATTYGGAGCCAGCTCCGCAGATCG	SNP	29 54	2	3B.fa_4AL.fa	3B.fa_4AL.fa	TGCAGCCGGACAGTACCTTGGAGGCCGCAATCGAAACCGCTCCGATCTTCAATTCGGAGCCAGCTCCGCAGATCG	TGCAGCCGGACAGTACCTTGGAGGCCGCACTCGAAACCGCTCCGATCTTCAATTTGGAGCCAGCTCCGCAGATCG
A9848	TGCAGCCGGACARTGCCCTGGAGGCCGCACAYGAGTCCGCTCCGATCCTCAATTCGGAGCCGACTGCGCAGATCG	SNP	12 31	7	1BL.fa_2AL.fa_2BL.fa_4AS.fa_4BL.fa_5BS.fa_6BL.fa	unknown	TGCAGCCGGACAGTGCCCTGGAGGCCGCACACGAGTCCGCTCCGATCCTCAATTCGGAGCCGACTGCGCAGATCG	TGCAGCCGGACAATGCCCTGGAGGCCGCACATGAGTCCGCTCCGATCCTCAATTCGGAGCCGACTGCGCAGATCG
A9857	TGCAGCCGGACTCGTATCMCCATCGAGCGTGACGCGGAAGGCCGCCCTCGAGCGGTGGAGCGCCAAGGAAATCCG	SNP	18	1	unknown	5DS.fa	TGCAGCCGGACTCGTATCCCCATCGAGCGTGACGCGGAAGGCCGCCCTCGAGCGGTGGAGCGCCAAGGAAATCCG	TGCAGCCGGACTCGTATCACCATCGAGCGTGACGCGGAAGGCCGCCCTCGAGCGGTGGAGCGCCAAGGAAATCCG
A9859	TGCAGCCRGAGCTCAAGAGGCCCCCTCGGTGGCATCTCGAAGGCAAARGAAGGAGGAAGGCGTATCCAGGAGCTT	SNP	7 47	2	1BL.fa_3B.fa	1BL.fa_3B.fa	TGCAGCCGGAGCTCAAGAGGCCCCCTCGGTGGCATCTCGAAGGCAAAGGAAGGAGGAAGGCGTATCCAGGAGCTT	TGCAGCCAGAGCTCAAGAGGCCCCCTCGGTGGCATCTCGAAGGCAAAAGAAGGAGGAAGGCGTATCCAGGAGCTT
A9872	TGCAGCCGGCCGATAGAATTATCCAGCCATTGCTCTGCACAGCAAGGTTCTACATYTGTGTGCGTGCTCACGGCC	SNP	55	2	1AS.fa_4BL.fa	1AS.fa_4BL.fa	TGCAGCCGGCCGATAGAATTATCCAGCCATTGCTCTGCACAGCAAGGTTCTACATTTGTGTGCGTGCTCACGGCC	TGCAGCCGGCCGATAGAATTATCCAGCCATTGCTCTGCACAGCAAGGTTCTACATCTGTGTGCGTGCTCACGGCC
A9881	TGCAGCCGGCGTGCTACAGCCAGATCCCCAGGAGTTMCCCCTGCGGAATGACGGAGGCGAAGAAAGGAGGAAGGC	SNP	36	0	unknown	unknown	TGCAGCCGGCGTGCTACAGCCAGATCCCCAGGAGTTACCCCTGCGGAATGACGGAGGCGAAGAAAGGAGGAAGGC	TGCAGCCGGCGTGCTACAGCCAGATCCCCAGGAGTTCCCCCTGCGGAATGACGGAGGCGAAGAAAGGAGGAAGGC
A9883	TGCAGCCGGCGTGCTGCAACCAAAGCCCCAGGGGTTCCCCCTGCTRGATGACGGAGGCGAAAAAAGGAGGGAGAC	SNP	45	1	3B.fa	3B.fa	TGCAGCCGGCGTGCTGCAACCAAAGCCCCAGGGGTTCCCCCTGCTGGATGACGGAGGCGAAAAAAGGAGGGAGAC	TGCAGCCGGCGTGCTGCAACCAAAGCCCCAGGGGTTCCCCCTGCTAGATGACGGAGGCGAAAAAAGGAGGGAGAC
A9890	TGCAGCCGGCTCATCRTATGCTCCGCCGCCTCCAGCGCGCCRGAGCGCAGGTGTTGGCCGCCCTCTGGCCAAGCG	SNP	15 41	0	unknown	unknown	TGCAGCCGGCTCATCGTATGCTCCGCCGCCTCCAGCGCGCCAGAGCGCAGGTGTTGGCCGCCCTCTGGCCAAGCG	TGCAGCCGGCTCATCATATGCTCCGCCGCCTCCAGCGCGCCGGAGCGCAGGTGTTGGCCGCCCTCTGGCCAAGCG
A9901	TGCAGCCGGGCTTCAGCAGCGGCAATGATCTCCAGGAAGGTCCAGGCCGTYAGTGGATCCRTCCCGGACCCAACA	SNP	50 60	0	unknown	unknown	TGCAGCCGGGCTTCAGCAGCGGCAATGATCTCCAGGAAGGTCCAGGCCGTTAGTGGATCCGTCCCGGACCCAACA	TGCAGCCGGGCTTCAGCAGCGGCAATGATCTCCAGGAAGGTCCAGGCCGTCAGTGGATCCATCCCGGACCCAACA
A9902	TGCAGCCGGGCTTCTTGGGTCMCGGTCGAGGTCTCCGTCGCGGGCAACATAGCTCTGGCCCGCRGTTGGCAGACG	SNP	21 63	2	1DS.fa_5DS.fa	1DS.fa_2DS.fa	TGCAGCCGGGCTTCTTGGGTCACGGTCGAGGTCTCCGTCGCGGGCAACATAGCTCTGGCCCGCAGTTGGCAGACG	TGCAGCCGGGCTTCTTGGGTCCCGGTCGAGGTCTCCGTCGCGGGCAACATAGCTCTGGCCCGCGGTTGGCAGACG
A9903	TGCAGCCGGGCTTCTTGGGTCGCGGTCGAGGTCTCCGTCGCGGGCAACATAGCTCTGGCCCAYGGTTGGCRGACG	SNP	62 70	1	unknown	6DL.fa	TGCAGCCGGGCTTCTTGGGTCGCGGTCGAGGTCTCCGTCGCGGGCAACATAGCTCTGGCCCACGGTTGGCGGACG	TGCAGCCGGGCTTCTTGGGTCGCGGTCGAGGTCTCCGTCGCGGGCAACATAGCTCTGGCCCATGGTTGGCAGACG
A9905	TGCAGCCKKGCTTCTTGGGTTGCGGTCGAGGTCTCCGTCACGGGCAACATAGCTCTGGCCTGCGGCTGGCAGACG	SNP	7 8	1	4DL.fa	4DL.fa	TGCAGCCGGGCTTCTTGGGTTGCGGTCGAGGTCTCCGTCACGGGCAACATAGCTCTGGCCTGCGGCTGGCAGACG	TGCAGCCTTGCTTCTTGGGTTGCGGTCGAGGTCTCCGTCACGGGCAACATAGCTCTGGCCTGCGGCTGGCAGACG
A9912	TGCAGCCGGTCATAGAMTAGTTTTACCGTAGTCTGCTATAGTTTAGCTAAAATATGTCTGAAATGTAATTTGTGT	SNP	16	1	5AL.fa	5AL.fa	TGCAGCCGGTCATAGAATAGTTTTACCGTAGTCTGCTATAGTTTAGCTAAAATATGTCTGAAATGTAATTTGTGT	TGCAGCCGGTCATAGACTAGTTTTACCGTAGTCTGCTATAGTTTAGCTAAAATATGTCTGAAATGTAATTTGTGT
A9921	TGCAGCCGTACGCGCGGCAGSARGGCATGGGGTATCTCCGCGGCCGCCGCGTCGCCGTCGACCTCTCCTCGTGGA	SNP	20 22	1	6DL.fa	6DL.fa	TGCAGCCGTACGCGCGGCAGCAAGGCATGGGGTATCTCCGCGGCCGCCGCGTCGCCGTCGACCTCTCCTCGTGGA	TGCAGCCGTACGCGCGGCAGGAGGGCATGGGGTATCTCCGCGGCCGCCGCGTCGCCGTCGACCTCTCCTCGTGGA
A9924	TGCAGCCGTACGGCCACATGCATTTTTSAAAATTCTGAGCTTGAACAATTCGTACGTACCAGTACTAGTTCCATT	SNP	27	1	7AS.fa	7AS.fa	TGCAGCCGTACGGCCACATGCATTTTTCAAAATTCTGAGCTTGAACAATTCGTACGTACCAGTACTAGTTCCATT	TGCAGCCGTACGGCCACATGCATTTTTGAAAATTCTGAGCTTGAACAATTCGTACGTACCAGTACTAGTTCCATT
A9930	TGCAGCCGTATGTGYAATGTTTGGTGGTCTCCTGCCCTTGCGCCAAGCTCGCGTTCAAGTTCTTTGGGCCATACA	SNP	14	1	1BL.fa	1BL.fa	TGCAGCCGTATGTGTAATGTTTGGTGGTCTCCTGCCCTTGCGCCAAGCTCGCGTTCAAGTTCTTTGGGCCATACA	TGCAGCCGTATGTGCAATGTTTGGTGGTCTCCTGCCCTTGCGCCAAGCTCGCGTTCAAGTTCTTTGGGCCATACA
A9950	TGCAGCCRTCGTCATCGTCGTTGATGTCGTCATCCTCCTCCTCCTTGTTCGATCATTCCTCATCATCATCGTCGT	SNP	7	1	4AL.fa	4AL.fa	TGCAGCCGTCGTCATCGTCGTTGATGTCGTCATCCTCCTCCTCCTTGTTCGATCATTCCTCATCATCATCGTCGT	TGCAGCCATCGTCATCGTCGTTGATGTCGTCATCCTCCTCCTCCTTGTTCGATCATTCCTCATCATCATCGTCGT
A9951	TGCAGCCGTCGTCCAGACCAASATGCCCAAACGTGAGTCGAAAAAAAGATATTTCTATCACGTTGACCATTTTTG	SNP	21	0	unknown	unknown	TGCAGCCGTCGTCCAGACCAAGATGCCCAAACGTGAGTCGAAAAAAAGATATTTCTATCACGTTGACCATTTTTG	TGCAGCCGTCGTCCAGACCAACATGCCCAAACGTGAGTCGAAAAAAAGATATTTCTATCACGTTGACCATTTTTG
A9954	TGCAGCCGTCGTCCYAGGAGCAGCACGATGATGAGCAGCGACGCGACGAACGCCGTSGTGTTGCAGTAGAAGAAG	SNP	14 56	0	unknown	unknown	TGCAGCCGTCGTCCTAGGAGCAGCACGATGATGAGCAGCGACGCGACGAACGCCGTCGTGTTGCAGTAGAAGAAG	TGCAGCCGTCGTCCCAGGAGCAGCACGATGATGAGCAGCGACGCGACGAACGCCGTGGTGTTGCAGTAGAAGAAG
A9961	TGCAGCCGTGCAAGGTCAAGGGGAGGCCTTGCTGAAGAAGTTCCACGGCTTTGTCTCCGCTCCTCTGTCYAGCGA	SNP	69	1	1DL.fa	1DL.fa	TGCAGCCGTGCAAGGTCAAGGGGAGGCCTTGCTGAAGAAGTTCCACGGCTTTGTCTCCGCTCCTCTGTCCAGCGA	TGCAGCCGTGCAAGGTCAAGGGGAGGCCTTGCTGAAGAAGTTCCACGGCTTTGTCTCCGCTCCTCTGTCTAGCGA
A9964	TGCAGCCGTGCGCCTTTGCCATCGGCCGAGTCGGCCCTRATTGCCCGTAGATGTGAAAGCAGTGGCGGTGGCGGC	SNP	38	1	5BL.fa	5BL.fa	TGCAGCCGTGCGCCTTTGCCATCGGCCGAGTCGGCCCTAATTGCCCGTAGATGTGAAAGCAGTGGCGGTGGCGGC	TGCAGCCGTGCGCCTTTGCCATCGGCCGAGTCGGCCCTGATTGCCCGTAGATGTGAAAGCAGTGGCGGTGGCGGC
A9986	TGCAGCCGTTRCAGAATCTTGCTGGGTTCGTCAGTTATTACAGGAACTTAACATGCCCGTCTCGACTGCTACTGT	SNP	10	1	7BL.fa	7BL.fa	TGCAGCCGTTACAGAATCTTGCTGGGTTCGTCAGTTATTACAGGAACTTAACATGCCCGTCTCGACTGCTACTGT	TGCAGCCGTTGCAGAATCTTGCTGGGTTCGTCAGTTATTACAGGAACTTAACATGCCCGTCTCGACTGCTACTGT
A9989	TGCAGCCGTTCCAGGKGTATGCAGAGGAGGTTGAAGGCCTCGACTGAGAGCACRCTGAGGCCTGCCCCCGCCATC	SNP	15 53	0	unknown	unknown	TGCAGCCGTTCCAGGGGTATGCAGAGGAGGTTGAAGGCCTCGACTGAGAGCACACTGAGGCCTGCCCCCGCCATC	TGCAGCCGTTCCAGGTGTATGCAGAGGAGGTTGAAGGCCTCGACTGAGAGCACGCTGAGGCCTGCCCCCGCCATC
A10006	TGCAGCCGTTTCCGTTGGTTGCCGCGCTGTAAGCGGTTGTTCGCCGTCGCTTCCATAGCCCGCCAGCAGCCGTCR	SNP	74	2	3B.fa_4AL.fa	4AL.fa	TGCAGCCGTTTCCGTTGGTTGCCGCGCTGTAAGCGGTTGTTCGCCGTCGCTTCCATAGCCCGCCAGCAGCCGTCG	TGCAGCCGTTTCCGTTGGTTGCCGCGCTGTAAGCGGTTGTTCGCCGTCGCTTCCATAGCCCGCCAGCAGCCGTCA
A10008	TGCAGCCTAAAAAMCMRRWYMMMAWTTKRRRAAWTWWKKKRAMMWKKKRRRARSMARGRAAAAGAGAAGGGGAGG	INDEL	13	0	unknown	unknown	TGCAGCCTAAAAACCAGATCACAATTTGAGAAATTATGTGAACATGTGAGAAGCAAGGAAAAAGAGAAGGGGAGG	TGCAGCCTAAAAAACCAGATCACAATTTGAGAAATTATGTGAACATGTGAGAAGCAAGGAAAAGAGAAGGGGAGG
A10014	TGCAGCCWAAATTTAGTTCAAAGCCACAATTTCCAAGTAAAAATAGTCGGCCCGACCTTCCTATGGATATCGACC	SNP	7	1	1BL.fa	1BL.fa	TGCAGCCTAAATTTAGTTCAAAGCCACAATTTCCAAGTAAAAATAGTCGGCCCGACCTTCCTATGGATATCGACC	TGCAGCCAAAATTTAGTTCAAAGCCACAATTTCCAAGTAAAAATAGTCGGCCCGACCTTCCTATGGATATCGACC
A10023	TGCAGCCTACAAAYAGACCGCTCGACYAGTATGTATGTACACGTCCGCGACCAGAATGACAGCGCTACGTACACT	SNP	13 26	0	unknown	unknown	TGCAGCCTACAAACAGACCGCTCGACTAGTATGTATGTACACGTCCGCGACCAGAATGACAGCGCTACGTACACT	TGCAGCCTACAAATAGACCGCTCGACCAGTATGTATGTACACGTCCGCGACCAGAATGACAGCGCTACGTACACT
A10030	TGCAGCCTACAGACAGACCGATCGACAAGTATGTACGTACACGTTCGCGACCAGAATGACAACACTAYGTACGCT	SNP	67	8	3B.fa_3DL.fa_3DS.fa_5DL.fa_6BS.fa_6DL.fa_7BS.fa_7DS.fa	3B.fa_4DL.fa	TGCAGCCTACAGACAGACCGATCGACAAGTATGTACGTACACGTTCGCGACCAGAATGACAACACTACGTACGCT	TGCAGCCTACAGACAGACCGATCGACAAGTATGTACGTACACGTTCGCGACCAGAATGACAACACTATGTACGCT
A10034	TGCAGCCTRCAGACAGACCGATCGTATGTACGTACATGTTCGCRACCAGAATGACAACGCTACGTACGCTTCGAC	SNP	8 43	17	1AL.fa_1AS.fa_1DS.fa_2DL.fa_2DS.fa_3AL.fa_4AL.fa_4DL.fa_5AL.fa_5DL.fa_6DL.fa_6DS.fa_7AS.fa_7DL.fa	1AL.fa_1AS.fa_1BS.fa_1DS.fa_2DL.fa_2DS.fa_4AL.fa_4DL.fa_4DS.fa_5AL.fa_5DL.fa_5DS.fa_6DL.fa_6DS.fa_7AS.fa_7DL.fa_7DS.fa	TGCAGCCTACAGACAGACCGATCGTATGTACGTACATGTTCGCGACCAGAATGACAACGCTACGTACGCTTCGAC	TGCAGCCTGCAGACAGACCGATCGTATGTACGTACATGTTCGCAACCAGAATGACAACGCTACGTACGCTTCGAC
A10044	TGCAGCCYACCCAAGGACGGGCTCGACACTTCAACGAGTGGCTCCCTGGCTCCGTCGGACGTGAATAGTACTTMA	SNP	7 73	2	2BL.fa	2BL.fa_2BS.fa	TGCAGCCTACCCAAGGACGGGCTCGACACTTCAACGAGTGGCTCCCTGGCTCCGTCGGACGTGAATAGTACTTCA	TGCAGCCCACCCAAGGACGGGCTCGACACTTCAACGAGTGGCTCCCTGGCTCCGTCGGACGTGAATAGTACTTAA
A10046	TGCAGCCTACGCAGGCACGGTCAACGGCGACGGCTGGGTCTGCTGAATCGACACGAGCAGGAGCAACGTCCYAGG	SNP	71	0	unknown	unknown	TGCAGCCTACGCAGGCACGGTCAACGGCGACGGCTGGGTCTGCTGAATCGACACGAGCAGGAGCAACGTCCTAGG	TGCAGCCTACGCAGGCACGGTCAACGGCGACGGCTGGGTCTGCTGAATCGACACGAGCAGGAGCAACGTCCCAGG
A10048	TGCAGCCTACTATCCCTACTAGTCTCACCAAAGTTTRGTGCATGCCGAGTACTTTGAACTGAATGAAGTTGGTCT	SNP	36	1	1BL.fa	1BL.fa	TGCAGCCTACTATCCCTACTAGTCTCACCAAAGTTTAGTGCATGCCGAGTACTTTGAACTGAATGAAGTTGGTCT	TGCAGCCTACTATCCCTACTAGTCTCACCAAAGTTTGGTGCATGCCGAGTACTTTGAACTGAATGAAGTTGGTCT
A10053	TGCAGCCTACTGCAAATTACATGGGTGCACTCCTGTCTTAAACTGAAAACACCTGCTAGAGTAASCAAGAAAAMM	SNP	64	1	2AL.fa	unknown	TGCAGCCTACTGCAAATTACATGGGTGCACTCCTGTCTTAAACTGAAAACACCTGCTAGAGTAACCAAGAAAACA	TGCAGCCTACTGCAAATTACATGGGTGCACTCCTGTCTTAAACTGAAAACACCTGCTAGAGTAAGCAAGAAAAAC
A10058	TGCAGCCTAGATYGATGGTGCGTCGCCCATTCGTCTGGTTGCGCGAACGTTTGTGCTAGATCACATTCCTGCTTT	SNP	12	1	3B.fa	3B.fa	TGCAGCCTAGATCGATGGTGCGTCGCCCATTCGTCTGGTTGCGCGAACGTTTGTGCTAGATCACATTCCTGCTTT	TGCAGCCTAGATTGATGGTGCGTCGCCCATTCGTCTGGTTGCGCGAACGTTTGTGCTAGATCACATTCCTGCTTT
A10069	TGCAGCCTATACCCYTTYMWKGSCMWTYSSMRKYYKGGGGSYKGRMMWYCYKGGSCCSKTTYCYTKGGSSSCMRG	INDEL	14	2	unknown	3AL.fa_5AS.fa	TGCAGCCTATACCCTTTCATGGCCATTCGCAGTCTGGGGGCTGGACATCCTGGGCCCGTTTCCTTGGGCGCCAGG	TGCAGCCTATACCCCTTTCATGGCCATTCGCAGTCTGGGGGCTGGACATCCTGGGCCCGTTTCCTTGGGCGCCAG
A10083	TGCAGCCTATCGGCGCGGACGCGCCTAGCTTGCTCTGCGGTGCGCCATYGATCATGTTGTGCRGCGAGCTGCAGC	SNP	48 62	4	1DS.fa_4DS.fa_5DS.fa_6DL.fa	1DS.fa_4DS.fa_5DS.fa_6DL.fa	TGCAGCCTATCGGCGCGGACGCGCCTAGCTTGCTCTGCGGTGCGCCATCGATCATGTTGTGCAGCGAGCTGCAGC	TGCAGCCTATCGGCGCGGACGCGCCTAGCTTGCTCTGCGGTGCGCCATTGATCATGTTGTGCGGCGAGCTGCAGC
A10117	TGCAGCCTCACCACCTCACATCAAACACAATGGTTCTCCTCTCCGCCTTTGTCACGCTCTRCGAAGGCTACTTCA	SNP	60	0	unknown	unknown	TGCAGCCTCACCACCTCACATCAAACACAATGGTTCTCCTCTCCGCCTTTGTCACGCTCTACGAAGGCTACTTCA	TGCAGCCTCACCACCTCACATCAAACACAATGGTTCTCCTCTCCGCCTTTGTCACGCTCTGCGAAGGCTACTTCA
A10118	TGCAGCCTCACCACCTCACGCCGAACGCCGTGACTCTGCTCTCCGCCTTCGTCATGGCATGCRAGGGCTACCTCG	SNP	62	0	unknown	unknown	TGCAGCCTCACCACCTCACGCCGAACGCCGTGACTCTGCTCTCCGCCTTCGTCATGGCATGCGAGGGCTACCTCG	TGCAGCCTCACCACCTCACGCCGAACGCCGTGACTCTGCTCTCCGCCTTCGTCATGGCATGCAAGGGCTACCTCG
A10124	TGCAGCCTCACCGCCTCCGACACRTGACGGGTAGCGATCCAAGTCGTAAGCGGTGACAGCGACGGCGGGAACTTG	SNP	23	1	2BS.fa	2BS.fa	TGCAGCCTCACCGCCTCCGACACGTGACGGGTAGCGATCCAAGTCGTAAGCGGTGACAGCGACGGCGGGAACTTG	TGCAGCCTCACCGCCTCCGACACATGACGGGTAGCGATCCAAGTCGTAAGCGGTGACAGCGACGGCGGGAACTTG
A10196	TGCAGCCTCCTTCTTGTCGCCYKSSKYYKSYYSKYYTKKYCYYCSSSKKSSKKSMWKSCCGTCGCCCATCTGTTG	INDEL	21	0	unknown	unknown	TGCAGCCTCCTTCTTGTCGCCTGCGTCTGCTCGTCTTGTCCTCCGCGTGCGTGCATGCCCGTCGCCCATCTGTTG	TGCAGCCTCCTTCTTGTCGCCCTGCGTCTGCTCGTCTTGTCCTCCGCGTGCGTGCATGCCGTCGCCCATCTGTTG
A10206	TGCAGCCTCGACRCTTGTTTTCTAGGGTTTGCACTCTTCACACTCTCTCTCCAGTATATATAYACACGCTGGAGC	SNP	12 62	18	1AL.fa_1DL.fa_1DS.fa_2AL.fa_2AS.fa_2DL.fa_3B.fa_4AL.fa_4DL.fa_4DS.fa_5DS.fa_6DL.fa_7BL.fa_7BS.fa_7DL.fa	1AL.fa_1DL.fa_1DS.fa_2AL.fa_2AS.fa_2BL.fa_2DS.fa_3B.fa_4AL.fa_4BL.fa_4DS.fa_6AL.fa_6BL.fa_6BS.fa_6DL.fa_7BL.fa_7BS.fa_7DL.fa	TGCAGCCTCGACACTTGTTTTCTAGGGTTTGCACTCTTCACACTCTCTCTCCAGTATATATATACACGCTGGAGC	TGCAGCCTCGACGCTTGTTTTCTAGGGTTTGCACTCTTCACACTCTCTCTCCAGTATATATACACACGCTGGAGC
A10225	TGCAGCCTCGCCGCAGCCGCAGTTTCCCTRTCGGCGCAGCTCGGACACTGGTGTTGGCTCCTCCTGGGCCGGGGG	SNP	29	1	4BL.fa	4BL.fa	TGCAGCCTCGCCGCAGCCGCAGTTTCCCTGTCGGCGCAGCTCGGACACTGGTGTTGGCTCCTCCTGGGCCGGGGG	TGCAGCCTCGCCGCAGCCGCAGTTTCCCTATCGGCGCAGCTCGGACACTGGTGTTGGCTCCTCCTGGGCCGGGGG
A10239	TGCAGCCTCGGTGCTTGTTTTCTAGGGTTTGCACTCTTCMCATTCTCTCTCCAGTATATATATACAYGCTGGAGC	SNP	39 66	10	1BS.fa_3DL.fa_3DS.fa_4BS.fa_5BL.fa_5BS.fa_6BL.fa_6BS.fa_6DL.fa_7DL.fa	1BS.fa_3DL.fa_3DS.fa_5BL.fa_6BL.fa_6DL.fa_7DL.fa	TGCAGCCTCGGTGCTTGTTTTCTAGGGTTTGCACTCTTCACATTCTCTCTCCAGTATATATATACATGCTGGAGC	TGCAGCCTCGGTGCTTGTTTTCTAGGGTTTGCACTCTTCCCATTCTCTCTCCAGTATATATATACACGCTGGAGC
A10243	TGCAGCCTCGTCCTCTCCTTGTCATAACCGTGGCTGGTCACATCTGCATCGCTAATWACCATTGCAGCACCACCG	SNP	56	0	unknown	unknown	TGCAGCCTCGTCCTCTCCTTGTCATAACCGTGGCTGGTCACATCTGCATCGCTAATAACCATTGCAGCACCACCG	TGCAGCCTCGTCCTCTCCTTGTCATAACCGTGGCTGGTCACATCTGCATCGCTAATTACCATTGCAGCACCACCG
A10244	TGCAGCCTCGTGACTAGMGGCTCTTCCAGTTGAAGGCGAGTCCCCAGTTGCGATAGAGACCCGGAATGCCGTGCA	SNP	17	1	1AS.fa	1AS.fa	TGCAGCCTCGTGACTAGAGGCTCTTCCAGTTGAAGGCGAGTCCCCAGTTGCGATAGAGACCCGGAATGCCGTGCA	TGCAGCCTCGTGACTAGCGGCTCTTCCAGTTGAAGGCGAGTCCCCAGTTGCGATAGAGACCCGGAATGCCGTGCA
A10249	TGCAGCCTCTATCGAAATCTCGCCACCTAAGCTAAGCTAAKCTAATCTAATCTAATCTAATCTGGAGCAAGCAGG	SNP	40	1	3B.fa	3B.fa	TGCAGCCTCTATCGAAATCTCGCCACCTAAGCTAAGCTAATCTAATCTAATCTAATCTAATCTGGAGCAAGCAGG	TGCAGCCTCTATCGAAATCTCGCCACCTAAGCTAAGCTAAGCTAATCTAATCTAATCTAATCTGGAGCAAGCAGG
A10250	TGCAGCCTCTATCGAAATCTCGCCACCTAGCTAAGCTAAKCTAATCTAATCTAATCTAATCTGGAGCAAGCAGGT	SNP	39	0	unknown	unknown	TGCAGCCTCTATCGAAATCTCGCCACCTAGCTAAGCTAATCTAATCTAATCTAATCTAATCTGGAGCAAGCAGGT	TGCAGCCTCTATCGAAATCTCGCCACCTAGCTAAGCTAAGCTAATCTAATCTAATCTAATCTGGAGCAAGCAGGT
A10251	TGCAGCCTCTATGTGCTGCTGCTGTTTGTTGTAGCTGTCGCCTCCGCTATGTGCTRYTGTGTGTTGCTTCTATCG	SNP	55 56	1	4AL.fa	4AL.fa	TGCAGCCTCTATGTGCTGCTGCTGTTTGTTGTAGCTGTCGCCTCCGCTATGTGCTGCTGTGTGTTGCTTCTATCG	TGCAGCCTCTATGTGCTGCTGCTGTTTGTTGTAGCTGTCGCCTCCGCTATGTGCTATTGTGTGTTGCTTCTATCG
A10259	TGCAGCCTCTCGCCTGGCAGCTATTCYAATGGAGGGCGATTCACTAGCGGCGGTTAAGACGCGGCGGGCCAGGGA	SNP	26	1	6BS.fa	6BS.fa	TGCAGCCTCTCGCCTGGCAGCTATTCTAATGGAGGGCGATTCACTAGCGGCGGTTAAGACGCGGCGGGCCAGGGA	TGCAGCCTCTCGCCTGGCAGCTATTCCAATGGAGGGCGATTCACTAGCGGCGGTTAAGACGCGGCGGGCCAGGGA
A10264	TGCAGCCTCTGCCTGACCGAACCRCGCACGCAGACGAGCTCCTGGAACTCCTAGTAGGTCGACGAGACCCTCAGC	SNP	23	1	4DS.fa	4DS.fa	TGCAGCCTCTGCCTGACCGAACCACGCACGCAGACGAGCTCCTGGAACTCCTAGTAGGTCGACGAGACCCTCAGC	TGCAGCCTCTGCCTGACCGAACCGCGCACGCAGACGAGCTCCTGGAACTCCTAGTAGGTCGACGAGACCCTCAGC
A10277	TGCAGCCTCTTCCTCCGCTCCATCGGCCTGCGAGAGTACTCYAGGTACCTCGCCTTCAACCACCCRTGCAGCCAC	SNP	41 65	3	6AL.fa_6BL.fa_6DL.fa	6AL.fa_6BL.fa	TGCAGCCTCTTCCTCCGCTCCATCGGCCTGCGAGAGTACTCCAGGTACCTCGCCTTCAACCACCCATGCAGCCAC	TGCAGCCTCTTCCTCCGCTCCATCGGCCTGCGAGAGTACTCTAGGTACCTCGCCTTCAACCACCCGTGCAGCCAC
A10288	TGCAGCCTGACCGCTGTCYCGTGTCTCCATGGCAGTTACTTTCCAAAGACTTGCTACTAGTGCTAATTGAAACGG	SNP	18	9	1DL.fa_2BL.fa_2DS.fa_4BL.fa_5AL.fa_5BL.fa_7BS.fa	1DL.fa_2AL.fa_2BL.fa_2DS.fa_4BL.fa_5AL.fa_5BL.fa_7BS.fa_7DS.fa	TGCAGCCTGACCGCTGTCTCGTGTCTCCATGGCAGTTACTTTCCAAAGACTTGCTACTAGTGCTAATTGAAACGG	TGCAGCCTGACCGCTGTCCCGTGTCTCCATGGCAGTTACTTTCCAAAGACTTGCTACTAGTGCTAATTGAAACGG
A10305	TGCAGCCTGATTGGGGATGCTCAAGACTCAACGGGGCCTAATCGAAGATTCGTCATCTCYCCTCGTCTCCTCGCA	SNP	59	1	3B.fa	3B.fa	TGCAGCCTGATTGGGGATGCTCAAGACTCAACGGGGCCTAATCGAAGATTCGTCATCTCTCCTCGTCTCCTCGCA	TGCAGCCTGATTGGGGATGCTCAAGACTCAACGGGGCCTAATCGAAGATTCGTCATCTCCCCTCGTCTCCTCGCA
A10326	TGCAGCCTGCAGACARACCGATCGTATGTACGTACACGTTCGCGACCAGAATGACAACGYTACGTATGCTTCGAC	SNP	15 59	19	1AS.fa_1BS.fa_1DS.fa_2AL.fa_2DS.fa_4AL.fa_4BS.fa_4DS.fa_5AS.fa_5BS.fa_6AS.fa_7DL.fa_7DS.fa	1AL.fa_1AS.fa_1BS.fa_1DL.fa_1DS.fa_2AL.fa_2DL.fa_3DS.fa_4AL.fa_4BS.fa_4DS.fa_5AL.fa_5AS.fa_5BS.fa_6AS.fa_6DL.fa_7AL.fa_7DL.fa_7DS.fa	TGCAGCCTGCAGACAGACCGATCGTATGTACGTACACGTTCGCGACCAGAATGACAACGTTACGTATGCTTCGAC	TGCAGCCTGCAGACAAACCGATCGTATGTACGTACACGTTCGCGACCAGAATGACAACGCTACGTATGCTTCGAC
A10339	TGCAGCCTGCAGACAGACTGATCGACCCATATGTACATACACGTTCGCGACCAGAATGACAACTCTAYGTACGCT	SNP	67	1	3DL.fa	3DL.fa	TGCAGCCTGCAGACAGACTGATCGACCCATATGTACATACACGTTCGCGACCAGAATGACAACTCTACGTACGCT	TGCAGCCTGCAGACAGACTGATCGACCCATATGTACATACACGTTCGCGACCAGAATGACAACTCTATGTACGCT
A10354	TGCAGCCTGCAGTGCACCTACCGAGTAGAGCCAGCGGGTGGACGTGAGGGCATCTCCAGCCGSGGCCCCAGGAAG	SNP	62	0	unknown	unknown	TGCAGCCTGCAGTGCACCTACCGAGTAGAGCCAGCGGGTGGACGTGAGGGCATCTCCAGCCGCGGCCCCAGGAAG	TGCAGCCTGCAGTGCACCTACCGAGTAGAGCCAGCGGGTGGACGTGAGGGCATCTCCAGCCGGGGCCCCAGGAAG
A10369	TGCAGCCTGCCCGAATGTTAAACGCGCCACCGTATTCTCTCTCYCGTTTTACTTTCATTTCATTTGRGCACTCAC	SNP	43 66	1	2AS.fa	2AS.fa	TGCAGCCTGCCCGAATGTTAAACGCGCCACCGTATTCTCTCTCCCGTTTTACTTTCATTTCATTTGAGCACTCAC	TGCAGCCTGCCCGAATGTTAAACGCGCCACCGTATTCTCTCTCTCGTTTTACTTTCATTTCATTTGGGCACTCAC
A10376	TGCAGCCTGCTCACCGAACTGCCGAAAGCCCAGGARGTATATGCTTCAGTGCAAAAGGCGGCTCGCTCCCACACC	SNP	35	1	2BL.fa	2BL.fa	TGCAGCCTGCTCACCGAACTGCCGAAAGCCCAGGAAGTATATGCTTCAGTGCAAAAGGCGGCTCGCTCCCACACC	TGCAGCCTGCTCACCGAACTGCCGAAAGCCCAGGAGGTATATGCTTCAGTGCAAAAGGCGGCTCGCTCCCACACC
A10384	TGCAGCCTGGARCATGGACATCATGGTGGCGTGTTGCGGTCATCTTCCCTTGTGGAAAATGATGTATGAGTGACG	SNP	11	1	7AS.fa	7AS.fa	TGCAGCCTGGAACATGGACATCATGGTGGCGTGTTGCGGTCATCTTCCCTTGTGGAAAATGATGTATGAGTGACG	TGCAGCCTGGAGCATGGACATCATGGTGGCGTGTTGCGGTCATCTTCCCTTGTGGAAAATGATGTATGAGTGACG
A10403	TGCAGCCTGGGTGCYGAGCTTGKAGTAGAAGAACTCCCCCCAGAGCTCGAGGGTGGGGAGGACTCCGAGGAAGCC	SNP	14 22	2	1AS.fa_5AS.fa	1AS.fa_5AS.fa	TGCAGCCTGGGTGCCGAGCTTGTAGTAGAAGAACTCCCCCCAGAGCTCGAGGGTGGGGAGGACTCCGAGGAAGCC	TGCAGCCTGGGTGCTGAGCTTGGAGTAGAAGAACTCCCCCCAGAGCTCGAGGGTGGGGAGGACTCCGAGGAAGCC
A10408	TGCAGCCTGGTGCCGCATGGGCGCGAGCGCCGCAGTCAACGRCAAGCGAGATAGGCTCGTCGTTCGGGCCATGAG	SNP	41	0	unknown	unknown	TGCAGCCTGGTGCCGCATGGGCGCGAGCGCCGCAGTCAACGACAAGCGAGATAGGCTCGTCGTTCGGGCCATGAG	TGCAGCCTGGTGCCGCATGGGCGCGAGCGCCGCAGTCAACGGCAAGCGAGATAGGCTCGTCGTTCGGGCCATGAG
A10412	TGCAGCCTGGTTCCTTCTTCACTTGCCTATCCCTCATTCCGCACCTAAGCTGGGCAACCTCGCTCCATCACCTTW	SNP	74	0	unknown	unknown	TGCAGCCTGGTTCCTTCTTCACTTGCCTATCCCTCATTCCGCACCTAAGCTGGGCAACCTCGCTCCATCACCTTT	TGCAGCCTGGTTCCTTCTTCACTTGCCTATCCCTCATTCCGCACCTAAGCTGGGCAACCTCGCTCCATCACCTTA
A10417	TGCAGCCTGTACACAGGCCGATCGACCAGTATGTACRTACACGTTCGCGACCAGAATGAGAACACTACATACGCW	SNP	36 74	1	4AS.fa	4AS.fa	TGCAGCCTGTACACAGGCCGATCGACCAGTATGTACATACACGTTCGCGACCAGAATGAGAACACTACATACGCT	TGCAGCCTGTACACAGGCCGATCGACCAGTATGTACGTACACGTTCGCGACCAGAATGAGAACACTACATACGCA
A10426	TGCAGCCTGTCATTGTATACCACAGGGCCCCGCCGCRGCAGCTTCGACTTCACAGCAACAAACAGACCAAGCAAA	SNP	36	1	3B.fa	unknown	TGCAGCCTGTCATTGTATACCACAGGGCCCCGCCGCAGCAGCTTCGACTTCACAGCAACAAACAGACCAAGCAAA	TGCAGCCTGTCATTGTATACCACAGGGCCCCGCCGCGGCAGCTTCGACTTCACAGCAACAAACAGACCAAGCAAA
A10447	TGCAGCCTTATCGCCGCCGCCGCCGTCGGGGGCGCMGACCGCGCCCCGTGCTGCCACGCCTCCGACAGGTACGGC	SNP	35	0	unknown	unknown	TGCAGCCTTATCGCCGCCGCCGCCGTCGGGGGCGCAGACCGCGCCCCGTGCTGCCACGCCTCCGACAGGTACGGC	TGCAGCCTTATCGCCGCCGCCGCCGTCGGGGGCGCCGACCGCGCCCCGTGCTGCCACGCCTCCGACAGGTACGGC
A10453	TGCAGCCTTCATAYTTGCTGTTGACAAGTGTGGTTGCCATCGCAACGATGGCCTCTTCAGTCAAACGCAGAGACC	SNP	13	1	7AS.fa	7AS.fa	TGCAGCCTTCATACTTGCTGTTGACAAGTGTGGTTGCCATCGCAACGATGGCCTCTTCAGTCAAACGCAGAGACC	TGCAGCCTTCATATTTGCTGTTGACAAGTGTGGTTGCCATCGCAACGATGGCCTCTTCAGTCAAACGCAGAGACC
A10458	TGCAGCCTTCGTCCTCTCCTTGTCATAACCGTGGCTGGTCACATCTGCATCGCTAATWACCATTGCAGCACCACC	SNP	57	2	3B.fa_3DS.fa	3B.fa_3DS.fa	TGCAGCCTTCGTCCTCTCCTTGTCATAACCGTGGCTGGTCACATCTGCATCGCTAATAACCATTGCAGCACCACC	TGCAGCCTTCGTCCTCTCCTTGTCATAACCGTGGCTGGTCACATCTGCATCGCTAATTACCATTGCAGCACCACC
A10463	TGCAGCCTTCTCAGATGAGTTCATCTTCGGGGGACCTTCTTCCGGAGATGATGGAGAGCGATACGCYYCCRTCTG	SNP	66	3	5BS.fa	2BS.fa_5BL.fa_5BS.fa	TGCAGCCTTCTCAGATGAGTTCATCTTCGGGGGACCTTCTTCCGGAGATGATGGAGAGCGATACGCTCCCGTCTG	TGCAGCCTTCTCAGATGAGTTCATCTTCGGGGGACCTTCTTCCGGAGATGATGGAGAGCGATACGCCTCCATCTG
A10465	TGCAGCCTTCTCAGATGAGTTCRTCTTCGGGAGACCTTCTTCCGGAGATGATGGAGAGTGATACGCCTCCGTCTG	SNP	22	4	2BL.fa_2BS.fa_4BS.fa_5BL.fa	2BL.fa_2BS.fa_4BS.fa_5BS.fa	TGCAGCCTTCTCAGATGAGTTCGTCTTCGGGAGACCTTCTTCCGGAGATGATGGAGAGTGATACGCCTCCGTCTG	TGCAGCCTTCTCAGATGAGTTCATCTTCGGGAGACCTTCTTCCGGAGATGATGGAGAGTGATACGCCTCCGTCTG
A10477	TGCAGCCTTGATCACATCACAGTATTTACAACTAGGAATGTAATGAGAAYCCAAATCGACCACTCGATGTTTTAA	SNP	49	2	2AL.fa_2BL.fa	2AL.fa_2BL.fa	TGCAGCCTTGATCACATCACAGTATTTACAACTAGGAATGTAATGAGAACCCAAATCGACCACTCGATGTTTTAA	TGCAGCCTTGATCACATCACAGTATTTACAACTAGGAATGTAATGAGAATCCAAATCGACCACTCGATGTTTTAA
A10479	TGCAGCCTTGATGCTTCGAGAGCTGCYGCAACCAGTTCCCCTGCGATTGAGTTGGCCTGCAAACCATGTTCTGAG	SNP	26	1	3B.fa	3B.fa	TGCAGCCTTGATGCTTCGAGAGCTGCTGCAACCAGTTCCCCTGCGATTGAGTTGGCCTGCAAACCATGTTCTGAG	TGCAGCCTTGATGCTTCGAGAGCTGCCGCAACCAGTTCCCCTGCGATTGAGTTGGCCTGCAAACCATGTTCTGAG
A10481	TGCAGCCTTGCAGTAGCCGTAGCTTCCCCGTCGGCGCAGCTCAAACGATGGCGCTGGCCCCTCCTGGCCCRAACG	SNP	70	1	1BL.fa	1BL.fa	TGCAGCCTTGCAGTAGCCGTAGCTTCCCCGTCGGCGCAGCTCAAACGATGGCGCTGGCCCCTCCTGGCCCAAACG	TGCAGCCTTGCAGTAGCCGTAGCTTCCCCGTCGGCGCAGCTCAAACGATGGCGCTGGCCCCTCCTGGCCCGAACG
A10500	TGCAGCCTTRTCCTGCWTGCCATAGATGAGAAACCACTCGCCCTCATGGTCACTGGATGTTGGGCGTTTCCGGCC	SNP	9 16	3	2BS.fa_3AS.fa_3B.fa	2BS.fa_3AS.fa_3B.fa	TGCAGCCTTGTCCTGCTTGCCATAGATGAGAAACCACTCGCCCTCATGGTCACTGGATGTTGGGCGTTTCCGGCC	TGCAGCCTTATCCTGCATGCCATAGATGAGAAACCACTCGCCCTCATGGTCACTGGATGTTGGGCGTTTCCGGCC
A10525	TGCAGCCTTYACCAAAACAGCCACAACTTTTTGCAAACGGACTCCGAATTCRACGAAACCAAGTTTGTTGGAAAG	SNP	9 51	0	unknown	unknown	TGCAGCCTTTACCAAAACAGCCACAACTTTTTGCAAACGGACTCCGAATTCGACGAAACCAAGTTTGTTGGAAAG	TGCAGCCTTCACCAAAACAGCCACAACTTTTTGCAAACGGACTCCGAATTCAACGAAACCAAGTTTGTTGGAAAG
A10541	TGCAGCCTTTCCTTGGTCGGGACTGTTTGTTCCTTTTYGCTCACGTATATGATTGTGTCGCTAACATCCATATAA	SNP	37	1	4AS.fa	4AS.fa	TGCAGCCTTTCCTTGGTCGGGACTGTTTGTTCCTTTTTGCTCACGTATATGATTGTGTCGCTAACATCCATATAA	TGCAGCCTTTCCTTGGTCGGGACTGTTTGTTCCTTTTCGCTCACGTATATGATTGTGTCGCTAACATCCATATAA
A10543	TGCAGCCTTTCTGTTTTTCTCGTTTATTAACAGTTGAACTAACTAACASAAAGATCCTAACTTTGTGCCACGACC	SNP	48	0	unknown	unknown	TGCAGCCTTTCTGTTTTTCTCGTTTATTAACAGTTGAACTAACTAACAGAAAGATCCTAACTTTGTGCCACGACC	TGCAGCCTTTCTGTTTTTCTCGTTTATTAACAGTTGAACTAACTAACACAAAGATCCTAACTTTGTGCCACGACC
A10546	TGCAGCCTTTGCGGTGCCCTCTGGGTCGTGTATCACCTYAGCTGGTGGTGTGGAGCAGTGCGGCAGCCCCTTGGC	SNP	38	1	3AL.fa	3AL.fa	TGCAGCCTTTGCGGTGCCCTCTGGGTCGTGTATCACCTTAGCTGGTGGTGTGGAGCAGTGCGGCAGCCCCTTGGC	TGCAGCCTTTGCGGTGCCCTCTGGGTCGTGTATCACCTCAGCTGGTGGTGTGGAGCAGTGCGGCAGCCCCTTGGC
A10555	TGCAGCCTTTTCAGAACAYCAAAACTACCACAACTTCTTCATTCGAACTCCGAATTCGACGAAACCAAGTTTGTT	SNP	18	8	1BL.fa_1BS.fa_3B.fa_4BS.fa_5BL.fa_6AS.fa_6BS.fa_7BS.fa	6BS.fa	TGCAGCCTTTTCAGAACACCAAAACTACCACAACTTCTTCATTCGAACTCCGAATTCGACGAAACCAAGTTTGTT	TGCAGCCTTTTCAGAACATCAAAACTACCACAACTTCTTCATTCGAACTCCGAATTCGACGAAACCAAGTTTGTT
A10558	TGCAGCCTTTTCAGAACACCAAAACTGCCACAACTTCTGCAAACGRACTCCGAATTCAATGAAACCAAGTTTGTT	SNP	45	16	1BS.fa_1DL.fa_2AL.fa_2BL.fa_2BS.fa_3AL.fa_3DS.fa_4BS.fa_5AL.fa_5BS.fa_5DL.fa_5DS.fa_6BS.fa_6DL.fa_7BL.fa	1BS.fa_1DL.fa_2AL.fa_2BL.fa_2BS.fa_2DL.fa_3AL.fa_3DS.fa_4BL.fa_5AL.fa_5BS.fa_5DL.fa_5DS.fa_6BS.fa_6DL.fa_7BL.fa	TGCAGCCTTTTCAGAACACCAAAACTGCCACAACTTCTGCAAACGAACTCCGAATTCAATGAAACCAAGTTTGTT	TGCAGCCTTTTCAGAACACCAAAACTGCCACAACTTCTGCAAACGGACTCCGAATTCAATGAAACCAAGTTTGTT
A10569	TGCAGCCTTTTCAGAACACCAAAACTGCCAYAACTTCTGCAAATGGACTCCGAATTCAASAAAACCAAGTTTGTT	SNP	30 59	3	1DL.fa_2BS.fa_3B.fa	1DL.fa_2BS.fa_4BS.fa	TGCAGCCTTTTCAGAACACCAAAACTGCCATAACTTCTGCAAATGGACTCCGAATTCAACAAAACCAAGTTTGTT	TGCAGCCTTTTCAGAACACCAAAACTGCCACAACTTCTGCAAATGGACTCCGAATTCAAGAAAACCAAGTTTGTT
A10582	TGCAGCCTTTTTAAGGACACCWAAACTAACACAACTTCTGCAAAGGGACTCCGAATTCAACGAAACCAAGTTTTG	SNP	21	1	3B.fa	3B.fa	TGCAGCCTTTTTAAGGACACCTAAACTAACACAACTTCTGCAAAGGGACTCCGAATTCAACGAAACCAAGTTTTG	TGCAGCCTTTTTAAGGACACCAAAACTAACACAACTTCTGCAAAGGGACTCCGAATTCAACGAAACCAAGTTTTG
A10583	TGCAGCCTTTTTAGAACACCAAAACTRCCACAACTTTTGCAAACGGACTCCAAATTCGATGAAACCAAGTTTGTT	SNP	26	12	1AL.fa_2BL.fa_2DL.fa_2DS.fa_3B.fa_4AL.fa_4AS.fa_4BL.fa_5BL.fa_6BL.fa_7AS.fa_7BS.fa	1AL.fa_2AS.fa_2BL.fa_2DS.fa_4AL.fa_4AS.fa_4BL.fa_5AL.fa_5BL.fa_6AL.fa_7AS.fa_7DL.fa	TGCAGCCTTTTTAGAACACCAAAACTACCACAACTTTTGCAAACGGACTCCAAATTCGATGAAACCAAGTTTGTT	TGCAGCCTTTTTAGAACACCAAAACTGCCACAACTTTTGCAAACGGACTCCAAATTCGATGAAACCAAGTTTGTT
A10597	TGCAGCGAAAGCTCGAKAGGCCCCCTCGGTGGCATATCGAAGGCAAAAGAAGGGGGGAGGTGAAACCAAGAGCTT	SNP	16	1	2BS.fa	2BS.fa	TGCAGCGAAAGCTCGATAGGCCCCCTCGGTGGCATATCGAAGGCAAAAGAAGGGGGGAGGTGAAACCAAGAGCTT	TGCAGCGAAAGCTCGAGAGGCCCCCTCGGTGGCATATCGAAGGCAAAAGAAGGGGGGAGGTGAAACCAAGAGCTT
A10598	TGCAGCGAAAGCTGGATATTGCAGAGGATGACGTTGCATTGATCAATAGGCRTCTTAACGACTCGCAAGGTATGT	SNP	51	1	4AS.fa	4AS.fa	TGCAGCGAAAGCTGGATATTGCAGAGGATGACGTTGCATTGATCAATAGGCGTCTTAACGACTCGCAAGGTATGT	TGCAGCGAAAGCTGGATATTGCAGAGGATGACGTTGCATTGATCAATAGGCATCTTAACGACTCGCAAGGTATGT
A10602	TGCAGCGAAATGCACCATTGAAATCSRWKGRMYKRARSYKGRWWWKGKKGKWWYCCMWKGRMMRKTYYTYCCCCA	INDEL	25	1	3B.fa	unknown	TGCAGCGAAATGCACCATTGAAATCGATGGACTGAAGCTGGATATGGTGGTATCCCATGGACAGTTCTTCCCCCA	TGCAGCGAAATGCACCATTGAAATCCGATGGACTGAAGCTGGATATGGTGGTATCCCATGGACAGTTCTTCCCCA
A10611	TGCAGCRAAGAAATAATTTCACAGGTAGCTAGCACAATTCTCAAAATAAACGCCTCCCCATGTTCATCTGTAKTT	SNP	6 72	1	5BL.fa	5BL.fa	TGCAGCGAAGAAATAATTTCACAGGTAGCTAGCACAATTCTCAAAATAAACGCCTCCCCATGTTCATCTGTAGTT	TGCAGCAAAGAAATAATTTCACAGGTAGCTAGCACAATTCTCAAAATAAACGCCTCCCCATGTTCATCTGTATTT
A10624	TGCAGCRAAGCCGAAGACCCATCAATTGCGGTCTGCCCCCACTTCCGCTGCCCACGTCACAAACAACAAAGGAGC	SNP	6	1	1DS.fa	1DS.fa	TGCAGCGAAGCCGAAGACCCATCAATTGCGGTCTGCCCCCACTTCCGCTGCCCACGTCACAAACAACAAAGGAGC	TGCAGCAAAGCCGAAGACCCATCAATTGCGGTCTGCCCCCACTTCCGCTGCCCACGTCACAAACAACAAAGGAGC
A10646	TGCAGCGAATATCCRTGATGATTTCGGTGAAAAACCTTCCGTCGAACTTGGCTGATTCTGAATTTGGACGGATCG	SNP	14	1	5BL.fa	5BL.fa	TGCAGCGAATATCCATGATGATTTCGGTGAAAAACCTTCCGTCGAACTTGGCTGATTCTGAATTTGGACGGATCG	TGCAGCGAATATCCGTGATGATTTCGGTGAAAAACCTTCCGTCGAACTTGGCTGATTCTGAATTTGGACGGATCG
A10653	TGCAGCGAATCTGCCAGGAAAKWCGTGTTCGGCATGGATTCCAACCCAGGAAACAAACGGGGGAACAACGTTTCC	SNP	21 22	10	1BS.fa_7BS.fa	1AS.fa_1BL.fa_1BS.fa_1DS.fa_2DS.fa_3B.fa_4AL.fa_4BL.fa_5BS.fa_7BL.fa	TGCAGCGAATCTGCCAGGAAATACGTGTTCGGCATGGATTCCAACCCAGGAAACAAACGGGGGAACAACGTTTCC	TGCAGCGAATCTGCCAGGAAAGTCGTGTTCGGCATGGATTCCAACCCAGGAAACAAACGGGGGAACAACGTTTCC
A10658	TGCAGCGAATCTGCTAGGAAAGTCGTGTTCGGCATGGATTCCAACCCAGGAAACAAACRGGGAAACAACGTTCCC	SNP	58	6	1AS.fa_1BL.fa_3B.fa_4AL.fa_5BS.fa_6BL.fa	4AL.fa_6BL.fa_7BL.fa	TGCAGCGAATCTGCTAGGAAAGTCGTGTTCGGCATGGATTCCAACCCAGGAAACAAACGGGGAAACAACGTTCCC	TGCAGCGAATCTGCTAGGAAAGTCGTGTTCGGCATGGATTCCAACCCAGGAAACAAACAGGGAAACAACGTTCCC
A10660	TGCAGCGAATCTTCCACTGCAGACGTGTTYSGSMWKGRWTYCMAMCCMRGRAAMMAAMSGGGGRAMMWYSSYTYC	INDEL	29	2	unknown	2BL.fa_4BS.fa	TGCAGCGAATCTTCCACTGCAGACGTGTTTCGGCATGGATTCCAACCCAGGAAACAAACGGGGGAACATCGCTTC	TGCAGCGAATCTTCCACTGCAGACGTGTTCGGCATGGATTCCAACCCAGGAAACAAACGGGGGAACATCGCTTCC
A10666	TGCAGCGAATGATCTCGCGCCGAGTGTGCAGATCCTTAATAGAAAAACCACACGGGTCATATTCSACAGAAACAG	SNP	64	3	2DL.fa_4AL.fa_4DL.fa	2AS.fa_2DL.fa	TGCAGCGAATGATCTCGCGCCGAGTGTGCAGATCCTTAATAGAAAAACCACACGGGTCATATTCGACAGAAACAG	TGCAGCGAATGATCTCGCGCCGAGTGTGCAGATCCTTAATAGAAAAACCACACGGGTCATATTCCACAGAAACAG
A10669	TGCAGCGAATYGTCAGAGCAATTTCCCAATTAGACACCATCTCCACTAGTGGCGGAGCTACGGTMAAATCCTTGG	SNP	10 64	1	5BL.fa	5BL.fa	TGCAGCGAATTGTCAGAGCAATTTCCCAATTAGACACCATCTCCACTAGTGGCGGAGCTACGGTCAAATCCTTGG	TGCAGCGAATCGTCAGAGCAATTTCCCAATTAGACACCATCTCCACTAGTGGCGGAGCTACGGTAAAATCCTTGG
A10674	TGCAGCGACAAGATCAAGGTGGAAACAAAGGGACAAAAAGGCGCACATCAGYCATGCACGCACGYAGATTCAACG	SNP	51 64	2	1AS.fa_7AS.fa	1AS.fa_7AS.fa	TGCAGCGACAAGATCAAGGTGGAAACAAAGGGACAAAAAGGCGCACATCAGTCATGCACGCACGCAGATTCAACG	TGCAGCGACAAGATCAAGGTGGAAACAAAGGGACAAAAAGGCGCACATCAGCCATGCACGCACGTAGATTCAACG
A10685	TGCAGCGACACCAATCTSATCGTCAACMTCAAGCAACGCATGACCAGACCAGAGCATTTCGTGGAGGCGAAACGA	SNP	17 27	1	5BL.fa	5BL.fa	TGCAGCGACACCAATCTCATCGTCAACCTCAAGCAACGCATGACCAGACCAGAGCATTTCGTGGAGGCGAAACGA	TGCAGCGACACCAATCTGATCGTCAACATCAAGCAACGCATGACCAGACCAGAGCATTTCGTGGAGGCGAAACGA
A10696	TGCAGCGACAGCGATGTGACGTCAGAGGAAGTCGGCGCCTACGTGAATGGTGAGSCTGACAGCTTTGAGTCGAGC	SNP	54	1	2BL.fa	unknown	TGCAGCGACAGCGATGTGACGTCAGAGGAAGTCGGCGCCTACGTGAATGGTGAGCCTGACAGCTTTGAGTCGAGC	TGCAGCGACAGCGATGTGACGTCAGAGGAAGTCGGCGCCTACGTGAATGGTGAGGCTGACAGCTTTGAGTCGAGC
A10706	TGCAGCGACATCCATCAAATGGTAATTTTGGTTCAAGAGTAGGGAGTTCTGCTGATACAATAAAYCCGACACCTG	SNP	64	2	2BS.fa_2DS.fa	2BS.fa_2DS.fa	TGCAGCGACATCCATCAAATGGTAATTTTGGTTCAAGAGTAGGGAGTTCTGCTGATACAATAAATCCGACACCTG	TGCAGCGACATCCATCAAATGGTAATTTTGGTTCAAGAGTAGGGAGTTCTGCTGATACAATAAACCCGACACCTG
A10711	TGCAGCGACCACAAAGTGGTTGGGCGGTGAGGGCGCTTCTCTYTCTGACCTATTGACGATGATGATGGTTCTCTW	SNP	42 74	9	1AS.fa_1BL.fa_1BS.fa_2AS.fa_2BL.fa_4BS.fa_5BL.fa_7AL.fa_7BL.fa	1AS.fa_1BL.fa_1BS.fa_2AS.fa_2BL.fa_4BS.fa_5BL.fa_7AL.fa_7BL.fa	TGCAGCGACCACAAAGTGGTTGGGCGGTGAGGGCGCTTCTCTCTCTGACCTATTGACGATGATGATGGTTCTCTA	TGCAGCGACCACAAAGTGGTTGGGCGGTGAGGGCGCTTCTCTTTCTGACCTATTGACGATGATGATGGTTCTCTT
A10717	TGCAGCGACCATCAACTTTCTACCACMGACACACCCGATTGGACGCGGTTTGCCTGCTCCRCTGCTGTGCTCCAA	SNP	26 60	15	1AL.fa_1AS.fa_3AS.fa_3B.fa_4BL.fa_4BS.fa_5BL.fa_5BS.fa_6AL.fa_6BL.fa_6BS.fa_6DL.fa_7AS.fa_7BS.fa_7DL.fa	2BL.fa_3AS.fa_4BL.fa_4BS.fa_5BL.fa_6AL.fa_6DL.fa_7AS.fa	TGCAGCGACCATCAACTTTCTACCACAGACACACCCGATTGGACGCGGTTTGCCTGCTCCACTGCTGTGCTCCAA	TGCAGCGACCATCAACTTTCTACCACCGACACACCCGATTGGACGCGGTTTGCCTGCTCCGCTGCTGTGCTCCAA
A10724	TGCAGCGACMCTTCACCCTGTGATTCGTTCCAAAGCCCAAAAACTTGCAAAGAATGGCCTCGGCGGAGCTCGGCA	SNP	9	1	1AL.fa	1AL.fa	TGCAGCGACCCTTCACCCTGTGATTCGTTCCAAAGCCCAAAAACTTGCAAAGAATGGCCTCGGCGGAGCTCGGCA	TGCAGCGACACTTCACCCTGTGATTCGTTCCAAAGCCCAAAAACTTGCAAAGAATGGCCTCGGCGGAGCTCGGCA
A10733	TGCAGCGACCGAGTGAGGGGTTGGTTTGTACTCCAGGGCCTGGATGCTGTGGGGCTCGRCTCCTCARGCACCGTG	SNP	58 66	1	1AS.fa	1AS.fa	TGCAGCGACCGAGTGAGGGGTTGGTTTGTACTCCAGGGCCTGGATGCTGTGGGGCTCGGCTCCTCAGGCACCGTG	TGCAGCGACCGAGTGAGGGGTTGGTTTGTACTCCAGGGCCTGGATGCTGTGGGGCTCGACTCCTCAAGCACCGTG
A10754	TGCAGCGACGCCGACGTCGACRTGGCGGACGGCGGGCCGCCCATCCCCGTCCACCGCTGCATCCTCGCCGCGCGC	SNP	21	0	unknown	unknown	TGCAGCGACGCCGACGTCGACGTGGCGGACGGCGGGCCGCCCATCCCCGTCCACCGCTGCATCCTCGCCGCGCGC	TGCAGCGACGCCGACGTCGACATGGCGGACGGCGGGCCGCCCATCCCCGTCCACCGCTGCATCCTCGCCGCGCGC
A10769	TGCAGCGACGGAGGAGATGTAGTTTYCGGGTGATTTCGAGTGCCTCTATATCCACTTCATATTTAGGCAGAATAT	SNP	25	1	2BL.fa	2BL.fa	TGCAGCGACGGAGGAGATGTAGTTTTCGGGTGATTTCGAGTGCCTCTATATCCACTTCATATTTAGGCAGAATAT	TGCAGCGACGGAGGAGATGTAGTTTCCGGGTGATTTCGAGTGCCTCTATATCCACTTCATATTTAGGCAGAATAT
A10773	TGCAGCGACGGTAAAGCAGCCATCGCYGAGGACGCGGCCGAGGTGGCGGCGGCCGTGATGGGCAGGATGATACGG	SNP	26	0	unknown	unknown	TGCAGCGACGGTAAAGCAGCCATCGCTGAGGACGCGGCCGAGGTGGCGGCGGCCGTGATGGGCAGGATGATACGG	TGCAGCGACGGTAAAGCAGCCATCGCCGAGGACGCGGCCGAGGTGGCGGCGGCCGTGATGGGCAGGATGATACGG
A10789	TGCAGCKACTCGGGACTATTCCTWTCATTGTAGAATAAATCATATCCATTGATAAAATAATAGCCATTGCGCCAA	SNP	6 23	21	1AS.fa_1BS.fa_2AS.fa_2BL.fa_2BS.fa_2DL.fa_2DS.fa_3B.fa_3DL.fa_3DS.fa_4AS.fa_4BL.fa_5AL.fa_5DS.fa_6AL.fa_6AS.fa_6DL.fa_7DS.fa	1AL.fa_1AS.fa_1BS.fa_1DL.fa_2BS.fa_2DL.fa_2DS.fa_3DL.fa_3DS.fa_4AS.fa_4DL.fa_5AL.fa_5AS.fa_5DS.fa_6AL.fa_6AS.fa_6DL.fa_6DS.fa_7AL.fa_7DL.fa_7DS.fa	TGCAGCGACTCGGGACTATTCCTATCATTGTAGAATAAATCATATCCATTGATAAAATAATAGCCATTGCGCCAA	TGCAGCTACTCGGGACTATTCCTTTCATTGTAGAATAAATCATATCCATTGATAAAATAATAGCCATTGCGCCAA
A10805	TGCAGCGAGAACRCCCAGCATCCCCAAGTARCCGACTACGCCAGCCATCTCCGCTTCTTTACTGACGTGGTGACG	SNP	12 30	1	3B.fa	3B.fa	TGCAGCGAGAACGCCCAGCATCCCCAAGTAGCCGACTACGCCAGCCATCTCCGCTTCTTTACTGACGTGGTGACG	TGCAGCGAGAACACCCAGCATCCCCAAGTAACCGACTACGCCAGCCATCTCCGCTTCTTTACTGACGTGGTGACG
A10806	TGCAGCGAGAAGACAGAGAAGGAGYCACAAGCGGTGGTAGAGTACAAACTCCAGTACRTGGTGGCGAAGGTCACG	SNP	24 57	1	1AS.fa	1AS.fa	TGCAGCGAGAAGACAGAGAAGGAGCCACAAGCGGTGGTAGAGTACAAACTCCAGTACATGGTGGCGAAGGTCACG	TGCAGCGAGAAGACAGAGAAGGAGTCACAAGCGGTGGTAGAGTACAAACTCCAGTACGTGGTGGCGAAGGTCACG
A10829	TGCAGCGAGCRGGCGCACCAAATACTCAGCACGCGATACAGTTTTCCCCAGTGCGTTGAATCTTGTTTACCGCAC	SNP	10	0	unknown	unknown	TGCAGCGAGCAGGCGCACCAAATACTCAGCACGCGATACAGTTTTCCCCAGTGCGTTGAATCTTGTTTACCGCAC	TGCAGCGAGCGGGCGCACCAAATACTCAGCACGCGATACAGTTTTCCCCAGTGCGTTGAATCTTGTTTACCGCAC
A10831	TGCAGCGAGCATCARCGGCGAGGGGCGGCGGCGGAGCTACACCCGTCGCCGTGAAGAGCTGCAACGGCTACGTCG	SNP	14	1	unknown	2DL.fa	TGCAGCGAGCATCAGCGGCGAGGGGCGGCGGCGGAGCTACACCCGTCGCCGTGAAGAGCTGCAACGGCTACGTCG	TGCAGCGAGCATCAACGGCGAGGGGCGGCGGCGGAGCTACACCCGTCGCCGTGAAGAGCTGCAACGGCTACGTCG
A10847	TGCAGCGAGCRTGACCCTTAGGTTCCAGGGAATAGCCGATCTGAGCGCGAGACTTATCTCGATAGTTTGGGGCYG	SNP	10 73	0	unknown	unknown	TGCAGCGAGCGTGACCCTTAGGTTCCAGGGAATAGCCGATCTGAGCGCGAGACTTATCTCGATAGTTTGGGGCTG	TGCAGCGAGCATGACCCTTAGGTTCCAGGGAATAGCCGATCTGAGCGCGAGACTTATCTCGATAGTTTGGGGCCG
A10860	TGCAGCGAGGAGCCTGAAGAAAYAGAAGCAAAGGCTYAAGGTCACACAAGATACACTCAACAGCAGGTGGAACAA	SNP	22 36	1	1AL.fa	1AL.fa	TGCAGCGAGGAGCCTGAAGAAACAGAAGCAAAGGCTTAAGGTCACACAAGATACACTCAACAGCAGGTGGAACAA	TGCAGCGAGGAGCCTGAAGAAATAGAAGCAAAGGCTCAAGGTCACACAAGATACACTCAACAGCAGGTGGAACAA
A10866	TGCAGCGAGGCAACTCGACGCCTGACRAACTCCCTCACCACCATGGGCRCAGTCACACCAAGGTCCTTCAACCAC	SNP	26 48	1	3AL.fa	unknown	TGCAGCGAGGCAACTCGACGCCTGACGAACTCCCTCACCACCATGGGCGCAGTCACACCAAGGTCCTTCAACCAC	TGCAGCGAGGCAACTCGACGCCTGACAAACTCCCTCACCACCATGGGCACAGTCACACCAAGGTCCTTCAACCAC
A10910	TGCAGCGATCACCCACCACGAACAGCACACGCGCTGCCAGCTCCAGAGCTATCCCYGCCGACTCAAACTGCAAGT	SNP	55	1	2BL.fa	2BL.fa	TGCAGCGATCACCCACCACGAACAGCACACGCGCTGCCAGCTCCAGAGCTATCCCCGCCGACTCAAACTGCAAGT	TGCAGCGATCACCCACCACGAACAGCACACGCGCTGCCAGCTCCAGAGCTATCCCTGCCGACTCAAACTGCAAGT
A10917	TGCAGCGATCYCGTTGGAAATCCGTCTTGTTCTGCGGTAGGGGAATTTTTGTTGGATGCGGAGATGAGTGTTCCT	SNP	10	1	1AL.fa	1AL.fa	TGCAGCGATCCCGTTGGAAATCCGTCTTGTTCTGCGGTAGGGGAATTTTTGTTGGATGCGGAGATGAGTGTTCCT	TGCAGCGATCTCGTTGGAAATCCGTCTTGTTCTGCGGTAGGGGAATTTTTGTTGGATGCGGAGATGAGTGTTCCT
A10918	TGCAGCGRTCGCCAGCGAGGGTTTTCTCGATCTACTCTAGGTGGGGATAAGAGGGGAGTTCGAACTGGCGCCCGT	SNP	7	2	3AS.fa_4AS.fa	3AS.fa_4AS.fa	TGCAGCGATCGCCAGCGAGGGTTTTCTCGATCTACTCTAGGTGGGGATAAGAGGGGAGTTCGAACTGGCGCCCGT	TGCAGCGGTCGCCAGCGAGGGTTTTCTCGATCTACTCTAGGTGGGGATAAGAGGGGAGTTCGAACTGGCGCCCGT
A10942	TGCAGCGATGGCACYCGTCGGCGGCTAAAGCCGTGGAGATACGTGGCTGCYGATGAGTAAGTACCTTTGCTCTTG	SNP	14 50	1	2BS.fa	2BS.fa	TGCAGCGATGGCACCCGTCGGCGGCTAAAGCCGTGGAGATACGTGGCTGCCGATGAGTAAGTACCTTTGCTCTTG	TGCAGCGATGGCACTCGTCGGCGGCTAAAGCCGTGGAGATACGTGGCTGCTGATGAGTAAGTACCTTTGCTCTTG
A10948	TGCAGCGATGTCCCGTCACGCGCGTGGGCTRGCAGGCTCTTCCAGCTGTAGGGTGCCATGTAGCACGTGGGCGRC	SNP	30 73	0	unknown	unknown	TGCAGCGATGTCCCGTCACGCGCGTGGGCTAGCAGGCTCTTCCAGCTGTAGGGTGCCATGTAGCACGTGGGCGAC	TGCAGCGATGTCCCGTCACGCGCGTGGGCTGGCAGGCTCTTCCAGCTGTAGGGTGCCATGTAGCACGTGGGCGGC
A10952	TGCAGCRATGTTTTCATTGTTGTTCAGAGGAGAAAAATTAATATYTGGGGTAAACATCAAAAAACTCTGCAGTGC	SNP	6 44	9	1BL.fa_2DS.fa_4DL.fa_5BL.fa_6BL.fa_7BL.fa_7BS.fa_7DL.fa_7DS.fa	2DS.fa_4DL.fa_5BL.fa_6BS.fa_6DS.fa_7BL.fa_7BS.fa	TGCAGCGATGTTTTCATTGTTGTTCAGAGGAGAAAAATTAATATTTGGGGTAAACATCAAAAAACTCTGCAGTGC	TGCAGCAATGTTTTCATTGTTGTTCAGAGGAGAAAAATTAATATCTGGGGTAAACATCAAAAAACTCTGCAGTGC
A10957	TGCAGCGRTGTTTTCGTTGTTGTTCAAAGGAGAMMAATTAATATCTGGGCTAAACATCGAAAAACTCTGCAGTGC	SNP	7	16	1BS.fa_2AS.fa_2BS.fa_2DL.fa_3AS.fa_3DL.fa_4AS.fa_4DS.fa_5AL.fa_6AL.fa_6AS.fa_6BL.fa_6BS.fa_6DS.fa_7AS.fa_7BL.fa	1AS.fa_2DL.fa_3B.fa_4AS.fa	TGCAGCGATGTTTTCGTTGTTGTTCAAAGGAGACAAATTAATATCTGGGCTAAACATCGAAAAACTCTGCAGTGC	TGCAGCGGTGTTTTCGTTGTTGTTCAAAGGAGAACAATTAATATCTGGGCTAAACATCGAAAAACTCTGCAGTGC
A10979	TGCAGCGATTAYTTGATGTAACATAACTTTGCARTACTTTAAGATCAAGCATGCTATCTTCCTGTTAGATCTTTC	SNP	11 33	3	1DL.fa_4DL.fa_7DL.fa	1DL.fa_7DL.fa	TGCAGCGATTATTTGATGTAACATAACTTTGCAGTACTTTAAGATCAAGCATGCTATCTTCCTGTTAGATCTTTC	TGCAGCGATTACTTGATGTAACATAACTTTGCAATACTTTAAGATCAAGCATGCTATCTTCCTGTTAGATCTTTC
A10985	TGCAGCGATTGACCAACTGAGGCCAATGTGTCGGCAAGACCCCGCATCTTGTTGAAGTAGTCGGTGATGCTRAGG	SNP	71	1	1AL.fa	1AL.fa	TGCAGCGATTGACCAACTGAGGCCAATGTGTCGGCAAGACCCCGCATCTTGTTGAAGTAGTCGGTGATGCTGAGG	TGCAGCGATTGACCAACTGAGGCCAATGTGTCGGCAAGACCCCGCATCTTGTTGAAGTAGTCGGTGATGCTAAGG
A10998	TGCAGCGCAACCATACGTGGCARCTTGTTCCGCAACCTYCCCGCGCCAATGTCATCACTGGCAAGTGGGTCTTCC	SNP	22 38	1	3B.fa	3B.fa	TGCAGCGCAACCATACGTGGCAACTTGTTCCGCAACCTTCCCGCGCCAATGTCATCACTGGCAAGTGGGTCTTCC	TGCAGCGCAACCATACGTGGCAGCTTGTTCCGCAACCTCCCCGCGCCAATGTCATCACTGGCAAGTGGGTCTTCC
A11005	TGCAGCGCAACCGTACGTGGCAGCTTGTACCGCGGCCTCCCCACGCCAATGTCATCACTTCAAGTGGGTCTCCKC	SNP	73	0	unknown	unknown	TGCAGCGCAACCGTACGTGGCAGCTTGTACCGCGGCCTCCCCACGCCAATGTCATCACTTCAAGTGGGTCTCCGC	TGCAGCGCAACCGTACGTGGCAGCTTGTACCGCGGCCTCCCCACGCCAATGTCATCACTTCAAGTGGGTCTCCTC
A11016	TGCAGCGCAACCGTACGTGGCARTTTGTCCCGCGGCCTCCTCGTGCCAACGTCATCACTGGCAAGTGGGTCTTCC	SNP	22	0	unknown	unknown	TGCAGCGCAACCGTACGTGGCAGTTTGTCCCGCGGCCTCCTCGTGCCAACGTCATCACTGGCAAGTGGGTCTTCC	TGCAGCGCAACCGTACGTGGCAATTTGTCCCGCGGCCTCCTCGTGCCAACGTCATCACTGGCAAGTGGGTCTTCC
A11017	TGCAGCRCAACCGTATGTGGCAGCWTGTCCCGGGGCCTCCCCGTGCCAATGTTATCACTGGTAAGTGGGTCTTCC	SNP	6 24	0	unknown	unknown	TGCAGCGCAACCGTATGTGGCAGCATGTCCCGGGGCCTCCCCGTGCCAATGTTATCACTGGTAAGTGGGTCTTCC	TGCAGCACAACCGTATGTGGCAGCTTGTCCCGGGGCCTCCCCGTGCCAATGTTATCACTGGTAAGTGGGTCTTCC
A11024	TGCAGCGCAAGGCCATGGCAAAGATGGTCGGCCTCCAATTCACCTTCYGCTACAAGCGCGGCACCGACAACGGAG	SNP	47	0	unknown	unknown	TGCAGCGCAAGGCCATGGCAAAGATGGTCGGCCTCCAATTCACCTTCCGCTACAAGCGCGGCACCGACAACGGAG	TGCAGCGCAAGGCCATGGCAAAGATGGTCGGCCTCCAATTCACCTTCTGCTACAAGCGCGGCACCGACAACGGAG
A11032	TGCAGCGCACYAACGTAAAGCTACGTCTGGGACCTGGGGGGTCATGTCAAGGCAACACCAGTGGCAAAGGCGGTG	SNP	10	0	unknown	unknown	TGCAGCGCACCAACGTAAAGCTACGTCTGGGACCTGGGGGGTCATGTCAAGGCAACACCAGTGGCAAAGGCGGTG	TGCAGCGCACTAACGTAAAGCTACGTCTGGGACCTGGGGGGTCATGTCAAGGCAACACCAGTGGCAAAGGCGGTG
A11034	TGCAGCGCACYAACGTAAAGCTACGTCTGGGACCTGGGGGTCATGTCAAGGAACACCAGTGGCAAAGGCGGTGGA	SNP	10	0	unknown	unknown	TGCAGCGCACCAACGTAAAGCTACGTCTGGGACCTGGGGGTCATGTCAAGGAACACCAGTGGCAAAGGCGGTGGA	TGCAGCGCACTAACGTAAAGCTACGTCTGGGACCTGGGGGTCATGTCAAGGAACACCAGTGGCAAAGGCGGTGGA
A11046	TGCAGCGCAGCAGGCCACGCCTGGCCYTKGSSGSCCAGTCATCCAGATACAGCTTCGCCACATTGCCAGGAGAAT	INDEL	26	0	unknown	unknown	TGCAGCGCAGCAGGCCACGCCTGGCCTTGGCGGCCCAGTCATCCAGATACAGCTTCGCCACATTGCCAGGAGAAT	TGCAGCGCAGCAGGCCACGCCTGGCCCTTGGCGGCCAGTCATCCAGATACAGCTTCGCCACATTGCCAGGAGAAT
A11052	TGCAGCGCAGGMGCACTGCTGCCGCCGCCGCTCGATGGCCGCCGCCGCCGCATCACCTTCTCTTCCGCCTCGCAC	SNP	11	1	1AL.fa	1AL.fa	TGCAGCGCAGGCGCACTGCTGCCGCCGCCGCTCGATGGCCGCCGCCGCCGCATCACCTTCTCTTCCGCCTCGCAC	TGCAGCGCAGGAGCACTGCTGCCGCCGCCGCTCGATGGCCGCCGCCGCCGCATCACCTTCTCTTCCGCCTCGCAC
A11060	TGCAGCGCATATATGCYAACAGAGAAGTGAAGCTCAAGAGGTACCCCATATATCCCTTCCTTGCCAGAGATGCAG	SNP	16	0	unknown	unknown	TGCAGCGCATATATGCCAACAGAGAAGTGAAGCTCAAGAGGTACCCCATATATCCCTTCCTTGCCAGAGATGCAG	TGCAGCGCATATATGCTAACAGAGAAGTGAAGCTCAAGAGGTACCCCATATATCCCTTCCTTGCCAGAGATGCAG
A11061	TGCAGCGCATATATGCCAACAGAGAAGTGAAGCTCAAGAGGTACCCCMWWWWWYCCYTTYCYKSCMRRMGATGCA	INDEL	47	0	unknown	unknown	TGCAGCGCATATATGCCAACAGAGAAGTGAAGCTCAAGAGGTACCCCATATATCCCTTTCCTGCCAGACGATGCA	TGCAGCGCATATATGCCAACAGAGAAGTGAAGCTCAAGAGGTACCCCCATATATCCCTTTCCTGCCAGAGATGCA
A11071	TGCAGCGCATCGCCACTAGGACGGAAGAGGCTGCGRCAGCAGCTACCGCGGGCGAGTTCGGGTTCACCGWGGAGG	SNP	35 69	3	1BS.fa_2BL.fa_5BL.fa	1BS.fa_5BL.fa_5BS.fa	TGCAGCGCATCGCCACTAGGACGGAAGAGGCTGCGACAGCAGCTACCGCGGGCGAGTTCGGGTTCACCGTGGAGG	TGCAGCGCATCGCCACTAGGACGGAAGAGGCTGCGGCAGCAGCTACCGCGGGCGAGTTCGGGTTCACCGAGGAGG
A11082	TGCAGCGCATCGCCACTAGGGCGGAAGAGGTTGCGGCCGCAGMTGCCACGSGCGTGTTCGGGTTCACTGTGGAGG	SNP	42 50	3	4BS.fa_5BL.fa_6AS.fa	4BS.fa_5BL.fa_6AS.fa	TGCAGCGCATCGCCACTAGGGCGGAAGAGGTTGCGGCCGCAGATGCCACGGGCGTGTTCGGGTTCACTGTGGAGG	TGCAGCGCATCGCCACTAGGGCGGAAGAGGTTGCGGCCGCAGCTGCCACGCGCGTGTTCGGGTTCACTGTGGAGG
A11084	TGCAGCGCATCGCCACTAGGGCGGAAGAGGTTGCRGCCGCAGCTGCCRCGGGGGTGTTTGGGTTCACTTTGGAGG	SNP	34 47	0	unknown	unknown	TGCAGCGCATCGCCACTAGGGCGGAAGAGGTTGCGGCCGCAGCTGCCACGGGGGTGTTTGGGTTCACTTTGGAGG	TGCAGCGCATCGCCACTAGGGCGGAAGAGGTTGCAGCCGCAGCTGCCGCGGGGGTGTTTGGGTTCACTTTGGAGG
A11085	TGCAGCGCATCGCCACTAGGGYGGAAGAGGTTGCGGCCGCAGCTGCCGCGGGCGCGTCTTGGTTCACTRTGGAGG	SNP	21 68	0	unknown	unknown	TGCAGCGCATCGCCACTAGGGCGGAAGAGGTTGCGGCCGCAGCTGCCGCGGGCGCGTCTTGGTTCACTATGGAGG	TGCAGCGCATCGCCACTAGGGTGGAAGAGGTTGCGGCCGCAGCTGCCGCGGGCGCGTCTTGGTTCACTGTGGAGG
A11087	TGCAGCGCATCGCCACTAGGGCGGAAGAGGTTGCGGCCGCAGYTGCCGTGGGCGCGTTTGGGTTCACTGTGGAGG	SNP	42	5	unknown	1AL.fa_2AL.fa_2BS.fa_4AL.fa_4BL.fa	TGCAGCGCATCGCCACTAGGGCGGAAGAGGTTGCGGCCGCAGTTGCCGTGGGCGCGTTTGGGTTCACTGTGGAGG	TGCAGCGCATCGCCACTAGGGCGGAAGAGGTTGCGGCCGCAGCTGCCGTGGGCGCGTTTGGGTTCACTGTGGAGG
A11093	TGCAGCGCATCGCCACTAGGGYGGAAGAGGCTGCGGCAGCAGCTGCCGCGGGTGAGTTCGGGTTCACTAAGGAGG	SNP	21	1	unknown	4BS.fa	TGCAGCGCATCGCCACTAGGGTGGAAGAGGCTGCGGCAGCAGCTGCCGCGGGTGAGTTCGGGTTCACTAAGGAGG	TGCAGCGCATCGCCACTAGGGCGGAAGAGGCTGCGGCAGCAGCTGCCGCGGGTGAGTTCGGGTTCACTAAGGAGG
A11094	TGCAGCGCATCGCCACTAGGGTGGAAGAGGTTGCGGCCGCAGCTGCCGCGRGCGCATTCRGGTTCACTGTGGAGG	SNP	50 59	0	unknown	unknown	TGCAGCGCATCGCCACTAGGGTGGAAGAGGTTGCGGCCGCAGCTGCCGCGAGCGCATTCGGGTTCACTGTGGAGG	TGCAGCGCATCGCCACTAGGGTGGAAGAGGTTGCGGCCGCAGCTGCCGCGGGCGCATTCAGGTTCACTGTGGAGG
A11110	TGCAGCGCRTGTCCTAGACCCCCGCTATAGAAACAGAAAAGGAAATTAAAAAATGGAARAAATTACATAGCTATA	SNP	8 58	2	unknown	4BL.fa_7BL.fa	TGCAGCGCATGTCCTAGACCCCCGCTATAGAAACAGAAAAGGAAATTAAAAAATGGAAAAAATTACATAGCTATA	TGCAGCGCGTGTCCTAGACCCCCGCTATAGAAACAGAAAAGGAAATTAAAAAATGGAAGAAATTACATAGCTATA
A11129	TGCAGCGCCAAATAGGAATTGCCGTCACGAGCGGACGAGCGGGAAAATAACCCAGCGAATCAGCAGGAGTTGGCM	SNP	74	1	5BL.fa	5BL.fa	TGCAGCGCCAAATAGGAATTGCCGTCACGAGCGGACGAGCGGGAAAATAACCCAGCGAATCAGCAGGAGTTGGCC	TGCAGCGCCAAATAGGAATTGCCGTCACGAGCGGACGAGCGGGAAAATAACCCAGCGAATCAGCAGGAGTTGGCA
A11141	TGCAGCGCCASGGATGTCGTCGYGATGGAACGAGGAGCTACACTTGGATCGCTGCTCCCTGGCCGAATCTGCACC	SNP	10 22	4	2BS.fa_3DL.fa_6AS.fa	2BS.fa_3DL.fa_6AS.fa_7BL.fa	TGCAGCGCCACGGATGTCGTCGTGATGGAACGAGGAGCTACACTTGGATCGCTGCTCCCTGGCCGAATCTGCACC	TGCAGCGCCAGGGATGTCGTCGCGATGGAACGAGGAGCTACACTTGGATCGCTGCTCCCTGGCCGAATCTGCACC
A11164	TGCAGSGCCCATCGACCATCAGGATTTCCGCCRCTGGATCACTGCTATCGCACTCGGATGCAGTCTCTACGGAGC	SNP	5 32	4	2BL.fa	1BS.fa_2BL.fa_2BS.fa_6AS.fa	TGCAGCGCCCATCGACCATCAGGATTTCCGCCGCTGGATCACTGCTATCGCACTCGGATGCAGTCTCTACGGAGC	TGCAGGGCCCATCGACCATCAGGATTTCCGCCACTGGATCACTGCTATCGCACTCGGATGCAGTCTCTACGGAGC
A11170	TGCAGCGCCCCGCGGCAAGGGCTTGCCGGGTRACCKCCAAGGTACTCCGTGGTTCCTTTGGAGCCATTCAAGAAC	SNP	31 35	2	unknown	2BL.fa_3B.fa	TGCAGCGCCCCGCGGCAAGGGCTTGCCGGGTAACCGCCAAGGTACTCCGTGGTTCCTTTGGAGCCATTCAAGAAC	TGCAGCGCCCCGCGGCAAGGGCTTGCCGGGTGACCTCCAAGGTACTCCGTGGTTCCTTTGGAGCCATTCAAGAAC
A11176	TGCAGCGCCCTAGCGCGGCCATACCCCTTGCGCCGCTCGCGCCATGCGCGCGCSSCCSSCCCYKKYCYYCATCAA	INDEL	53	0	unknown	unknown	TGCAGCGCCCTAGCGCGGCCATACCCCTTGCGCCGCTCGCGCCATGCGCGCGCGCCCGCCCCTGTCCTCCATCAA	TGCAGCGCCCTAGCGCGGCCATACCCCTTGCGCCGCTCGCGCCATGCGCGCGCCGCCCGCCCCTGTCCTCATCAA
A11178	TGCAGCGCCCTCGCGACCAAGGCAGAGGTCGYGGTCGTTGCCCCAGGCGAGGTMTTCATGACTCGAGGCTGGAGT	SNP	31 53	0	unknown	unknown	TGCAGCGCCCTCGCGACCAAGGCAGAGGTCGCGGTCGTTGCCCCAGGCGAGGTCTTCATGACTCGAGGCTGGAGT	TGCAGCGCCCTCGCGACCAAGGCAGAGGTCGTGGTCGTTGCCCCAGGCGAGGTATTCATGACTCGAGGCTGGAGT
A11189	TGCAGCGCCCTGCGGCAAGACTTGCTGGGTGACCGCCAAGATACTYCGTGGCTCCTTTAGAGCCATTCAAGAACG	SNP	45	0	unknown	unknown	TGCAGCGCCCTGCGGCAAGACTTGCTGGGTGACCGCCAAGATACTTCGTGGCTCCTTTAGAGCCATTCAAGAACG	TGCAGCGCCCTGCGGCAAGACTTGCTGGGTGACCGCCAAGATACTCCGTGGCTCCTTTAGAGCCATTCAAGAACG
A11190	TGCAGCGCCCTTGCGACCGAGGCAGAGGTCGCGGTCGTTGCCCCGGGCRAGGTCTTCATGACTYGAGGCTGGAGC	SNP	48 63	2	2AL.fa	2AL.fa_4AS.fa	TGCAGCGCCCTTGCGACCGAGGCAGAGGTCGCGGTCGTTGCCCCGGGCGAGGTCTTCATGACTTGAGGCTGGAGC	TGCAGCGCCCTTGCGACCGAGGCAGAGGTCGCGGTCGTTGCCCCGGGCAAGGTCTTCATGACTCGAGGCTGGAGC
A11193	TGCAGCGCCGAAGCCAAAGAAGTTGAASAAGCCTAAAGCTTCAAAGCCTRCCCCTTCACCAAAAATCTCACGGGC	SNP	27 49	20	1BS.fa_1DL.fa_2AS.fa_3AS.fa_3B.fa_3DL.fa_4AL.fa_4BS.fa_5BS.fa_5DL.fa_5DS.fa_6BL.fa_6DL.fa_7AS.fa_7DL.fa_7DS.fa	1AS.fa_1BS.fa_1DL.fa_2AL.fa_2AS.fa_3AL.fa_3AS.fa_3B.fa_3DL.fa_4AL.fa_4BS.fa_5BS.fa_5DL.fa_5DS.fa_6BL.fa_6DL.fa_7AL.fa_7AS.fa_7DL.fa_7DS.fa	TGCAGCGCCGAAGCCAAAGAAGTTGAACAAGCCTAAAGCTTCAAAGCCTGCCCCTTCACCAAAAATCTCACGGGC	TGCAGCGCCGAAGCCAAAGAAGTTGAAGAAGCCTAAAGCTTCAAAGCCTACCCCTTCACCAAAAATCTCACGGGC
A11194	TGCAGCGCCGAATAGRAAATGCCCCCGTTGCGAGCTCTTAAGTACGAAGAAGCAACGTGTGGCACGCACGGCCCA	SNP	15	1	4BL.fa	4BL.fa	TGCAGCGCCGAATAGGAAATGCCCCCGTTGCGAGCTCTTAAGTACGAAGAAGCAACGTGTGGCACGCACGGCCCA	TGCAGCGCCGAATAGAAAATGCCCCCGTTGCGAGCTCTTAAGTACGAAGAAGCAACGTGTGGCACGCACGGCCCA
A11222	TGCAGCGCCGTATAGGAGCTCCCGCGGCGAATTGTCGACCTACCGCAMAGGTCCGCACAGGTTCGATAGTAACTG	SNP	47	0	unknown	unknown	TGCAGCGCCGTATAGGAGCTCCCGCGGCGAATTGTCGACCTACCGCACAGGTCCGCACAGGTTCGATAGTAACTG	TGCAGCGCCGTATAGGAGCTCCCGCGGCGAATTGTCGACCTACCGCAAAGGTCCGCACAGGTTCGATAGTAACTG
A11227	TGCAGCGCCTRCGGCAGATCCAGTTCCATTTCCCGCGCAAACGGGGTCGGAAGGCGAAGGCGACGGCGTGGCSGA	SNP	10 72	1	2BS.fa	2BS.fa	TGCAGCGCCTACGGCAGATCCAGTTCCATTTCCCGCGCAAACGGGGTCGGAAGGCGAAGGCGACGGCGTGGCCGA	TGCAGCGCCTGCGGCAGATCCAGTTCCATTTCCCGCGCAAACGGGGTCGGAAGGCGAAGGCGACGGCGTGGCGGA
A11230	TGCAGCGCCTCACTTACAGGAGCTCGCCTACTCTTCCTCRTCAAAGACCTCTYGGGCTCTTCATCATCATCAGGG	SNP	39 52	8	2AS.fa_3AS.fa_4AL.fa_4AS.fa_5AS.fa_6AS.fa_7AL.fa	1AL.fa_2AS.fa_3AL.fa_3AS.fa_4AL.fa_5AL.fa_5AS.fa_6AS.fa	TGCAGCGCCTCACTTACAGGAGCTCGCCTACTCTTCCTCGTCAAAGACCTCTTGGGCTCTTCATCATCATCAGGG	TGCAGCGCCTCACTTACAGGAGCTCGCCTACTCTTCCTCATCAAAGACCTCTCGGGCTCTTCATCATCATCAGGG
A11231	TGCAGCGCCTCATCATCGAACTGAGGTAGCAATCTACACTTCRGGTAGCTTTTGGCTGGGCCACTAAGGACGTAT	SNP	42	0	unknown	unknown	TGCAGCGCCTCATCATCGAACTGAGGTAGCAATCTACACTTCGGGTAGCTTTTGGCTGGGCCACTAAGGACGTAT	TGCAGCGCCTCATCATCGAACTGAGGTAGCAATCTACACTTCAGGTAGCTTTTGGCTGGGCCACTAAGGACGTAT
A11248	TGCAGCGCCTTCCGCCTCCGACTGCTGYTGTATGCTGCGGGTGTAGACGTATGGCCCCGGTCGCCGCACCGACGC	SNP	27	0	unknown	unknown	TGCAGCGCCTTCCGCCTCCGACTGCTGCTGTATGCTGCGGGTGTAGACGTATGGCCCCGGTCGCCGCACCGACGC	TGCAGCGCCTTCCGCCTCCGACTGCTGTTGTATGCTGCGGGTGTAGACGTATGGCCCCGGTCGCCGCACCGACGC
A11259	TGCAGCGCGACGCTGCCGACGTCCTGCTTCGTGGAGGCATAGGCGCTCTTTGGGTTGACCTTYAGAACGACCATG	SNP	62	1	unknown	3AS.fa	TGCAGCGCGACGCTGCCGACGTCCTGCTTCGTGGAGGCATAGGCGCTCTTTGGGTTGACCTTTAGAACGACCATG	TGCAGCGCGACGCTGCCGACGTCCTGCTTCGTGGAGGCATAGGCGCTCTTTGGGTTGACCTTCAGAACGACCATG
A11268	TGCAGCGCGAGGTGAAGGCCRCGAGGGAGGCCAAGGGCGGCAYGGCCATGGCCGAGGAGGACGCGTCGTCGAGGA	SNP	20 42	0	unknown	unknown	TGCAGCGCGAGGTGAAGGCCGCGAGGGAGGCCAAGGGCGGCACGGCCATGGCCGAGGAGGACGCGTCGTCGAGGA	TGCAGCGCGAGGTGAAGGCCACGAGGGAGGCCAAGGGCGGCATGGCCATGGCCGAGGAGGACGCGTCGTCGAGGA
A11269	TGCAGCGCGAGGTGGGTGCCAGATCTGCTGGTTCTCGCAGGCTTCRAGGTTTGAGGCGGCCCTGCATGGCGGTGG	SNP	45	3	1BL.fa_2DL.fa_6DL.fa	1BL.fa	TGCAGCGCGAGGTGGGTGCCAGATCTGCTGGTTCTCGCAGGCTTCGAGGTTTGAGGCGGCCCTGCATGGCGGTGG	TGCAGCGCGAGGTGGGTGCCAGATCTGCTGGTTCTCGCAGGCTTCAAGGTTTGAGGCGGCCCTGCATGGCGGTGG
A11288	TGCAGCGCGCGCAGGAACTGCGAACTGGAGGTCCTATTCATCTTAACATATRTCGAGCAGACACCTCATTGCCCA	SNP	51	1	2BL.fa	2BL.fa	TGCAGCGCGCGCAGGAACTGCGAACTGGAGGTCCTATTCATCTTAACATATATCGAGCAGACACCTCATTGCCCA	TGCAGCGCGCGCAGGAACTGCGAACTGGAGGTCCTATTCATCTTAACATATGTCGAGCAGACACCTCATTGCCCA
A11294	TGCAGCGCGCGTGGGCTGGCCCATCTCKCTCGCCCCCTTCAKCGAGTCGGAAGATCGACTCGCTGAAGATGGGTT	SNP	27 41	0	unknown	unknown	TGCAGCGCGCGTGGGCTGGCCCATCTCTCTCGCCCCCTTCAGCGAGTCGGAAGATCGACTCGCTGAAGATGGGTT	TGCAGCGCGCGTGGGCTGGCCCATCTCGCTCGCCCCCTTCATCGAGTCGGAAGATCGACTCGCTGAAGATGGGTT
A11302	TGCAGSGCGGAGACGGCGGAGCTCTGGAAGCGGAGGTCGGTCTTGAAGTCCTGCGCGATCTCCCGCACCAGRCGC	SNP	5 71	6	1AL.fa_1BL.fa_3B.fa_5BL.fa	1AL.fa_1BL.fa_3B.fa_5BL.fa_6AS.fa_6DS.fa	TGCAGCGCGGAGACGGCGGAGCTCTGGAAGCGGAGGTCGGTCTTGAAGTCCTGCGCGATCTCCCGCACCAGACGC	TGCAGGGCGGAGACGGCGGAGCTCTGGAAGCGGAGGTCGGTCTTGAAGTCCTGCGCGATCTCCCGCACCAGGCGC
A11303	TGCAGSGCGGAGACGGCGGAGCTCTGGAAGCGGAGGTCGGTCTTGAAGTCCTGGGCGATMTCCCTCACCAGGCGC	SNP	5 59	2	1AL.fa_5BL.fa	1AL.fa_1BL.fa	TGCAGCGCGGAGACGGCGGAGCTCTGGAAGCGGAGGTCGGTCTTGAAGTCCTGGGCGATCTCCCTCACCAGGCGC	TGCAGGGCGGAGACGGCGGAGCTCTGGAAGCGGAGGTCGGTCTTGAAGTCCTGGGCGATATCCCTCACCAGGCGC
A11304	TGCAGCGCGGAGACTTTTGTTGACCRCTGTCTTTGCTAACCGTCCGTCGCTTTGTTTGCTCTTCAGGTCCTCAAG	SNP	25	1	1AL.fa	1AL.fa	TGCAGCGCGGAGACTTTTGTTGACCACTGTCTTTGCTAACCGTCCGTCGCTTTGTTTGCTCTTCAGGTCCTCAAG	TGCAGCGCGGAGACTTTTGTTGACCGCTGTCTTTGCTAACCGTCCGTCGCTTTGTTTGCTCTTCAGGTCCTCAAG
A11305	TGCAGCGCGGAGACTTTTGTTGACCRCTGTCTTTGCTAACCGTCCGTCGCTTTGTTTGCTCTTCAGTCCTCAAGA	SNP	25	0	unknown	unknown	TGCAGCGCGGAGACTTTTGTTGACCACTGTCTTTGCTAACCGTCCGTCGCTTTGTTTGCTCTTCAGTCCTCAAGA	TGCAGCGCGGAGACTTTTGTTGACCGCTGTCTTTGCTAACCGTCCGTCGCTTTGTTTGCTCTTCAGTCCTCAAGA
A11324	TGCAGCGCGGGCGGTGGACACCCAAAGAGCAGGAACCYTGACAKGATCATAGCTGAAGTGAGATCCCTGAAGAAA	SNP	37 43	2	unknown	5AL.fa_6AS.fa	TGCAGCGCGGGCGGTGGACACCCAAAGAGCAGGAACCTTGACATGATCATAGCTGAAGTGAGATCCCTGAAGAAA	TGCAGCGCGGGCGGTGGACACCCAAAGAGCAGGAACCCTGACAGGATCATAGCTGAAGTGAGATCCCTGAAGAAA
A11338	TGCAGCGCGTCCGTATGTATGCAGTAGGACTATGTTTTCKCATTGTTCAGACGGAAAGTACTCCCTCCCTCGTCG	SNP	39	1	1AL.fa	1AL.fa	TGCAGCGCGTCCGTATGTATGCAGTAGGACTATGTTTTCGCATTGTTCAGACGGAAAGTACTCCCTCCCTCGTCG	TGCAGCGCGTCCGTATGTATGCAGTAGGACTATGTTTTCTCATTGTTCAGACGGAAAGTACTCCCTCCCTCGTCG
A11346	TGCAGCGCGTGAGTAGCTCGCCGTCGGCCATGGAAGATCGAATCCCTGCCGGCCATGGATRTAGATCTCACMCCA	SNP	60 71	0	unknown	unknown	TGCAGCGCGTGAGTAGCTCGCCGTCGGCCATGGAAGATCGAATCCCTGCCGGCCATGGATGTAGATCTCACACCA	TGCAGCGCGTGAGTAGCTCGCCGTCGGCCATGGAAGATCGAATCCCTGCCGGCCATGGATATAGATCTCACCCCA
A11357	TGCAGCGCGTGTCCTAGACCCCCACTATAGAAACAGAAAAGAAAATTAAAAAWKGGRRRAAAWTWMMAARSYWWW	INDEL	52	3	3B.fa_4BL.fa_6BS.fa	unknown	TGCAGCGCGTGTCCTAGACCCCCACTATAGAAACAGAAAAGAAAATTAAAAAATGGGAGAAAATTACAAAGCTAT	TGCAGCGCGTGTCCTAGACCCCCACTATAGAAACAGAAAAGAAAATTAAAAATGGGAGAAAATTACAAAGCTATA
A11381	TGCAGCGCGTGTCCTAGACCCCCGYTATAGAAACAGAAAAKGAAATTAAAAATGGAAGAAAATTACATAGCTATA	SNP	24 40	6	4BS.fa_6BL.fa_6BS.fa_6DL.fa_7BS.fa	4BL.fa_4BS.fa_6BL.fa_6BS.fa_6DL.fa_7BS.fa	TGCAGCGCGTGTCCTAGACCCCCGTTATAGAAACAGAAAAGGAAATTAAAAATGGAAGAAAATTACATAGCTATA	TGCAGCGCGTGTCCTAGACCCCCGCTATAGAAACAGAAAATGAAATTAAAAATGGAAGAAAATTACATAGCTATA
A11391	TGCAGCGCGTGTCCTGGACCCCCGCTATGGAAACAGAAAAGGAAATTAAAAAMYKGRARRAAAWTWMMWWRSYWW	INDEL	52	2	unknown	4BL.fa_4BS.fa	TGCAGCGCGTGTCCTGGACCCCCGCTATGGAAACAGAAAAGGAAATTAAAAAACTGGAAGAAAATTACATAGCTA	TGCAGCGCGTGTCCTGGACCCCCGCTATGGAAACAGAAAAGGAAATTAAAAACTGGAAGAAAATTACATAGCTAT
A11405	TGCAGCGCGTTTCCYAGACCCCCGCTATAGAAACAGAAAAGGAAATAAAAAAGGGAGAAAATTACATAGCTATAG	SNP	14	4	2BL.fa_5BL.fa_6DL.fa_7BL.fa	2BL.fa_5BL.fa_6DL.fa	TGCAGCGCGTTTCCTAGACCCCCGCTATAGAAACAGAAAAGGAAATAAAAAAGGGAGAAAATTACATAGCTATAG	TGCAGCGCGTTTCCCAGACCCCCGCTATAGAAACAGAAAAGGAAATAAAAAAGGGAGAAAATTACATAGCTATAG
A11408	TGCAGCGCGTTTCCTAGACCCCCGCTATAGAAACAGAAAAGGAAATCAAAAARTGGGAGAAAATTACATAGCTAT	SNP	52	2	2DS.fa_5DS.fa	2DS.fa_5DS.fa	TGCAGCGCGTTTCCTAGACCCCCGCTATAGAAACAGAAAAGGAAATCAAAAAATGGGAGAAAATTACATAGCTAT	TGCAGCGCGTTTCCTAGACCCCCGCTATAGAAACAGAAAAGGAAATCAAAAAGTGGGAGAAAATTACATAGCTAT
A11410	TGCAGCGCGTTTCCTAGACCCCCGCTGTAGAAACAGAAAAGGAAATAAGAAATATGAAGCRAWTWMMWWRSYWWW	INDEL	60	6	1AL.fa_2AS.fa_2DS.fa_4AL.fa_4AS.fa_6AL.fa	unknown	TGCAGCGCGTTTCCTAGACCCCCGCTGTAGAAACAGAAAAGGAAATAAGAAATATGAAGCGAATTACATAGCTAT	TGCAGCGCGTTTCCTAGACCCCCGCTGTAGAAACAGAAAAGGAAATAAGAAATATGAAGCAATTACATAGCTATA
A11416	TGCAGCGCGTTTCCTAGACCTCCRCTGTAGAAACAGAAAAGGAAATAAGAAATATGAAGGGAATTACATAGCTRT	SNP	23 73	7	1AL.fa_2AL.fa_2AS.fa_2DS.fa_4AL.fa_4AS.fa_6AL.fa	1AL.fa	TGCAGCGCGTTTCCTAGACCTCCGCTGTAGAAACAGAAAAGGAAATAAGAAATATGAAGGGAATTACATAGCTAT	TGCAGCGCGTTTCCTAGACCTCCACTGTAGAAACAGAAAAGGAAATAAGAAATATGAAGGGAATTACATAGCTGT
A11417	TGCAGCGCGTTTCCTAGGCCCYCGTTGTAGAAACAGAAAAGGAAATAAGCAACATGAAGGAAATTACATAGCTAT	SNP	21	1	4AS.fa	4AS.fa	TGCAGCGCGTTTCCTAGGCCCTCGTTGTAGAAACAGAAAAGGAAATAAGCAACATGAAGGAAATTACATAGCTAT	TGCAGCGCGTTTCCTAGGCCCCCGTTGTAGAAACAGAAAAGGAAATAAGCAACATGAAGGAAATTACATAGCTAT
A11422	TGCAGCGCTAAATAGGAAATGCCCTYTTTGAAAGCCCTTGCAAGCGTCACTTTCTTTTTTGCAAGCGTCACTTTC	SNP	25	1	1AS.fa	1AS.fa	TGCAGCGCTAAATAGGAAATGCCCTTTTTGAAAGCCCTTGCAAGCGTCACTTTCTTTTTTGCAAGCGTCACTTTC	TGCAGCGCTAAATAGGAAATGCCCTCTTTGAAAGCCCTTGCAAGCGTCACTTTCTTTTTTGCAAGCGTCACTTTC
A11430	TGCAGCGCTAGCACATGGGCTGGCCCATAAACGCGCGACAACTTTCGTTTTTTACACGTCGGTCACAAAAAAMMM	SNP	72	0	unknown	unknown	TGCAGCGCTAGCACATGGGCTGGCCCATAAACGCGCGACAACTTTCGTTTTTTACACGTCGGTCACAAAAAAACA	TGCAGCGCTAGCACATGGGCTGGCCCATAAACGCGCGACAACTTTCGTTTTTTACACGTCGGTCACAAAAAACAC
A11432	TGCAGCGCTAGCTACCCTAAACAAGCTTGATAGAAAGAACCTTGAGCAAGACAAAGAAAARKTKSMWTYSRMCMA	INDEL	60	1	unknown	2AL.fa	TGCAGCGCTAGCTACCCTAAACAAGCTTGATAGAAAGAACCTTGAGCAAGACAAAGAAAAAGTTGCATTCGACCA	TGCAGCGCTAGCTACCCTAAACAAGCTTGATAGAAAGAACCTTGAGCAAGACAAAGAAAAGTTGCATTCGACCAA
A11434	TGCAGCGCTCACCAAMSRRSMRKKGRWYMRSSRWYYKSSSCMMSGSMAMMMMAMMWYCMWYMWYMMYKRAWWMCC	INDEL	15	0	unknown	unknown	TGCAGCGCTCACCAACGAGCAGTGGATCAGCGATCTGCGCCACGGCAACACAACATCCATCATCACTGAATACCC	TGCAGCGCTCACCAAACGAGCAGTGGATCAGCGATCTGCGCCACGGCAACACAACATCCATCATCACTGAATACC
A11451	TGCAGCGCTCGATTTGGGAAGGAGATTGGTAGATGCGTCACAGATGGAGCGATRCGACGCTGGTGACGATTAGGG	SNP	53	1	1BS.fa	1BS.fa	TGCAGCGCTCGATTTGGGAAGGAGATTGGTAGATGCGTCACAGATGGAGCGATACGACGCTGGTGACGATTAGGG	TGCAGCGCTCGATTTGGGAAGGAGATTGGTAGATGCGTCACAGATGGAGCGATGCGACGCTGGTGACGATTAGGG
A11456	TGCAGCGCTGAAGTATGAGCCCGTGGACTAGCGATTGCYTWMYYCMMSRRGSYYMWWMCMRGSSSYWMSGSSSYK	INDEL	38	0	unknown	unknown	TGCAGCGCTGAAGTATGAGCCCGTGGACTAGCGATTGCTTACTCCACGAGGCTCATACCAGGCGCTACGGCGCTG	TGCAGCGCTGAAGTATGAGCCCGTGGACTAGCGATTGCCTTACTCCACGAGGCTCATACCAGGCGCTACGGCGCT
A11469	TGCAGCGCTGCCTCGGCCTCTGGGGTCCACTCCACTGGCCWTGCCTTCTTCAAGATCTTGAAAAAGGAAGGGCAC	SNP	40	0	unknown	unknown	TGCAGCGCTGCCTCGGCCTCTGGGGTCCACTCCACTGGCCTTGCCTTCTTCAAGATCTTGAAAAAGGAAGGGCAC	TGCAGCGCTGCCTCGGCCTCTGGGGTCCACTCCACTGGCCATGCCTTCTTCAAGATCTTGAAAAAGGAAGGGCAC
A11479	TGCAGCGCTGGGGTCGCCGTCTGCCGTTGCGGTCTGGTCCACCTGCGACCCATRGTTAGCGTAAGCCTGCTCCTG	SNP	53	1	4AS.fa	4AS.fa	TGCAGCGCTGGGGTCGCCGTCTGCCGTTGCGGTCTGGTCCACCTGCGACCCATGGTTAGCGTAAGCCTGCTCCTG	TGCAGCGCTGGGGTCGCCGTCTGCCGTTGCGGTCTGGTCCACCTGCGACCCATAGTTAGCGTAAGCCTGCTCCTG
A11500	TGCAGCGGAAGCTTGATGTAGCAGGGGATGACCTTRCGTTAATCAATATGCGTCTTGACGAGTCGCAAGGYATGT	SNP	35 70	12	1BS.fa_1DS.fa_2BL.fa_2BS.fa_2DS.fa_3DS.fa_4DS.fa_5BL.fa_5DS.fa_6BL.fa_6DL.fa	1BS.fa_1DS.fa_2BL.fa_2BS.fa_2DS.fa_3DS.fa_4DS.fa_5BL.fa_5DL.fa_5DS.fa_6BL.fa_6DL.fa	TGCAGCGGAAGCTTGATGTAGCAGGGGATGACCTTACGTTAATCAATATGCGTCTTGACGAGTCGCAAGGTATGT	TGCAGCGGAAGCTTGATGTAGCAGGGGATGACCTTGCGTTAATCAATATGCGTCTTGACGAGTCGCAAGGCATGT
A11523	TGCAGCGGAGACGACAGCACATCATCRAGCGGATCTGGAAAAAAGCGAAGCCCTCCTTGTGCCATTCGAACGGAG	SNP	26	0	unknown	unknown	TGCAGCGGAGACGACAGCACATCATCAAGCGGATCTGGAAAAAAGCGAAGCCCTCCTTGTGCCATTCGAACGGAG	TGCAGCGGAGACGACAGCACATCATCGAGCGGATCTGGAAAAAAGCGAAGCCCTCCTTGTGCCATTCGAACGGAG
A11528	TGCAGCRGAGCCTCCTCTTGCCCCACCTCCAACAAAAGCCTCGTTCCAGAACGGCGTTCCAGATCACAACAACTC	SNP	6	0	unknown		TGCAGCGGAGCCTCCTCTTGCCCCACCTCCAACAAAAGCCTCGTTCCAGAACGGCGTTCCAGATCACAACAACTC	TGCAGCAGAGCCTCCTCTTGCCCCACCTCCAACAAAAGCCTCGTTCCAGAACGGCGTTCCAGATCACAACAACTC
A11534	TGCAGCGGAGGCCATGAAAGGCGGAGGCGAGCAACTTGAGGCGGCGTAGGGTCGCGGTGGGTCTGATGAAGCGRA	SNP	73	1	4AS.fa	4AS.fa	TGCAGCGGAGGCCATGAAAGGCGGAGGCGAGCAACTTGAGGCGGCGTAGGGTCGCGGTGGGTCTGATGAAGCGGA	TGCAGCGGAGGCCATGAAAGGCGGAGGCGAGCAACTTGAGGCGGCGTAGGGTCGCGGTGGGTCTGATGAAGCGAA
A11553	TGCAGCGGATGGGCGCGGGGAGGCTCCTCATGGCKCTCACCATGGCGGTGGCGGCGCTCGTGGAAATGAAGCGGC	SNP	34	1	6AL.fa	6AL.fa	TGCAGCGGATGGGCGCGGGGAGGCTCCTCATGGCTCTCACCATGGCGGTGGCGGCGCTCGTGGAAATGAAGCGGC	TGCAGCGGATGGGCGCGGGGAGGCTCCTCATGGCGCTCACCATGGCGGTGGCGGCGCTCGTGGAAATGAAGCGGC
A11557	TGCAGCGGCAACATTGYAGCGAGGCGGGCACGCTCCTCCTCCTTCTCCTCCTCGTGGCTCAACGCCTCCTCGTCA	SNP	16	1	2BS.fa	2BS.fa	TGCAGCGGCAACATTGTAGCGAGGCGGGCACGCTCCTCCTCCTTCTCCTCCTCGTGGCTCAACGCCTCCTCGTCA	TGCAGCGGCAACATTGCAGCGAGGCGGGCACGCTCCTCCTCCTTCTCCTCCTCGTGGCTCAACGCCTCCTCGTCA
A11572	TGCAGCGGCAATGCGGGGATTGTCTGCACCCATGTCGGAAAACGCTAATGGAGCRACGCTCGAAACATTCTGCGT	SNP	54	0	unknown	unknown	TGCAGCGGCAATGCGGGGATTGTCTGCACCCATGTCGGAAAACGCTAATGGAGCGACGCTCGAAACATTCTGCGT	TGCAGCGGCAATGCGGGGATTGTCTGCACCCATGTCGGAAAACGCTAATGGAGCAACGCTCGAAACATTCTGCGT
A11578	TGCAGCGGCACATGCCGTCGCTCCTGGAGTTCATAATGCGGACTCCTCTCGCAAGCTCGTTCTTCAYGCTGTGAT	SNP	66	1	2BL.fa	2BL.fa	TGCAGCGGCACATGCCGTCGCTCCTGGAGTTCATAATGCGGACTCCTCTCGCAAGCTCGTTCTTCACGCTGTGAT	TGCAGCGGCACATGCCGTCGCTCCTGGAGTTCATAATGCGGACTCCTCTCGCAAGCTCGTTCTTCATGCTGTGAT
A11579	TGCAGYGGCACCACTCAACCAACCACACGAGCTAGCAGCAAAACACAGAGGAGAGCGACGCGCGCGAGGGTGCAC	SNP	5	0	unknown	unknown	TGCAGCGGCACCACTCAACCAACCACACGAGCTAGCAGCAAAACACAGAGGAGAGCGACGCGCGCGAGGGTGCAC	TGCAGTGGCACCACTCAACCAACCACACGAGCTAGCAGCAAAACACAGAGGAGAGCGACGCGCGCGAGGGTGCAC
A11580	TGCAGCRGCACCAGCGCCGACGGCGGCAAGGCGGCGACGTGGTCACCACGGTGCAGGAGCTACACCGATCGTGAA	SNP	6	0	unknown	unknown	TGCAGCGGCACCAGCGCCGACGGCGGCAAGGCGGCGACGTGGTCACCACGGTGCAGGAGCTACACCGATCGTGAA	TGCAGCAGCACCAGCGCCGACGGCGGCAAGGCGGCGACGTGGTCACCACGGTGCAGGAGCTACACCGATCGTGAA
A11596	TGCAGCGGCAGCARTGAGAAGGGGCAGCTCGCCTCCCACTTCTGAGCTGTCGACGGGGAAGATGAATCCCAGGCT	SNP	13	1	1AS.fa	1AS.fa	TGCAGCGGCAGCAATGAGAAGGGGCAGCTCGCCTCCCACTTCTGAGCTGTCGACGGGGAAGATGAATCCCAGGCT	TGCAGCGGCAGCAGTGAGAAGGGGCAGCTCGCCTCCCACTTCTGAGCTGTCGACGGGGAAGATGAATCCCAGGCT
A11598	TGCAGCGGCAGCARTGAGAAGGGGGCAGCTCGCCTCCCACTTCTGAGCTGTCGACGGGGAAGATGAATCCCAGGC	SNP	13	0	unknown	unknown	TGCAGCGGCAGCAATGAGAAGGGGGCAGCTCGCCTCCCACTTCTGAGCTGTCGACGGGGAAGATGAATCCCAGGC	TGCAGCGGCAGCAGTGAGAAGGGGGCAGCTCGCCTCCCACTTCTGAGCTGTCGACGGGGAAGATGAATCCCAGGC
A11637	TGCAGCGGCAGCTCCCAGCATTATGAAGTCGGMGATGAGGTCGGTGCCGCTGAGCCCCTCCSACGTCTTCATCAC	SNP	32 61	1	3B.fa	3B.fa	TGCAGCGGCAGCTCCCAGCATTATGAAGTCGGCGATGAGGTCGGTGCCGCTGAGCCCCTCCGACGTCTTCATCAC	TGCAGCGGCAGCTCCCAGCATTATGAAGTCGGAGATGAGGTCGGTGCCGCTGAGCCCCTCCCACGTCTTCATCAC
A11639	TGCAGCGGCAGYGGAGGGAGGCCTGCATTACCTTGCGGGCGATCCTCGCGAGGCTGATCCCTCCAGCCTCCCGCG	SNP	11	2	3B.fa_5BL.fa	5BL.fa	TGCAGCGGCAGTGGAGGGAGGCCTGCATTACCTTGCGGGCGATCCTCGCGAGGCTGATCCCTCCAGCCTCCCGCG	TGCAGCGGCAGCGGAGGGAGGCCTGCATTACCTTGCGGGCGATCCTCGCGAGGCTGATCCCTCCAGCCTCCCGCG
A11640	TGCAGCGGCAGTGGAGGGAGGCCTGCATTCCCTTCCRGGTGATCCTCGCGAGGCTGATCCCTCCAGCCTCCCTCG	SNP	36	2	5BL.fa	3B.fa_5BL.fa	TGCAGCGGCAGTGGAGGGAGGCCTGCATTCCCTTCCAGGTGATCCTCGCGAGGCTGATCCCTCCAGCCTCCCTCG	TGCAGCGGCAGTGGAGGGAGGCCTGCATTCCCTTCCGGGTGATCCTCGCGAGGCTGATCCCTCCAGCCTCCCTCG
A11648	TGCAGCGGCATCACTYGGCGCCTGATGAAGGCGGTGATGAGGTCGGTGCCGGTGAKCCCTTCCTACTCCTTCATC	SNP	15 55	1	1AS.fa	1AS.fa	TGCAGCGGCATCACTCGGCGCCTGATGAAGGCGGTGATGAGGTCGGTGCCGGTGATCCCTTCCTACTCCTTCATC	TGCAGCGGCATCACTTGGCGCCTGATGAAGGCGGTGATGAGGTCGGTGCCGGTGAGCCCTTCCTACTCCTTCATC
A11658	TGCAGCGGCCAGTGGTTTTCCCCCCRAGCCGCCAGGGAGCGATCGCGCGGGTTGTGAGYTATGTTCTATTTGCTA	SNP	25 58	0	unknown	unknown	TGCAGCGGCCAGTGGTTTTCCCCCCGAGCCGCCAGGGAGCGATCGCGCGGGTTGTGAGCTATGTTCTATTTGCTA	TGCAGCGGCCAGTGGTTTTCCCCCCAAGCCGCCAGGGAGCGATCGCGCGGGTTGTGAGTTATGTTCTATTTGCTA
A11677	TGCAGCGGCCTCATACTCGGCAGACGTCCTGGTTGAGGAGTGCGCCAGACTGGTGGGTGCCCCATACYCGGCARG	SNP	67 73	0	unknown	unknown	TGCAGCGGCCTCATACTCGGCAGACGTCCTGGTTGAGGAGTGCGCCAGACTGGTGGGTGCCCCATACTCGGCAAG	TGCAGCGGCCTCATACTCGGCAGACGTCCTGGTTGAGGAGTGCGCCAGACTGGTGGGTGCCCCATACCCGGCAGG
A11708	TGCAGCGGCGCCACCCGCAAGGGTTTTTCTGGCAGCAACGCGGATGTGATGGACTCTCGGGAAGCAGGAYGATGG	SNP	69	0	unknown	unknown	TGCAGCGGCGCCACCCGCAAGGGTTTTTCTGGCAGCAACGCGGATGTGATGGACTCTCGGGAAGCAGGACGATGG	TGCAGCGGCGCCACCCGCAAGGGTTTTTCTGGCAGCAACGCGGATGTGATGGACTCTCGGGAAGCAGGATGATGG
A11715	TGCAGCGGCGCGACAACGACGGCTCGGCGCTCACTTTCGAACCCTCGTTTCGAACCCTCRTTTCGAACCTCTCRA	SNP	59 73	1	5BS.fa	5BS.fa	TGCAGCGGCGCGACAACGACGGCTCGGCGCTCACTTTCGAACCCTCGTTTCGAACCCTCGTTTCGAACCTCTCGA	TGCAGCGGCGCGACAACGACGGCTCGGCGCTCACTTTCGAACCCTCGTTTCGAACCCTCATTTCGAACCTCTCAA
A11724	TGCAGCGGCGCGGGTGGAGRCGTTGAATGAGGAGTACCAGCTCGCCATCCTCTCCAACTCTCTAATGGAGCACCA	SNP	19	1	2BL.fa	2BL.fa	TGCAGCGGCGCGGGTGGAGGCGTTGAATGAGGAGTACCAGCTCGCCATCCTCTCCAACTCTCTAATGGAGCACCA	TGCAGCGGCGCGGGTGGAGACGTTGAATGAGGAGTACCAGCTCGCCATCCTCTCCAACTCTCTAATGGAGCACCA
A11726	TGCAGCGGCGGAGCCAGCGTACAAGCATTGGGTTCAAGTGAACCCAATGGRTTTGTCACGTACGTGCTAGTAGTT	SNP	50	0	unknown	unknown	TGCAGCGGCGGAGCCAGCGTACAAGCATTGGGTTCAAGTGAACCCAATGGGTTTGTCACGTACGTGCTAGTAGTT	TGCAGCGGCGGAGCCAGCGTACAAGCATTGGGTTCAAGTGAACCCAATGGATTTGTCACGTACGTGCTAGTAGTT
A11727	TGCAGCGGCGGAGCCAGCGTACAAGCATTGGGTTCAAGTGAACCCAATGGRTTTTGTCACGTACGTGCTAGTAGT	SNP	50	1	5BL.fa	5BL.fa	TGCAGCGGCGGAGCCAGCGTACAAGCATTGGGTTCAAGTGAACCCAATGGGTTTTGTCACGTACGTGCTAGTAGT	TGCAGCGGCGGAGCCAGCGTACAAGCATTGGGTTCAAGTGAACCCAATGGATTTTGTCACGTACGTGCTAGTAGT
A11758	TGCAGCGGCGYGACTGGCGGCTCTCCCAGTCGAGGGCAACTCTCCGACGCAGTCGAAACCCGCCAGGTCAGAGAA	SNP	10	0	unknown	unknown	TGCAGCGGCGTGACTGGCGGCTCTCCCAGTCGAGGGCAACTCTCCGACGCAGTCGAAACCCGCCAGGTCAGAGAA	TGCAGCGGCGCGACTGGCGGCTCTCCCAGTCGAGGGCAACTCTCCGACGCAGTCGAAACCCGCCAGGTCAGAGAA
A11760	TGCAGCGGCGTGGACGGGAACGCGGCGGCGGTGCTACCGCCCYTKSYKSYYSRRRRSCMWKGSCYYCCCTTGGAA	INDEL	42	0	unknown	unknown	TGCAGCGGCGTGGACGGGAACGCGGCGGCGGTGCTACCGCCCCTTGCTGCTCGAGAGCCATGGCCTCCCTTGGAA	TGCAGCGGCGTGGACGGGAACGCGGCGGCGGTGCTACCGCCCTTGCTGCTCGAGAGCCATGGCCTCCCCTTGGAA
A11762	TGCAGCGGCGTTCACACCYTAGGAAATAGATCGGGAGTATCTCGATCGATAGAGAGAGGAGTGCAGGGGGCCTCG	SNP	18	1	2BS.fa	2BS.fa	TGCAGCGGCGTTCACACCTTAGGAAATAGATCGGGAGTATCTCGATCGATAGAGAGAGGAGTGCAGGGGGCCTCG	TGCAGCGGCGTTCACACCCTAGGAAATAGATCGGGAGTATCTCGATCGATAGAGAGAGGAGTGCAGGGGGCCTCG
A11780	TGCAGCGGCTCGGAAGCAAGGTCAGGACCAGCGGCCATATAAGATGAAKAAAAAATGAATCAATCTGACGAATCG	SNP	48	1	4AL.fa	4AL.fa	TGCAGCGGCTCGGAAGCAAGGTCAGGACCAGCGGCCATATAAGATGAAGAAAAAATGAATCAATCTGACGAATCG	TGCAGCGGCTCGGAAGCAAGGTCAGGACCAGCGGCCATATAAGATGAATAAAAAATGAATCAATCTGACGAATCG
A11783	TGCAGCGGCTCTCTTCCCCGATTGCTGAGGCGRCGGAGACGGCTGACGTGGCTGAGTTGGAGCAGGAGGAGTGGC	SNP	32	7	4DL.fa_5DL.fa_7DL.fa	3DS.fa_4DL.fa_5DL.fa_6AL.fa_6DL.fa_6DS.fa_7DL.fa	TGCAGCGGCTCTCTTCCCCGATTGCTGAGGCGACGGAGACGGCTGACGTGGCTGAGTTGGAGCAGGAGGAGTGGC	TGCAGCGGCTCTCTTCCCCGATTGCTGAGGCGGCGGAGACGGCTGACGTGGCTGAGTTGGAGCAGGAGGAGTGGC
A11785	TGCAGCGGCTCTGGCTCAGATCGGGGSCSKKRAWKRWKSMWTYSKYYWRGGGGAATCTCTGATGCTAATCTAAAT	INDEL	26	0	unknown	unknown	TGCAGCGGCTCTGGCTCAGATCGGGGCCGTGAATGATGCATTCGTCTAGGGGGAATCTCTGATGCTAATCTAAAT	TGCAGCGGCTCTGGCTCAGATCGGGGGCCGTGAATGATGCATTCGTCTAGGGGAATCTCTGATGCTAATCTAAAT
A11791	TGCAGCRGCTGGCCAACGGAAGCCAACGTGTCGCTGAGACCAGTCATCTTGTTGAAGTAGTCCGTGATGCTGGGG	SNP	6	0	unknown	unknown	TGCAGCGGCTGGCCAACGGAAGCCAACGTGTCGCTGAGACCAGTCATCTTGTTGAAGTAGTCCGTGATGCTGGGG	TGCAGCAGCTGGCCAACGGAAGCCAACGTGTCGCTGAGACCAGTCATCTTGTTGAAGTAGTCCGTGATGCTGGGG
A11796	TGCAGCRGCTGTGGCCACGACGACGAGGAGCTGCGGCGGCGATGGCTTCGGTCATGGTGGAAAYGATGGCTACGA	SNP	6 63	0	unknown	unknown	TGCAGCGGCTGTGGCCACGACGACGAGGAGCTGCGGCGGCGATGGCTTCGGTCATGGTGGAAATGATGGCTACGA	TGCAGCAGCTGTGGCCACGACGACGAGGAGCTGCGGCGGCGATGGCTTCGGTCATGGTGGAAACGATGGCTACGA
A11827	TGCAGCGGGCTCAGGCCCAAGGGGGGRAARGGKKGSSGRMSRRSCCMRRAAGCGCGCCTGTGCGTTCCAAAAATT	INDEL	26	0	unknown	unknown	TGCAGCGGGCTCAGGCCCAAGGGGGGAAAGGGTGGCGGACGAGCCCAGAAAGCGCGCCTGTGCGTTCCAAAAATT	TGCAGCGGGCTCAGGCCCAAGGGGGGGAAAGGGTGGCGGACGAGCCCAGAAGCGCGCCTGTGCGTTCCAAAAATT
A11843	TGCAGCGGGGTTGCCTTCTCGCGCAGGGGAGCGCTTCCTGATCGTATGACATGGTGGCYCTGGACGGTGTGGCGT	SNP	58	1	5BL.fa	5BL.fa	TGCAGCGGGGTTGCCTTCTCGCGCAGGGGAGCGCTTCCTGATCGTATGACATGGTGGCTCTGGACGGTGTGGCGT	TGCAGCGGGGTTGCCTTCTCGCGCAGGGGAGCGCTTCCTGATCGTATGACATGGTGGCCCTGGACGGTGTGGCGT
A11845	TGCAGCGGGTAGAGAYGAGACAAAGGATCGTGTAAAACAGACTTGAGTTAGGTGATCGAATCGACCACGATGCAT	SNP	15	0	unknown	unknown	TGCAGCGGGTAGAGACGAGACAAAGGATCGTGTAAAACAGACTTGAGTTAGGTGATCGAATCGACCACGATGCAT	TGCAGCGGGTAGAGATGAGACAAAGGATCGTGTAAAACAGACTTGAGTTAGGTGATCGAATCGACCACGATGCAT
A11849	TGCAGCGGGTGCCAGCAACCTGGGAGTTTTCCCTTTTTTCGTCGATTCGTTTATTCAAAATRTTTTATATCTTAA	SNP	61	0	unknown	unknown	TGCAGCGGGTGCCAGCAACCTGGGAGTTTTCCCTTTTTTCGTCGATTCGTTTATTCAAAATGTTTTATATCTTAA	TGCAGCGGGTGCCAGCAACCTGGGAGTTTTCCCTTTTTTCGTCGATTCGTTTATTCAAAATATTTTATATCTTAA
A11851	TGCAGCGGGTGGCATCGTCTTCTCCATTGAAGTGCYACATGGGTTTCCYCCGATATTGAAGTGGCTGCACTCCCC	SNP	35 48	5	1BS.fa_1DL.fa_5BS.fa_6BS.fa	1BS.fa_1DL.fa_5BS.fa_6BS.fa_7BS.fa	TGCAGCGGGTGGCATCGTCTTCTCCATTGAAGTGCTACATGGGTTTCCCCCGATATTGAAGTGGCTGCACTCCCC	TGCAGCGGGTGGCATCGTCTTCTCCATTGAAGTGCCACATGGGTTTCCTCCGATATTGAAGTGGCTGCACTCCCC
A11855	TGCAGCGGGTTATAAATGATCCCGTATGAGCSGTGTCAGCAACTCGGCCAATGGTTCCYTCCAACTGGTTGTTTG	SNP	31 58	9	1AL.fa_1BS.fa_1DL.fa_3AS.fa_3B.fa_4DS.fa_5BL.fa_5DL.fa_6AL.fa	1DL.fa_2AL.fa_3AS.fa_3B.fa_4DS.fa_5BL.fa_5DL.fa_6AL.fa	TGCAGCGGGTTATAAATGATCCCGTATGAGCGGTGTCAGCAACTCGGCCAATGGTTCCTTCCAACTGGTTGTTTG	TGCAGCGGGTTATAAATGATCCCGTATGAGCCGTGTCAGCAACTCGGCCAATGGTTCCCTCCAACTGGTTGTTTG
A11862	TGCAGCGGTAAGCTTTTTTGCTGGAAGCGATAAACTTTTTTGCTACAACCGGTGTCTTTTTTGTTGGAAYCAGCA	SNP	69	0	unknown	unknown	TGCAGCGGTAAGCTTTTTTGCTGGAAGCGATAAACTTTTTTGCTACAACCGGTGTCTTTTTTGTTGGAACCAGCA	TGCAGCGGTAAGCTTTTTTGCTGGAAGCGATAAACTTTTTTGCTACAACCGGTGTCTTTTTTGTTGGAATCAGCA
A11874	TGCAGCGGTCCARGACCCAGACGRCGAAGGCACCATCTACCCTCCTGAGGTTGTTCCCAAGAAGAAGAAGCAGCT	SNP	12 23	1	7BS.fa	7BS.fa	TGCAGCGGTCCAGGACCCAGACGGCGAAGGCACCATCTACCCTCCTGAGGTTGTTCCCAAGAAGAAGAAGCAGCT	TGCAGCGGTCCAAGACCCAGACGACGAAGGCACCATCTACCCTCCTGAGGTTGTTCCCAAGAAGAAGAAGCAGCT
A11875	TGCAGCGGTCCATCGTGCCAACTTTACGATGTGTCACTGTCACTACGCGTCGTTKKTWMYTWMCMRKYGTGATCA	INDEL	54	0	unknown	unknown	TGCAGCGGTCCATCGTGCCAACTTTACGATGTGTCACTGTCACTACGCGTCGTTGTTACTTACCAGTCGTGATCA	TGCAGCGGTCCATCGTGCCAACTTTACGATGTGTCACTGTCACTACGCGTCGTTTGTTACTTACCAGTGTGATCA
A11887	TGCAGCRGTCGTTCTTTTGTGCCAACTGCGTCACCGAGCGCRTCGTGGTCTCTACTCCACTAACGGCGCCAGGCT	SNP	6 41	0	unknown	unknown	TGCAGCGGTCGTTCTTTTGTGCCAACTGCGTCACCGAGCGCATCGTGGTCTCTACTCCACTAACGGCGCCAGGCT	TGCAGCAGTCGTTCTTTTGTGCCAACTGCGTCACCGAGCGCGTCGTGGTCTCTACTCCACTAACGGCGCCAGGCT
A11896	TGCAGCGGTGAGCTCTCAGGCGTGACACCAAGCTAGCTAYAGCACGYGCGGGAGATAACGGGGAGGAGCAGGAGG	SNP	39 46	1	2BS.fa	2BS.fa	TGCAGCGGTGAGCTCTCAGGCGTGACACCAAGCTAGCTACAGCACGCGCGGGAGATAACGGGGAGGAGCAGGAGG	TGCAGCGGTGAGCTCTCAGGCGTGACACCAAGCTAGCTATAGCACGTGCGGGAGATAACGGGGAGGAGCAGGAGG
A11897	TGCAGCGGYGAGGCGYAGGACGGCGTGGTTGAACTGGCTCGGGTACGGACGGCTCGGCCTCGGCTTCAACTACTA	SNP	8 15	15	1AS.fa_1BS.fa_2BL.fa_3AS.fa_3B.fa_3DL.fa_3DS.fa_4BS.fa_5AL.fa_5DS.fa_6AS.fa_6BL.fa_7AL.fa_7AS.fa_7DS.fa	2DS.fa_3B.fa_5BL.fa_7BL.fa_7DL.fa	TGCAGCGGTGAGGCGCAGGACGGCGTGGTTGAACTGGCTCGGGTACGGACGGCTCGGCCTCGGCTTCAACTACTA	TGCAGCGGCGAGGCGTAGGACGGCGTGGTTGAACTGGCTCGGGTACGGACGGCTCGGCCTCGGCTTCAACTACTA
A11899	TGCAGCGGTGATGCCTTCCGGCCATTGATATAGAGGAAGTACATCGCCATAGACGAGTGAGTACCCTATCCTTST	SNP	73	1	2BS.fa	2BS.fa	TGCAGCGGTGATGCCTTCCGGCCATTGATATAGAGGAAGTACATCGCCATAGACGAGTGAGTACCCTATCCTTGT	TGCAGCGGTGATGCCTTCCGGCCATTGATATAGAGGAAGTACATCGCCATAGACGAGTGAGTACCCTATCCTTCT
A11909	TGCAGCGGTGCCGAGGAGCCCACGACAGCAACGGCGGTGCRGGGCGTGCTCAGCGGAGAGATCGGCTCGGTGGAG	SNP	40	0	unknown	unknown	TGCAGCGGTGCCGAGGAGCCCACGACAGCAACGGCGGTGCAGGGCGTGCTCAGCGGAGAGATCGGCTCGGTGGAG	TGCAGCGGTGCCGAGGAGCCCACGACAGCAACGGCGGTGCGGGGCGTGCTCAGCGGAGAGATCGGCTCGGTGGAG
A11910	TGCAGCGGTGCCGAGGAGCCCACGACAGCAACGGCGGTGCRGGGCGTGCTCAGCGGAGAGATCGGCTTCGGTGGA	SNP	40	1	1AS.fa	1AS.fa	TGCAGCGGTGCCGAGGAGCCCACGACAGCAACGGCGGTGCAGGGCGTGCTCAGCGGAGAGATCGGCTTCGGTGGA	TGCAGCGGTGCCGAGGAGCCCACGACAGCAACGGCGGTGCGGGGCGTGCTCAGCGGAGAGATCGGCTTCGGTGGA
A11915	TGCAGCGGTGGACTCCTTCCTTCCTCTTCTTGGAATTCTTCYYCGTCGCCTCCGCCTCGTCGTCGGTGGAATCCA	SNP	41 42	1	4BS.fa	4BS.fa	TGCAGCGGTGGACTCCTTCCTTCCTCTTCTTGGAATTCTTCTCCGTCGCCTCCGCCTCGTCGTCGGTGGAATCCA	TGCAGCGGTGGACTCCTTCCTTCCTCTTCTTGGAATTCTTCCTCGTCGCCTCCGCCTCGTCGTCGGTGGAATCCA
A11916	TGCAGCGGTGGACTCCTTCCTTCCTCTTCTTGGAATTCTTCYYCGTCGCCTCCGCCTCGTCTCGGTGGAATCCAT	SNP	41 42	0	unknown	unknown	TGCAGCGGTGGACTCCTTCCTTCCTCTTCTTGGAATTCTTCTCCGTCGCCTCCGCCTCGTCTCGGTGGAATCCAT	TGCAGCGGTGGACTCCTTCCTTCCTCTTCTTGGAATTCTTCCTCGTCGCCTCCGCCTCGTCTCGGTGGAATCCAT
A11924	TGCAGCGGTGGCTCTCAATCGGCAACGACGACAGGGGAGGACGCCTACGAATCGCGGGTGAAKCTTGGGCATGGA	SNP	62	0	unknown	unknown	TGCAGCGGTGGCTCTCAATCGGCAACGACGACAGGGGAGGACGCCTACGAATCGCGGGTGAAGCTTGGGCATGGA	TGCAGCGGTGGCTCTCAATCGGCAACGACGACAGGGGAGGACGCCTACGAATCGCGGGTGAATCTTGGGCATGGA
A11926	TGCAGCGGTGGYTCGGAACTGGTCCTGATGCCACCACTGTCGTCCTCCACGGCGGTGTCATCCACTGGCTGGGGC	SNP	11	2	1AL.fa	1AL.fa_1DL.fa	TGCAGCGGTGGTTCGGAACTGGTCCTGATGCCACCACTGTCGTCCTCCACGGCGGTGTCATCCACTGGCTGGGGC	TGCAGCGGTGGCTCGGAACTGGTCCTGATGCCACCACTGTCGTCCTCCACGGCGGTGTCATCCACTGGCTGGGGC
A11943	TGCAGCGGTTCAAAAACCGAACCACGAGGSSKYSKTYYYCCYYCYKRRGSCMWTYCCMRGRARRARRARSMRSYT	INDEL	29	0	unknown	unknown	TGCAGCGGTTCAAAAACCGAACCACGAGGCGTCGTTCTCCCTCCTGAGGCCATTCCCAGGAAGAAGAAGCAGCTT	TGCAGCGGTTCAAAAACCGAACCACGAGGGCGTCGTTCTCCCTCCTGAGGCCATTCCCAGGAAGAAGAAGCAGCT
A11948	TGCAGCGGTTGAAGATCCCGACAACRAAGGCACCCTGTACCCTCCTGAGGCCATCCCCAAGAAGAAGAAGCAGCT	SNP	25	0	unknown	unknown	TGCAGCGGTTGAAGATCCCGACAACGAAGGCACCCTGTACCCTCCTGAGGCCATCCCCAAGAAGAAGAAGCAGCT	TGCAGCGGTTGAAGATCCCGACAACAAAGGCACCCTGTACCCTCCTGAGGCCATCCCCAAGAAGAAGAAGCAGCT
A11957	TGCAGCGTAAACCTAACCTAGTACTATAAACGTAWYSGSSKWMSKTTYCMAWTTYCMAAWKSMWKSMWTATTTGC	INDEL	34	0	unknown	unknown	TGCAGCGTAAACCTAACCTAGTACTATAAACGTATCGGCGTACGTTTCCAATTTCCAAATGCATGCATTATTTGC	TGCAGCGTAAACCTAACCTAGTACTATAAACGTAATCGGCGTACGTTTCCAATTTCCAAATGCATGCATATTTGC
A11971	TGCAGCGTACTATCATATCATTGAGTTTTAGGTACCGCTAACATACGACCTTGTGTGCAASCGCGCTGAATTCCC	SNP	60	0	unknown	unknown	TGCAGCGTACTATCATATCATTGAGTTTTAGGTACCGCTAACATACGACCTTGTGTGCAAGCGCGCTGAATTCCC	TGCAGCGTACTATCATATCATTGAGTTTTAGGTACCGCTAACATACGACCTTGTGTGCAACCGCGCTGAATTCCC
A11982	TGCAGCGTAKCTTGAGGCCCTTGTGGCGGCCCGCGCGTATCGCAGAGTAAGGGTGGACAGCGTCGAACCGCGCCG	SNP	9	1	1DS.fa	1DS.fa	TGCAGCGTAGCTTGAGGCCCTTGTGGCGGCCCGCGCGTATCGCAGAGTAAGGGTGGACAGCGTCGAACCGCGCCG	TGCAGCGTATCTTGAGGCCCTTGTGGCGGCCCGCGCGTATCGCAGAGTAAGGGTGGACAGCGTCGAACCGCGCCG
A11984	TGCAGCGTATACRTCTCGGAGTGCGCGTTTGTGCCTTCTCTTTGGAATGTGAGTTGCGTATATCATATTCACTRT	SNP	12 73	2	1BS.fa_5BL.fa	1BS.fa	TGCAGCGTATACATCTCGGAGTGCGCGTTTGTGCCTTCTCTTTGGAATGTGAGTTGCGTATATCATATTCACTGT	TGCAGCGTATACGTCTCGGAGTGCGCGTTTGTGCCTTCTCTTTGGAATGTGAGTTGCGTATATCATATTCACTAT
A11986	TGCAGCGTATATAGATGGAGTGGTTTTCTTTTTCTCTCCATAAAAATCRTTTTAAATTGTGCAYGAAACGGAACT	SNP	48 63	14	1BL.fa_1BS.fa_1DL.fa_2BS.fa_2DL.fa_2DS.fa_3AS.fa_3DS.fa_4DS.fa_5AS.fa_6AL.fa_7AS.fa_7DL.fa_7DS.fa	1BS.fa_1DL.fa_2BS.fa_2DS.fa_3DS.fa_5AL.fa_6BS.fa_6DL.fa_7BS.fa_7DS.fa	TGCAGCGTATATAGATGGAGTGGTTTTCTTTTTCTCTCCATAAAAATCGTTTTAAATTGTGCATGAAACGGAACT	TGCAGCGTATATAGATGGAGTGGTTTTCTTTTTCTCTCCATAAAAATCATTTTAAATTGTGCACGAAACGGAACT
A11999	TGCAGCGTATCGCCTGGCAGCTATTCCGATGGAGGGTGATTCACTGGCGGCGGTTGAGACACGAMGGGCCAGGGA	SNP	64	0	unknown	unknown	TGCAGCGTATCGCCTGGCAGCTATTCCGATGGAGGGTGATTCACTGGCGGCGGTTGAGACACGACGGGCCAGGGA	TGCAGCGTATCGCCTGGCAGCTATTCCGATGGAGGGTGATTCACTGGCGGCGGTTGAGACACGAAGGGCCAGGGA
A12000	TGCAGCGTATGCTATTATACTGTAYATAGTAACTTATGCAAATAGCCTGTCTCTAATTCATGCCCATCTTCTCGT	SNP	24	1	unknown	2BS.fa	TGCAGCGTATGCTATTATACTGTACATAGTAACTTATGCAAATAGCCTGTCTCTAATTCATGCCCATCTTCTCGT	TGCAGCGTATGCTATTATACTGTATATAGTAACTTATGCAAATAGCCTGTCTCTAATTCATGCCCATCTTCTCGT
A12002	TGCAGCGTATTTCGTCTACRTGCTGATAGAGCTTTTGAGTTCTCTAGGAAGCAAATGCAAGAGGCAGATGATATA	SNP	19	2	3B.fa	3B.fa_3DS.fa	TGCAGCGTATTTCGTCTACATGCTGATAGAGCTTTTGAGTTCTCTAGGAAGCAAATGCAAGAGGCAGATGATATA	TGCAGCGTATTTCGTCTACGTGCTGATAGAGCTTTTGAGTTCTCTAGGAAGCAAATGCAAGAGGCAGATGATATA
A12021	TGCAGCGTCAGATTGTAATTGGTTACATTTGTYMRSYWRRWWAAAACAGAAAGTTTTGAAGCTCCACGGCATGAT	INDEL	32	0	unknown	unknown	TGCAGCGTCAGATTGTAATTGGTTACATTTGTTCAGCTAGATAAAACAGAAAGTTTTGAAGCTCCACGGCATGAT	TGCAGCGTCAGATTGTAATTGGTTACATTTGTCAGCTAGATAAAAACAGAAAGTTTTGAAGCTCCACGGCATGAT
A12031	TGCAGCGTCCACCTCCGCGGCCATCAATGTTGCCAAAGCATTGAATAAATCAGACAGAACCTRAGCGGGAGGCGG	SNP	62	1	2AL.fa	2AL.fa	TGCAGCGTCCACCTCCGCGGCCATCAATGTTGCCAAAGCATTGAATAAATCAGACAGAACCTGAGCGGGAGGCGG	TGCAGCGTCCACCTCCGCGGCCATCAATGTTGCCAAAGCATTGAATAAATCAGACAGAACCTAAGCGGGAGGCGG
A12038	TGCAGCGTCCCGATTGGCAGCTATTCTAATGGAGGGCGAGTCTCTAGCGGCGGTTGAGACGCGGYGGGCCAGGGA	SNP	64	1	2BS.fa	2BS.fa	TGCAGCGTCCCGATTGGCAGCTATTCTAATGGAGGGCGAGTCTCTAGCGGCGGTTGAGACGCGGTGGGCCAGGGA	TGCAGCGTCCCGATTGGCAGCTATTCTAATGGAGGGCGAGTCTCTAGCGGCGGTTGAGACGCGGCGGGCCAGGGA
A12045	TGCAGCGTCCTGATTRGCAGCTCTTCCAGTTGAAGGCGAGTCTCCAGTGGCGGTTGAAACACGGAGAGCCAGAGA	SNP	15	1	4AL.fa	4AL.fa	TGCAGCGTCCTGATTGGCAGCTCTTCCAGTTGAAGGCGAGTCTCCAGTGGCGGTTGAAACACGGAGAGCCAGAGA	TGCAGCGTCCTGATTAGCAGCTCTTCCAGTTGAAGGCGAGTCTCCAGTGGCGGTTGAAACACGGAGAGCCAGAGA
A12049	TGCAGCGTCGAAGACAAAGAAGATGAAGAAGYCTAAAGCTTCAAAGCCTGCCCCCTCACCAAAAATCTCAAGGGC	SNP	31	13	2AL.fa_2AS.fa_2BS.fa_4DL.fa_5AL.fa_5DS.fa_6AS.fa_7AS.fa_7BL.fa	2AL.fa_2AS.fa_2BL.fa_2BS.fa_3AL.fa_3AS.fa_4AL.fa_4DL.fa_5AL.fa_5DS.fa_6AS.fa_7AS.fa_7BL.fa	TGCAGCGTCGAAGACAAAGAAGATGAAGAAGTCTAAAGCTTCAAAGCCTGCCCCCTCACCAAAAATCTCAAGGGC	TGCAGCGTCGAAGACAAAGAAGATGAAGAAGCCTAAAGCTTCAAAGCCTGCCCCCTCACCAAAAATCTCAAGGGC
A12054	TGCAGCGTCGATCTCGCGCCGCCCTTGCAGTTGCTACCRCCGTGCCAAGTCCCTCCATGAATGGCAGCGACTCCT	SNP	38	0	unknown	unknown	TGCAGCGTCGATCTCGCGCCGCCCTTGCAGTTGCTACCACCGTGCCAAGTCCCTCCATGAATGGCAGCGACTCCT	TGCAGCGTCGATCTCGCGCCGCCCTTGCAGTTGCTACCGCCGTGCCAAGTCCCTCCATGAATGGCAGCGACTCCT
A12056	TGCAGCGTCGCATTTGGYGGCTATTCCGATGGAGGGTGACTCACTGGCGGCGGTTGASACACGATGGGCTAGGGA	SNP	17 57	0	unknown	unknown	TGCAGCGTCGCATTTGGTGGCTATTCCGATGGAGGGTGACTCACTGGCGGCGGTTGACACACGATGGGCTAGGGA	TGCAGCGTCGCATTTGGCGGCTATTCCGATGGAGGGTGACTCACTGGCGGCGGTTGAGACACGATGGGCTAGGGA
A12064	TGCAGCGTCGCGACTAGCRGCTCTTCCAGTGCAAGGTGAGACTCCCGYGGCGGTTGAAGCCTAGAAGGCCGTGGA	SNP	18 47	1	2BS.fa	2BS.fa	TGCAGCGTCGCGACTAGCAGCTCTTCCAGTGCAAGGTGAGACTCCCGTGGCGGTTGAAGCCTAGAAGGCCGTGGA	TGCAGCGTCGCGACTAGCGGCTCTTCCAGTGCAAGGTGAGACTCCCGCGGCGGTTGAAGCCTAGAAGGCCGTGGA
A12079	TGCAGCGTCGGCCAGCTCCCCTCCTCACCTAAACACAGAAAATTGTATGTRTCACCTAGCYACCTCGACCACACA	SNP	50 60	0	unknown	unknown	TGCAGCGTCGGCCAGCTCCCCTCCTCACCTAAACACAGAAAATTGTATGTATCACCTAGCCACCTCGACCACACA	TGCAGCGTCGGCCAGCTCCCCTCCTCACCTAAACACAGAAAATTGTATGTGTCACCTAGCTACCTCGACCACACA
A12082	TGCAGCGTCGGCTACCTCCTCTATTCCTCCTCCGAAGCACATCCTTCCTCTCCTCYGAAGCGTGGCGATTGTACA	SNP	55	1	2BS.fa	2BS.fa	TGCAGCGTCGGCTACCTCCTCTATTCCTCCTCCGAAGCACATCCTTCCTCTCCTCTGAAGCGTGGCGATTGTACA	TGCAGCGTCGGCTACCTCCTCTATTCCTCCTCCGAAGCACATCCTTCCTCTCCTCCGAAGCGTGGCGATTGTACA
A12085	TGCAGYGTCGTCGATGCCAGGGCGTGGTCGCATCGCGGCCGCCTCGCCTGCCTCGTCTACCTGCGGGRCGAGGAT	SNP	5 67	2	1AL.fa_5DS.fa	1AL.fa_5DS.fa	TGCAGCGTCGTCGATGCCAGGGCGTGGTCGCATCGCGGCCGCCTCGCCTGCCTCGTCTACCTGCGGGGCGAGGAT	TGCAGTGTCGTCGATGCCAGGGCGTGGTCGCATCGCGGCCGCCTCGCCTGCCTCGTCTACCTGCGGGACGAGGAT
A12096	TGCAGCGTCTGGCGGCAATTCGCTTCGCCCGCAGCCCTCTCCGCCAGAGCCACGGCRTCCTTGATCTGCTGCTGA	SNP	56	1	2BL.fa	2BL.fa	TGCAGCGTCTGGCGGCAATTCGCTTCGCCCGCAGCCCTCTCCGCCAGAGCCACGGCATCCTTGATCTGCTGCTGA	TGCAGCGTCTGGCGGCAATTCGCTTCGCCCGCAGCCCTCTCCGCCAGAGCCACGGCGTCCTTGATCTGCTGCTGA
A12097	TGCAGCGTCTGGTGGCGATTCGCTTCGTCCGCAGTCCTCTCTGCCAAGGACGCAGTGTCCTTAATMTGCTGCTGA	SNP	65	0	unknown	unknown	TGCAGCGTCTGGTGGCGATTCGCTTCGTCCGCAGTCCTCTCTGCCAAGGACGCAGTGTCCTTAATCTGCTGCTGA	TGCAGCGTCTGGTGGCGATTCGCTTCGTCCGCAGTCCTCTCTGCCAAGGACGCAGTGTCCTTAATATGCTGCTGA
A12102	TGCAGCGTCTTGATTGGCAGCTATTCCAATGGAGGGYGAGTCTCCAGCGGTGGTTGAGACGCGTCGGGYCAGGGA	SNP	36 68	1	2BS.fa	2BS.fa	TGCAGCGTCTTGATTGGCAGCTATTCCAATGGAGGGTGAGTCTCCAGCGGTGGTTGAGACGCGTCGGGTCAGGGA	TGCAGCGTCTTGATTGGCAGCTATTCCAATGGAGGGCGAGTCTCCAGCGGTGGTTGAGACGCGTCGGGCCAGGGA
A12115	TGCAGCGTGACTGCCGCCGAGGAGTACATGTACATCGCYGACCTCATCGCCGCCGTCTCGCTCTTTCGCATACAT	SNP	38	12	1DS.fa_2BL.fa_3B.fa_4DL.fa_6AS.fa_6BS.fa_6DS.fa_7BL.fa_7DS.fa	2BS.fa_5AL.fa_5AS.fa_5DL.fa_6AS.fa_6BL.fa_6BS.fa_7AS.fa_7BL.fa_7BS.fa_7DL.fa_7DS.fa	TGCAGCGTGACTGCCGCCGAGGAGTACATGTACATCGCTGACCTCATCGCCGCCGTCTCGCTCTTTCGCATACAT	TGCAGCGTGACTGCCGCCGAGGAGTACATGTACATCGCCGACCTCATCGCCGCCGTCTCGCTCTTTCGCATACAT
A12116	TGCAGCGTGAGCACGCCTYGATGCTCCAGGGTCTCACAGTMAGAGCCAACTGCGCCTTGGGCACCATCTGTGACG	SNP	18 40	1	2BL.fa	2BL.fa	TGCAGCGTGAGCACGCCTTGATGCTCCAGGGTCTCACAGTCAGAGCCAACTGCGCCTTGGGCACCATCTGTGACG	TGCAGCGTGAGCACGCCTCGATGCTCCAGGGTCTCACAGTAAGAGCCAACTGCGCCTTGGGCACCATCTGTGACG
A12137	TGCAGCGTGATGTCACGCTATGCAGAAGTTGTCAGCARATTAGACTCGTGTAATATTATATTCTCTACGGTGGTA	SNP	37	0	unknown	unknown	TGCAGCGTGATGTCACGCTATGCAGAAGTTGTCAGCAAATTAGACTCGTGTAATATTATATTCTCTACGGTGGTA	TGCAGCGTGATGTCACGCTATGCAGAAGTTGTCAGCAGATTAGACTCGTGTAATATTATATTCTCTACGGTGGTA
A12142	TGCAGCGTGATTTAGAGCGGCGCCGTTGGCGCTTTGGTTGTATCTCGGGAGGTTCATCCTCTRCTGGATTTTTCT	SNP	62	1	1AL.fa	1AL.fa	TGCAGCGTGATTTAGAGCGGCGCCGTTGGCGCTTTGGTTGTATCTCGGGAGGTTCATCCTCTACTGGATTTTTCT	TGCAGCGTGATTTAGAGCGGCGCCGTTGGCGCTTTGGTTGTATCTCGGGAGGTTCATCCTCTGCTGGATTTTTCT
A12152	TGCAGCGTGCCCYCGTGATCTGTAGATCTATCTTGGTTKCCCTGCGGTGCTATCCAATCTATCACGCAGGTCCTG	SNP	12 38	1	7BL.fa	7BL.fa	TGCAGCGTGCCCTCGTGATCTGTAGATCTATCTTGGTTTCCCTGCGGTGCTATCCAATCTATCACGCAGGTCCTG	TGCAGCGTGCCCCCGTGATCTGTAGATCTATCTTGGTTGCCCTGCGGTGCTATCCAATCTATCACGCAGGTCCTG
A12160	TGCAGCGTGCTACTTAAAGGAACAAACAACAACGGCAAAACTTAAAMMMMMYTYMMMRRAAAAAMYYYYMAAAAA	INDEL	46	0	unknown	unknown	TGCAGCGTGCTACTTAAAGGAACAAACAACAACGGCAAAACTTAAAACACACTTCACAGAAAAAACTCTCAAAAA	TGCAGCGTGCTACTTAAAGGAACAAACAACAACGGCAAAACTTAAACACACTTCACAGAAAAAACTCTCAAAAAA
A12166	TGCAGCGTGGAGGAAGATACGGGCGAGGTCGTTCGCGAGATACTCAGTGCGTRGGGAGGTAGCGTCATGGGGCGT	SNP	52	0	unknown	unknown	TGCAGCGTGGAGGAAGATACGGGCGAGGTCGTTCGCGAGATACTCAGTGCGTGGGGAGGTAGCGTCATGGGGCGT	TGCAGCGTGGAGGAAGATACGGGCGAGGTCGTTCGCGAGATACTCAGTGCGTAGGGAGGTAGCGTCATGGGGCGT
A12169	TGCAGCGTGGAGGTGGAGCGCTCATCCAAGACCCAAAAGGAAGAGATTTGAGAAGGAGAGAAGSMRGGGGAGGAG	SNP	63	0	unknown	unknown	TGCAGCGTGGAGGTGGAGCGCTCATCCAAGACCCAAAAGGAAGAGATTTGAGAAGGAGAGAAGCAGGGGGAGGAG	TGCAGCGTGGAGGTGGAGCGCTCATCCAAGACCCAAAAGGAAGAGATTTGAGAAGGAGAGAAGGCAGGGGAGGAG
A12173	TGCAGCGTGGCCGACTGGTCAGTCGGCAAAGAAGAACCCGGCGGACGAAGGAAAGAYTAAGAGTCGGAAAACTTA	SNP	56	0	unknown	unknown	TGCAGCGTGGCCGACTGGTCAGTCGGCAAAGAAGAACCCGGCGGACGAAGGAAAGATTAAGAGTCGGAAAACTTA	TGCAGCGTGGCCGACTGGTCAGTCGGCAAAGAAGAACCCGGCGGACGAAGGAAAGACTAAGAGTCGGAAAACTTA
A12178	TGCAGCGTGGYGACGAGCGGCCTSCGCCCTCCTCTCGTACTCATTTGCCTCCTCTCTAGTAATAACATATCTTCC	SNP	10 23	7	1AL.fa_1AS.fa_2AS.fa_3DS.fa_7AS.fa	1AL.fa_1AS.fa_3AS.fa_3DS.fa_4AS.fa_6BS.fa_7AS.fa	TGCAGCGTGGCGACGAGCGGCCTGCGCCCTCCTCTCGTACTCATTTGCCTCCTCTCTAGTAATAACATATCTTCC	TGCAGCGTGGTGACGAGCGGCCTCCGCCCTCCTCTCGTACTCATTTGCCTCCTCTCTAGTAATAACATATCTTCC
A12181	TGCAGCRTGGCGGYGAGCGGCCTCCGCCCTCCTCTCGTACTCATCTGCCTCCTCTCTGGTAATAACATATCTTCC	SNP	6 13	18	1AS.fa_1DS.fa_2AL.fa_2AS.fa_3AL.fa_5AL.fa_5BS.fa_5DL.fa_5DS.fa_6DL.fa_7AL.fa_7AS.fa	1AS.fa_1BL.fa_1BS.fa_1DS.fa_2AS.fa_2BL.fa_3AS.fa_3DL.fa_3DS.fa_4BL.fa_4DL.fa_5BS.fa_5DL.fa_6AL.fa_6BS.fa_6DL.fa_7BL.fa_7DL.fa	TGCAGCGTGGCGGTGAGCGGCCTCCGCCCTCCTCTCGTACTCATCTGCCTCCTCTCTGGTAATAACATATCTTCC	TGCAGCATGGCGGCGAGCGGCCTCCGCCCTCCTCTCGTACTCATCTGCCTCCTCTCTGGTAATAACATATCTTCC
A12182	TGCAGCGTGGCGTYGAGCTGCCTCCGCTCTCCTCTCGTACTCATCTGCCACCTCTTTGGTAATAGTATATCTTCC	SNP	13	6	1BL.fa_1DL.fa_2AL.fa_2BL.fa_4AL.fa_5BL.fa	1DL.fa_2AL.fa_2BL.fa_4AL.fa	TGCAGCGTGGCGTCGAGCTGCCTCCGCTCTCCTCTCGTACTCATCTGCCACCTCTTTGGTAATAGTATATCTTCC	TGCAGCGTGGCGTTGAGCTGCCTCCGCTCTCCTCTCGTACTCATCTGCCACCTCTTTGGTAATAGTATATCTTCC
A12188	TGCAGCGTGGGTACCGGAAGAGYCACCGCCGTTGTGATTACGCTCGCCACCGTTGCCACGGTAGTGACCGACGCC	SNP	22	1	1BL.fa	1BL.fa	TGCAGCGTGGGTACCGGAAGAGTCACCGCCGTTGTGATTACGCTCGCCACCGTTGCCACGGTAGTGACCGACGCC	TGCAGCGTGGGTACCGGAAGAGCCACCGCCGTTGTGATTACGCTCGCCACCGTTGCCACGGTAGTGACCGACGCC
A12197	TGCAGCGTGGTGTAGATGAACGCCAGCAGCCCCACCGCCMMSRWKKWMCYKRMSRRSCMRSCSSCSRMCACGTAC	INDEL	39	0	unknown	unknown	TGCAGCGTGGTGTAGATGAACGCCAGCAGCCCCACCGCCACGATGTACCTGACGAGCCAGCCGCCGACCACGTAC	TGCAGCGTGGTGTAGATGAACGCCAGCAGCCCCACCGCCCACGATGTACCTGACGAGCCAGCCGCCGACACGTAC
A12214	TGCAGCGTGTTTCCTAGACCCCCGCTRTAGAAAAAGAAAAGGAAATAAGAAATATGAAGGAAATTACATAKGTAT	SNP	26 70	3	4AL.fa_4AS.fa	4AL.fa_4AS.fa_7DS.fa	TGCAGCGTGTTTCCTAGACCCCCGCTATAGAAAAAGAAAAGGAAATAAGAAATATGAAGGAAATTACATATGTAT	TGCAGCGTGTTTCCTAGACCCCCGCTGTAGAAAAAGAAAAGGAAATAAGAAATATGAAGGAAATTACATAGGTAT
A12253	TGCAGCGTTGGGGCAGCCATCCGCTGCGGCGACCTATACCTCCTGCGGCCCATGGTTAGWGTAAGCTTGCTCCTG	SNP	59	0	unknown	unknown	TGCAGCGTTGGGGCAGCCATCCGCTGCGGCGACCTATACCTCCTGCGGCCCATGGTTAGAGTAAGCTTGCTCCTG	TGCAGCGTTGGGGCAGCCATCCGCTGCGGCGACCTATACCTCCTGCGGCCCATGGTTAGTGTAAGCTTGCTCCTG
A12254	TGCAGCGTTGGGGCAGCCATCCGCTGCGGCGACCTGTACCTCATGCGMCCCGTGGTTAGCGTAAGCTTGCTCCTG	SNP	47	2	unknown	2AS.fa_3AS.fa	TGCAGCGTTGGGGCAGCCATCCGCTGCGGCGACCTGTACCTCATGCGCCCCGTGGTTAGCGTAAGCTTGCTCCTG	TGCAGCGTTGGGGCAGCCATCCGCTGCGGCGACCTGTACCTCATGCGACCCGTGGTTAGCGTAAGCTTGCTCCTG
A12262	TGCAGCGTTGTATTCGGCGTTAGGAGATTCTATGYGACAAACAAAAACGCCATGAATTATTCGGCTATCCGGACA	SNP	34	0	unknown	unknown	TGCAGCGTTGTATTCGGCGTTAGGAGATTCTATGCGACAAACAAAAACGCCATGAATTATTCGGCTATCCGGACA	TGCAGCGTTGTATTCGGCGTTAGGAGATTCTATGTGACAAACAAAAACGCCATGAATTATTCGGCTATCCGGACA
A12263	TGCAGCGTTGTATTCGGCGTTAGGAGATTCTATGYGACAAACAAAACGCCATGAATTATTCGGCTATCCGGACAC	SNP	34	0	unknown	unknown	TGCAGCGTTGTATTCGGCGTTAGGAGATTCTATGCGACAAACAAAACGCCATGAATTATTCGGCTATCCGGACAC	TGCAGCGTTGTATTCGGCGTTAGGAGATTCTATGTGACAAACAAAACGCCATGAATTATTCGGCTATCCGGACAC
A12271	TGCAGCGTTTGACCACGCGATCTAGCCCTTTGACTTTGCACGGACGGGCTTTGACCAGTGGACCTYCCCACCCRG	SNP	65 73	3	3B.fa_5BL.fa	1AS.fa_2AS.fa_5BL.fa	TGCAGCGTTTGACCACGCGATCTAGCCCTTTGACTTTGCACGGACGGGCTTTGACCAGTGGACCTCCCCACCCAG	TGCAGCGTTTGACCACGCGATCTAGCCCTTTGACTTTGCACGGACGGGCTTTGACCAGTGGACCTTCCCACCCGG
A12288	TGCAGCTAAAARAATAAACAAAAATATGATAATCAGGTGCACAATTTTGGTGCTACACACCTATACCTGGACCTC	SNP	11	1	2BS.fa	2BS.fa	TGCAGCTAAAAGAATAAACAAAAATATGATAATCAGGTGCACAATTTTGGTGCTACACACCTATACCTGGACCTC	TGCAGCTAAAAAAATAAACAAAAATATGATAATCAGGTGCACAATTTTGGTGCTACACACCTATACCTGGACCTC
A12301	TGCAGCTAAATATCGCAAATACAGTGCCCCTRGGCGAAATTCAGAGTTCCCCAACACCAATACTGTACCCACCAA	SNP	31	1	1BL.fa	1BL.fa	TGCAGCTAAATATCGCAAATACAGTGCCCCTGGGCGAAATTCAGAGTTCCCCAACACCAATACTGTACCCACCAA	TGCAGCTAAATATCGCAAATACAGTGCCCCTAGGCGAAATTCAGAGTTCCCCAACACCAATACTGTACCCACCAA
A12305	TGCAGCTAAATGCAGTAGATCAGAACCACCTAGTATTTGGAYACCACTTCCACATTTCGACCTGTCCCTGCCAGC	SNP	41	1	5AL.fa	5AL.fa	TGCAGCTAAATGCAGTAGATCAGAACCACCTAGTATTTGGATACCACTTCCACATTTCGACCTGTCCCTGCCAGC	TGCAGCTAAATGCAGTAGATCAGAACCACCTAGTATTTGGACACCACTTCCACATTTCGACCTGTCCCTGCCAGC
A12324	TGCAGCTAACTGAATGCTAARSSRRSMWYYKGRRKWMYTYYWWTKSYKSYTKKKSYWWYSRMTCTTTCTTCGCAT	INDEL	20	0	unknown	unknown	TGCAGCTAACTGAATGCTAAGCGAGCATCTGGAGTACTTCTATTGCTGCTTGTGCTATCGACTCTTTCTTCGCAT	TGCAGCTAACTGAATGCTAAAGCGAGCATCTGGAGTACTTCTATTGCTGCTTGTGCTATCGATCTTTCTTCGCAT
A12330	TGCAGCTAAGCCCCCGAGGGAGAKGCAGGCTCTCCACTCGGTAGGATTTTTATCACTTCGACTTAGGCGAAAAAG	SNP	23	2	4AL.fa_7BS.fa	7BS.fa	TGCAGCTAAGCCCCCGAGGGAGAGGCAGGCTCTCCACTCGGTAGGATTTTTATCACTTCGACTTAGGCGAAAAAG	TGCAGCTAAGCCCCCGAGGGAGATGCAGGCTCTCCACTCGGTAGGATTTTTATCACTTCGACTTAGGCGAAAAAG
A12331	TGCAGCTAAGCCCCCGAGTGAGAGACTTGCTCAGCACTCGGTAGGATTGTTTCAMMMYTWRGSSRRKWMYKGRMY	INDEL	54	0	unknown	unknown	TGCAGCTAAGCCCCCGAGTGAGAGACTTGCTCAGCACTCGGTAGGATTGTTTCACACTTAGGCGAGTACTGGACT	TGCAGCTAAGCCCCCGAGTGAGAGACTTGCTCAGCACTCGGTAGGATTGTTTCAACACTTAGGCGAGTACTGGAC
A12337	TGCAGCTAAGCCCCCGAGTGGGAGGATCRCTCTCCACTCGGTAGGATTTTTYCAAACTTAGGCGAGTGCCGAGAT	SNP	28 51	0	unknown	unknown	TGCAGCTAAGCCCCCGAGTGGGAGGATCGCTCTCCACTCGGTAGGATTTTTCCAAACTTAGGCGAGTGCCGAGAT	TGCAGCTAAGCCCCCGAGTGGGAGGATCACTCTCCACTCGGTAGGATTTTTTCAAACTTAGGCGAGTGCCGAGAT
A12338	TGCAGCTAAGCCCCCGAGTGGGAGGATTGCTCACCACTCGGTATRATTTCTCAAACTTAGGCGAGTACTGGACTG	SNP	44	5	1BL.fa_1BS.fa_2AL.fa_3B.fa_7BL.fa	1BS.fa_3B.fa	TGCAGCTAAGCCCCCGAGTGGGAGGATTGCTCACCACTCGGTATGATTTCTCAAACTTAGGCGAGTACTGGACTG	TGCAGCTAAGCCCCCGAGTGGGAGGATTGCTCACCACTCGGTATAATTTCTCAAACTTAGGCGAGTACTGGACTG
A12341	TGCAGCTAAGCCCCCGAGTGGGAGGGCCGCTCACCACTYGGTAGGATTTTTCAAACTTACGCRAGTGCTACTCAC	SNP	38 62	1	1BS.fa	1BS.fa	TGCAGCTAAGCCCCCGAGTGGGAGGGCCGCTCACCACTTGGTAGGATTTTTCAAACTTACGCGAGTGCTACTCAC	TGCAGCTAAGCCCCCGAGTGGGAGGGCCGCTCACCACTCGGTAGGATTTTTCAAACTTACGCAAGTGCTACTCAC
A12350	TGCAGCTAAGCCCCYGAGTGGGAGGKTTGCTCTCCACTCGGTAGGATTTTTTCAAACTTAGGCGAGTGCCGAGAT	SNP	14 25	1	unknown	2AS.fa	TGCAGCTAAGCCCCTGAGTGGGAGGTTTGCTCTCCACTCGGTAGGATTTTTTCAAACTTAGGCGAGTGCCGAGAT	TGCAGCTAAGCCCCCGAGTGGGAGGGTTGCTCTCCACTCGGTAGGATTTTTTCAAACTTAGGCGAGTGCCGAGAT
A12353	TGCAGCTAAGCCTCCGAGTGAGAGGCTTGCTCATCACTCGGTAGGATTTTTTCAACTTAGGCAAAACRGATYCAT	SNP	67 71	0	unknown	unknown	TGCAGCTAAGCCTCCGAGTGAGAGGCTTGCTCATCACTCGGTAGGATTTTTTCAACTTAGGCAAAACAGATTCAT	TGCAGCTAAGCCTCCGAGTGAGAGGCTTGCTCATCACTCGGTAGGATTTTTTCAACTTAGGCAAAACGGATCCAT
A12355	TGCAGCTAAGCCTCCGAGTGGGAGAGCTTAGGCGAGTACTAGACTRCAGCTAAGCCCCCGAGTGGGAGGGTTGCT	SNP	45	6	1AS.fa_3AL.fa_4AS.fa_6AL.fa_6AS.fa_7AL.fa	1AS.fa_4AL.fa_4AS.fa_6AL.fa_6AS.fa_7AL.fa	TGCAGCTAAGCCTCCGAGTGGGAGAGCTTAGGCGAGTACTAGACTACAGCTAAGCCCCCGAGTGGGAGGGTTGCT	TGCAGCTAAGCCTCCGAGTGGGAGAGCTTAGGCGAGTACTAGACTGCAGCTAAGCCCCCGAGTGGGAGGGTTGCT
A12364	TGCAGCTAAGGAATTAGCAGCAGCGCACTTTGGGCGAYGGCGCTACTGCTAACAGGGACAAAAAAGTGTGCCAAT	SNP	37	5	3B.fa_5BS.fa_6BL.fa	1BS.fa_2BS.fa_3B.fa_5BS.fa_6BL.fa	TGCAGCTAAGGAATTAGCAGCAGCGCACTTTGGGCGATGGCGCTACTGCTAACAGGGACAAAAAAGTGTGCCAAT	TGCAGCTAAGGAATTAGCAGCAGCGCACTTTGGGCGACGGCGCTACTGCTAACAGGGACAAAAAAGTGTGCCAAT
A12365	TGCAGCTAAGGAGAATAGCAGTAGCGATGCTCTAAGATGAACRCTACTGATAAGTTGGACTAGCAGCAGCGCTTT	SNP	42	1	1BL.fa	1BL.fa	TGCAGCTAAGGAGAATAGCAGTAGCGATGCTCTAAGATGAACGCTACTGATAAGTTGGACTAGCAGCAGCGCTTT	TGCAGCTAAGGAGAATAGCAGTAGCGATGCTCTAAGATGAACACTACTGATAAGTTGGACTAGCAGCAGCGCTTT
A12392	TGCAGCTAATGTAGAAGCATCTRTGTTTTGTTTTTGTTTAGGCATCCACACTTGTTTTGTGAGTGCTATGGGCCA	SNP	22	6	5BS.fa_7BL.fa	1DL.fa_2DL.fa_3AL.fa_4AL.fa_7AS.fa_7BL.fa	TGCAGCTAATGTAGAAGCATCTATGTTTTGTTTTTGTTTAGGCATCCACACTTGTTTTGTGAGTGCTATGGGCCA	TGCAGCTAATGTAGAAGCATCTGTGTTTTGTTTTTGTTTAGGCATCCACACTTGTTTTGTGAGTGCTATGGGCCA
A12408	TGCAGCTACRAGGAATTGATCACTGTGTTGGAACCGCAGCCCTCTAGCTACCTCTCTTCTCACTCGAACRGAGGT	SNP	9 69	3	2BS.fa_2DL.fa_7AS.fa	2BS.fa_2DL.fa_7AS.fa	TGCAGCTACAAGGAATTGATCACTGTGTTGGAACCGCAGCCCTCTAGCTACCTCTCTTCTCACTCGAACGGAGGT	TGCAGCTACGAGGAATTGATCACTGTGTTGGAACCGCAGCCCTCTAGCTACCTCTCTTCTCACTCGAACAGAGGT
A12414	TGCAGCTACAGAACATCGGTCGCCGACGAACTCATCCACTGCCGCCGYGAACCGACGTGGGAGCGCTATAAAAGG	SNP	47	3	2BS.fa_3B.fa_4AL.fa	unknown	TGCAGCTACAGAACATCGGTCGCCGACGAACTCATCCACTGCCGCCGCGAACCGACGTGGGAGCGCTATAAAAGG	TGCAGCTACAGAACATCGGTCGCCGACGAACTCATCCACTGCCGCCGTGAACCGACGTGGGAGCGCTATAAAAGG
A12440	TGCAGCTACCAACAACGGCRAGGAGTGGGAACCCAGGGCCAAGCCCCTGGCCAAATCGTAAGTATCCGGACATAC	SNP	19	1	2BL.fa	2BL.fa	TGCAGCTACCAACAACGGCGAGGAGTGGGAACCCAGGGCCAAGCCCCTGGCCAAATCGTAAGTATCCGGACATAC	TGCAGCTACCAACAACGGCAAGGAGTGGGAACCCAGGGCCAAGCCCCTGGCCAAATCGTAAGTATCCGGACATAC
A12451	TGCAGCTACCTAGCTAGGATGCGTTCACATGCGTACATTTCATTGTACAGTCCGTATGCGCGTCCGTAYGAGTTT	SNP	68	1	7BS.fa	7BS.fa	TGCAGCTACCTAGCTAGGATGCGTTCACATGCGTACATTTCATTGTACAGTCCGTATGCGCGTCCGTACGAGTTT	TGCAGCTACCTAGCTAGGATGCGTTCACATGCGTACATTTCATTGTACAGTCCGTATGCGCGTCCGTATGAGTTT
A12453	TGCAGCTACCTGCAGTCGCCGTCGGGCACCGACTCTGTCTTGTCCAGGTGCGGGCGCGAGCAAGGAGAAGAAGSA	SNP	73	1	3B.fa	3B.fa	TGCAGCTACCTGCAGTCGCCGTCGGGCACCGACTCTGTCTTGTCCAGGTGCGGGCGCGAGCAAGGAGAAGAAGCA	TGCAGCTACCTGCAGTCGCCGTCGGGCACCGACTCTGTCTTGTCCAGGTGCGGGCGCGAGCAAGGAGAAGAAGGA
A12460	TGCAGCTAYGCCCAGGCCCTAAACATCATCAAGGACAAGAGCACAGAGAAAGGATTGAGCTTAAACCTTGGCGAG	SNP	8	3	4AL.fa_5BL.fa_7BL.fa	4AL.fa_5BL.fa_7BL.fa	TGCAGCTACGCCCAGGCCCTAAACATCATCAAGGACAAGAGCACAGAGAAAGGATTGAGCTTAAACCTTGGCGAG	TGCAGCTATGCCCAGGCCCTAAACATCATCAAGGACAAGAGCACAGAGAAAGGATTGAGCTTAAACCTTGGCGAG
A12463	TGCAGCTACGCCTGGCAGCTTTGGTGCTCCTCTCGAAGYCGGCGTCGCTTCTCCCTGTGCGTGCCGCTCCACCCG	SNP	38	1	5BL.fa	5BL.fa	TGCAGCTACGCCTGGCAGCTTTGGTGCTCCTCTCGAAGCCGGCGTCGCTTCTCCCTGTGCGTGCCGCTCCACCCG	TGCAGCTACGCCTGGCAGCTTTGGTGCTCCTCTCGAAGTCGGCGTCGCTTCTCCCTGTGCGTGCCGCTCCACCCG
A12467	TGCAGCTACGGCGAACGGCGTCGGTGGCGACAGCAGCGCTCGGCTGTSGGGAGGAGAGCGAGACAGAGGAGGGGG	SNP	47	2	4BS.fa	4BS.fa_6AL.fa	TGCAGCTACGGCGAACGGCGTCGGTGGCGACAGCAGCGCTCGGCTGTCGGGAGGAGAGCGAGACAGAGGAGGGGG	TGCAGCTACGGCGAACGGCGTCGGTGGCGACAGCAGCGCTCGGCTGTGGGGAGGAGAGCGAGACAGAGGAGGGGG
A12471	TGCAGCTACGGTCAGTCGGGTTGAGAGGGCCTTMTTAGTGTCCTTGGACGACTAGAATGAAGCCTCACCGGCCGA	SNP	33	1	1AS.fa	1AS.fa	TGCAGCTACGGTCAGTCGGGTTGAGAGGGCCTTCTTAGTGTCCTTGGACGACTAGAATGAAGCCTCACCGGCCGA	TGCAGCTACGGTCAGTCGGGTTGAGAGGGCCTTATTAGTGTCCTTGGACGACTAGAATGAAGCCTCACCGGCCGA
A12478	TGCAGCTACTAGACTGGCGGCTCTCCCGGTTCAGGATGAGTCGCCAGCGGCGATGGAAATACRGAGAGCCAGAGA	SNP	62	1	1BL.fa	1BL.fa	TGCAGCTACTAGACTGGCGGCTCTCCCGGTTCAGGATGAGTCGCCAGCGGCGATGGAAATACGGAGAGCCAGAGA	TGCAGCTACTAGACTGGCGGCTCTCCCGGTTCAGGATGAGTCGCCAGCGGCGATGGAAATACAGAGAGCCAGAGA
A12483	TGCAGCTACTCGATTGGYRTCTCTCCTTGTTCAAGATGAGTCACCAGCTGCAATGGAAATACGGCGAGCCGGAGA	SNP	17 18	1	7BL.fa	7BL.fa	TGCAGCTACTCGATTGGTGTCTCTCCTTGTTCAAGATGAGTCACCAGCTGCAATGGAAATACGGCGAGCCGGAGA	TGCAGCTACTCGATTGGCATCTCTCCTTGTTCAAGATGAGTCACCAGCTGCAATGGAAATACGGCGAGCCGGAGA
A12487	TGCAGCTACTCGYATTGCGGACGGGATCGACTTGGATGAGTTCGTCGCTCCTGYCAGCCCTCCTCTTGAGGAGTG	SNP	12 53	2	6AS.fa	6AL.fa_6AS.fa	TGCAGCTACTCGTATTGCGGACGGGATCGACTTGGATGAGTTCGTCGCTCCTGTCAGCCCTCCTCTTGAGGAGTG	TGCAGCTACTCGCATTGCGGACGGGATCGACTTGGATGAGTTCGTCGCTCCTGCCAGCCCTCCTCTTGAGGAGTG
A12490	TGCAGCTACTGAATTTAGTAGTAGCGCATTTTRCCTAAACCGCTACAGCTACTGATGTTAGTAGCAGYGCGTTTT	SNP	32 67	4	6BS.fa	1BS.fa_2BS.fa_4BS.fa_6BS.fa	TGCAGCTACTGAATTTAGTAGTAGCGCATTTTGCCTAAACCGCTACAGCTACTGATGTTAGTAGCAGTGCGTTTT	TGCAGCTACTGAATTTAGTAGTAGCGCATTTTACCTAAACCGCTACAGCTACTGATGTTAGTAGCAGCGCGTTTT
A12503	TGCAGCTAGAGAGAAAAWKRAAARRAAAAAMMAAAARRMMRRRRAMMWWARGKTYMMYTTYCSSMWYYKRRRWKG	INDEL	17	0	unknown	unknown	TGCAGCTAGAGAGAAAAATGAAAAGAAAAAACAAAAAGACAGAGAACATAAGGTTCACTTTCCGCATCTGAGATG	TGCAGCTAGAGAGAAAATGAAAAGAAAAAACAAAAAGACAGAGAACATAAGGTTCACTTTCCGCATCTGAGATGG
A12510	TGCAGCTAGAGCTCCAGAGCCCCGCTCGGCGGCATCTCGAAGGCGAAGGAAGGAGRGAGGAGAATCCAAGAGCTT	SNP	55	2	3AS.fa_4AL.fa	unknown	TGCAGCTAGAGCTCCAGAGCCCCGCTCGGCGGCATCTCGAAGGCGAAGGAAGGAGGGAGGAGAATCCAAGAGCTT	TGCAGCTAGAGCTCCAGAGCCCCGCTCGGCGGCATCTCGAAGGCGAAGGAAGGAGAGAGGAGAATCCAAGAGCTT
A12513	TGCAGCTAGAGCTCCAGAGGACCCCTCRGCGGCATCTCGAAGGCAAAGGAGGGAGGAAKGTGAATCCAAGAGCGT	SNP	27 58	1	2BS.fa	2BS.fa	TGCAGCTAGAGCTCCAGAGGACCCCTCAGCGGCATCTCGAAGGCAAAGGAGGGAGGAATGTGAATCCAAGAGCGT	TGCAGCTAGAGCTCCAGAGGACCCCTCGGCGGCATCTCGAAGGCAAAGGAGGGAGGAAGGTGAATCCAAGAGCGT
A12520	TGCAGCTAGATTACTATCCMAMYYMAWWWYYTYMAAAWTYMMMMCMAACGATGAAAGCTTGTAGTTCACCACGCC	INDEL	19	0	unknown	unknown	TGCAGCTAGATTACTATCCCAACTCAATATCTTCAAAATTCACACCAACGATGAAAGCTTGTAGTTCACCACGCC	TGCAGCTAGATTACTATCCAACTCAATATCTTCAAAATTCACACCAAACGATGAAAGCTTGTAGTTCACCACGCC
A12533	TGCAGCYAGCATGCTGTAGCCAGAGCTCAAGAGGCCYTCTCGGTGGCATCTCAAAGTCGAAGGAGGGAGGAAGGC	SNP	6 36	1	5BS.fa	5BS.fa	TGCAGCTAGCATGCTGTAGCCAGAGCTCAAGAGGCCCTCTCGGTGGCATCTCAAAGTCGAAGGAGGGAGGAAGGC	TGCAGCCAGCATGCTGTAGCCAGAGCTCAAGAGGCCTTCTCGGTGGCATCTCAAAGTCGAAGGAGGGAGGAAGGC
A12560	TGCAGCTAGCTCTCCGAGTCGGCTCGCTGGCCCATGAACGCGTCCAGCGACAGGTCCGGATGCCAAGACATCRCA	SNP	72	1	1AS.fa	1AS.fa	TGCAGCTAGCTCTCCGAGTCGGCTCGCTGGCCCATGAACGCGTCCAGCGACAGGTCCGGATGCCAAGACATCGCA	TGCAGCTAGCTCTCCGAGTCGGCTCGCTGGCCCATGAACGCGTCCAGCGACAGGTCCGGATGCCAAGACATCACA
A12566	TGCAGCTAGCTTGGCAAATAAAATTTCATTACTATGAAAGAAAATCTAATGGRGCCTATATCCACGTGACAGCTT	SNP	52	0	unknown	unknown	TGCAGCTAGCTTGGCAAATAAAATTTCATTACTATGAAAGAAAATCTAATGGAGCCTATATCCACGTGACAGCTT	TGCAGCTAGCTTGGCAAATAAAATTTCATTACTATGAAAGAAAATCTAATGGGGCCTATATCCACGTGACAGCTT
A12570	TGCAGCYAGGAGCACGTCAGTTCCATTTTCTACGTGACGGAGCGAATGCAGGGGGGAGCAAGCAGGTCTTCTGGT	SNP	6	0	unknown	unknown	TGCAGCTAGGAGCACGTCAGTTCCATTTTCTACGTGACGGAGCGAATGCAGGGGGGAGCAAGCAGGTCTTCTGGT	TGCAGCCAGGAGCACGTCAGTTCCATTTTCTACGTGACGGAGCGAATGCAGGGGGGAGCAAGCAGGTCTTCTGGT
A12577	TGCAGCTAGGCGGATTGGACARATCGTACTCTTGTCGGTCTTTTTGACACGGCGGCTGCACGCGATGTAACCCTA	SNP	21	1	4AL.fa	4AL.fa	TGCAGCTAGGCGGATTGGACAAATCGTACTCTTGTCGGTCTTTTTGACACGGCGGCTGCACGCGATGTAACCCTA	TGCAGCTAGGCGGATTGGACAGATCGTACTCTTGTCGGTCTTTTTGACACGGCGGCTGCACGCGATGTAACCCTA
A12585	TGCAGCTAGGGTGTTTGTTAGAATGCCAACRCAACACAACCTTTTCTAGATCGTTACAAAAGCGCGTAKGGTTAG	SNP	30 68	1	5AL.fa	5AL.fa	TGCAGCTAGGGTGTTTGTTAGAATGCCAACGCAACACAACCTTTTCTAGATCGTTACAAAAGCGCGTATGGTTAG	TGCAGCTAGGGTGTTTGTTAGAATGCCAACACAACACAACCTTTTCTAGATCGTTACAAAAGCGCGTAGGGTTAG
A12592	TGCAGCTAGGTTAGATCTTCGCACACGCCSGAGAGTTTGAACCTAGTTTGGGTCCGCGGAGCCCCGATTCCGACG	SNP	29	0	unknown	unknown	TGCAGCTAGGTTAGATCTTCGCACACGCCCGAGAGTTTGAACCTAGTTTGGGTCCGCGGAGCCCCGATTCCGACG	TGCAGCTAGGTTAGATCTTCGCACACGCCGGAGAGTTTGAACCTAGTTTGGGTCCGCGGAGCCCCGATTCCGACG
A12594	TGCAGCTAGTACATGACTAATTGCCACKCCCAAGTCCCCAAGCACTCAAACTGACACGGCTGATCCAGATGGGAT	SNP	27	1	3B.fa	3B.fa	TGCAGCTAGTACATGACTAATTGCCACGCCCAAGTCCCCAAGCACTCAAACTGACACGGCTGATCCAGATGGGAT	TGCAGCTAGTACATGACTAATTGCCACTCCCAAGTCCCCAAGCACTCAAACTGACACGGCTGATCCAGATGGGAT
A12601	TGCAGCTAGTCCTATTGAAATTTGTGACATGGAAGCTGATGTGTTCGAATCTTTGCTCAMCTTCATATACACCGA	SNP	59	1	5BL.fa	5BL.fa	TGCAGCTAGTCCTATTGAAATTTGTGACATGGAAGCTGATGTGTTCGAATCTTTGCTCACCTTCATATACACCGA	TGCAGCTAGTCCTATTGAAATTTGTGACATGGAAGCTGATGTGTTCGAATCTTTGCTCAACTTCATATACACCGA
A12609	TGCAGCTATAAAWTTTTYMWTTKRRSSKWWTWRKWMYKSCYTYYTTTTTGTTCCTCAATATCTGAGGTATGCTCA	INDEL	12	0	unknown	unknown	TGCAGCTATAAATTTTTCATTTGAGCGTATTAGTACTGCCTTCTTTTTTGTTCCTCAATATCTGAGGTATGCTCA	TGCAGCTATAAAATTTTTCATTTGAGCGTATTAGTACTGCCTTCTTTTTGTTCCTCAATATCTGAGGTATGCTCA
A12618	TGCAGCTATATAAGACTACTAACACYGATCGACATAAAATATTGATGGAGCGAGAAGATTGGTTTGCATGCGTTG	SNP	25	0	unknown	unknown	TGCAGCTATATAAGACTACTAACACTGATCGACATAAAATATTGATGGAGCGAGAAGATTGGTTTGCATGCGTTG	TGCAGCTATATAAGACTACTAACACCGATCGACATAAAATATTGATGGAGCGAGAAGATTGGTTTGCATGCGTTG
A12628	TGCAGCTATCACAAAWWWTWRSMAMMRGSMRSSSMMCMAAMMWKSMWKKKRRSYWWYYKSMAAATTGGGCTAACC	INDEL	15	0	unknown	unknown	TGCAGCTATCACAAATATTAGCAACAGGCAGCGCACCAAACATGCATGTGAGCTATCTGCAAAATTGGGCTAACC	TGCAGCTATCACAAAATATTAGCAACAGGCAGCGCACCAAACATGCATGTGAGCTATCTGCAAATTGGGCTAACC
A12633	TGCAGCTATCCAGGGATATCTTATTTRTCAAATTTGGATAAGCGGTTTAAAAGATGTGATTTTCTAAKTTGGGCT	SNP	26 67	0	unknown	unknown	TGCAGCTATCCAGGGATATCTTATTTATCAAATTTGGATAAGCGGTTTAAAAGATGTGATTTTCTAAGTTGGGCT	TGCAGCTATCCAGGGATATCTTATTTGTCAAATTTGGATAAGCGGTTTAAAAGATGTGATTTTCTAATTTGGGCT
A12634	TGCAGCTATCCAGGGATATCTTATTTGTYMAAWTTKGRWWARSSGKTTWAAARRWKKKRWTTTTYYWARKTTGGG	INDEL	28	2	1DL.fa_3DL.fa	unknown	TGCAGCTATCCAGGGATATCTTATTTGTCAAATTTGGATAAGCGGTTTAAAAGATGTGATTTTTCTAAGTTTGGG	TGCAGCTATCCAGGGATATCTTATTTGTTCAAATTTGGATAAGCGGTTTAAAAGATGTGATTTTTCTAAGTTGGG
A12635	TGCAGCTATCCATGTATAGCAGTAGCGTGGGATGGCAGGCGCTACTGCTACAYGTTAGCTGTAGCGCCTTATTAG	SNP	52	5	2DS.fa_3B.fa_5BS.fa	1BS.fa_1DL.fa_3B.fa_5BS.fa_6BL.fa	TGCAGCTATCCATGTATAGCAGTAGCGTGGGATGGCAGGCGCTACTGCTACATGTTAGCTGTAGCGCCTTATTAG	TGCAGCTATCCATGTATAGCAGTAGCGTGGGATGGCAGGCGCTACTGCTACACGTTAGCTGTAGCGCCTTATTAG
A12645	TGCAGCTATCGAAAGATGTCGGGTCTTCAAAATTAWKKWMMWKGGGSMWYSRARRWKGSYYSRRRARGRWKRMCC	INDEL	35	0	unknown	unknown	TGCAGCTATCGAAAGATGTCGGGTCTTCAAAATTAATGTACATGGGGCATCGAAGATGGCTCGAGAAGGATGACC	TGCAGCTATCGAAAGATGTCGGGTCTTCAAAATTATGTACATGGGGCATCGAAGATGGCTCGAGAAGGATGACCC
A12654	TGCAGCTATGAATTGGTCTATGCAGCATATATTCAATGACAKCAGTCATGATGTCTCAACTCCATTCAATTATAA	SNP	41	14	7AL.fa	1AL.fa_1BS.fa_2DL.fa_2DS.fa_3AL.fa_3DL.fa_3DS.fa_4DL.fa_5AL.fa_5AS.fa_6AL.fa_6AS.fa_6BL.fa_7AL.fa	TGCAGCTATGAATTGGTCTATGCAGCATATATTCAATGACAGCAGTCATGATGTCTCAACTCCATTCAATTATAA	TGCAGCTATGAATTGGTCTATGCAGCATATATTCAATGACATCAGTCATGATGTCTCAACTCCATTCAATTATAA
A12668	TGCAGCTATGCRGTACTAATGGAGGCAGCAGCATTTGAGTTCAGCACTATGTATGTGAACACAAACAAATTCAAT	SNP	11	1	2DL.fa	2DL.fa	TGCAGCTATGCGGTACTAATGGAGGCAGCAGCATTTGAGTTCAGCACTATGTATGTGAACACAAACAAATTCAAT	TGCAGCTATGCAGTACTAATGGAGGCAGCAGCATTTGAGTTCAGCACTATGTATGTGAACACAAACAAATTCAAT
A12677	TGCAGCTATGGTGCGTAGCGCTACGAGTCGAGGTAGTACAGGAGGTACARGCGGAGGCAAGCGATATARATATGG	SNP	49 68	14	1AL.fa_1BL.fa_1BS.fa_1DL.fa_1DS.fa_2DL.fa_3AS.fa_3DL.fa_4DS.fa_5AS.fa_5DL.fa_5DS.fa_6BL.fa_7DL.fa	unknown	TGCAGCTATGGTGCGTAGCGCTACGAGTCGAGGTAGTACAGGAGGTACAGGCGGAGGCAAGCGATATAAATATGG	TGCAGCTATGGTGCGTAGCGCTACGAGTCGAGGTAGTACAGGAGGTACAAGCGGAGGCAAGCGATATAGATATGG
A12683	TGCAGCTATGGTGCGTAGCGGTACGAGTCGAGGTAGTTCAGGAAGTACAGGYGGATACAAGCGATATAAATATGG	SNP	51	8	1BS.fa_2BL.fa_3B.fa_5BL.fa_5BS.fa_5DL.fa_6BL.fa_6DS.fa	1BL.fa_5BL.fa_5DL.fa	TGCAGCTATGGTGCGTAGCGGTACGAGTCGAGGTAGTTCAGGAAGTACAGGCGGATACAAGCGATATAAATATGG	TGCAGCTATGGTGCGTAGCGGTACGAGTCGAGGTAGTTCAGGAAGTACAGGTGGATACAAGCGATATAAATATGG
A12695	TGCAGCTATTATACGGGAYGAAAAAAGATAATTTCCTTGCTGCCTAATGCAAATTTATAGATTATGCGGGTGTGT	SNP	18	0	unknown	unknown	TGCAGCTATTATACGGGACGAAAAAAGATAATTTCCTTGCTGCCTAATGCAAATTTATAGATTATGCGGGTGTGT	TGCAGCTATTATACGGGATGAAAAAAGATAATTTCCTTGCTGCCTAATGCAAATTTATAGATTATGCGGGTGTGT
A12700	TGCAGCTAYTCGTCCTAGCAGTAGCRCGGGCATGCACGCGCTGCTGCTAAGCAATAGCTGTAGCGCCTTATTAGT	SNP	8 25	7	1BS.fa_2BS.fa_4AL.fa_4BS.fa_5BL.fa_7AL.fa_7BS.fa	1BS.fa_2BS.fa_4AL.fa_4BS.fa_5BL.fa_7AL.fa_7BS.fa	TGCAGCTATTCGTCCTAGCAGTAGCACGGGCATGCACGCGCTGCTGCTAAGCAATAGCTGTAGCGCCTTATTAGT	TGCAGCTACTCGTCCTAGCAGTAGCGCGGGCATGCACGCGCTGCTGCTAAGCAATAGCTGTAGCGCCTTATTAGT
A12703	TGCAGCTATTGAATCTTGCGGCTTACGATTCCGGGTTAAAGAAACCACACGCTGYCGAATCCTCCGACTTAAAGA	SNP	54	0	unknown	unknown	TGCAGCTATTGAATCTTGCGGCTTACGATTCCGGGTTAAAGAAACCACACGCTGTCGAATCCTCCGACTTAAAGA	TGCAGCTATTGAATCTTGCGGCTTACGATTCCGGGTTAAAGAAACCACACGCTGCCGAATCCTCCGACTTAAAGA
A12714	TGCAGCTATTTGTCCTAGCAGTAGCGCGTGCGGCACGCGTTAYTGCTAAGCAATAGYTGTAGCGCCTTATTAGTA	SNP	42 56	11	2BS.fa_3AL.fa_3DL.fa_5AL.fa_5AS.fa_5DL.fa_6AL.fa_6AS.fa_6DL.fa_7AS.fa	1AS.fa_2AL.fa_2BS.fa_3AL.fa_3DL.fa_4AL.fa_5DL.fa_6AL.fa_6AS.fa_6DL.fa_7AS.fa	TGCAGCTATTTGTCCTAGCAGTAGCGCGTGCGGCACGCGTTATTGCTAAGCAATAGCTGTAGCGCCTTATTAGTA	TGCAGCTATTTGTCCTAGCAGTAGCGCGTGCGGCACGCGTTACTGCTAAGCAATAGTTGTAGCGCCTTATTAGTA
A12715	TGCAGCTATTTGTCCTAGCAGTRGCGCGTGCGGGCACGSGTTACTGCTAAGCAATAGCTGTAGCGCCTTATTAGT	SNP	22 38	19	1AL.fa_1AS.fa_2AS.fa_2DS.fa_3AS.fa_4BL.fa_4BS.fa_5AS.fa_5BL.fa_5DS.fa_6AL.fa_6AS.fa_6BL.fa_6BS.fa_6DS.fa_7AL.fa_7AS.fa_7BL.fa_7DS.fa	1AL.fa_1AS.fa_2AS.fa_2BL.fa_2DS.fa_3AS.fa_4BL.fa_4BS.fa_5AS.fa_5DS.fa_6AL.fa_6AS.fa_6BL.fa_6BS.fa_6DS.fa_7AL.fa_7AS.fa_7BL.fa_7DS.fa	TGCAGCTATTTGTCCTAGCAGTGGCGCGTGCGGGCACGCGTTACTGCTAAGCAATAGCTGTAGCGCCTTATTAGT	TGCAGCTATTTGTCCTAGCAGTAGCGCGTGCGGGCACGGGTTACTGCTAAGCAATAGCTGTAGCGCCTTATTAGT
A12716	TGCAGCTATTTGTCCTAGYAGTAGCGCGTGCTGGAACGCGTTACTGCTAAGCAATAGCTGTAGCGCCTTATTAGT	SNP	18	19	1BS.fa_2BS.fa_3AL.fa_3B.fa_4BL.fa_5BL.fa_7BL.fa	1AL.fa_1AS.fa_1BS.fa_2DS.fa_3AL.fa_3AS.fa_3B.fa_4BL.fa_4BS.fa_5BL.fa_5DS.fa_6AL.fa_6BL.fa_6BS.fa_7AL.fa_7AS.fa_7BL.fa_7BS.fa_7DS.fa	TGCAGCTATTTGTCCTAGTAGTAGCGCGTGCTGGAACGCGTTACTGCTAAGCAATAGCTGTAGCGCCTTATTAGT	TGCAGCTATTTGTCCTAGCAGTAGCGCGTGCTGGAACGCGTTACTGCTAAGCAATAGCTGTAGCGCCTTATTAGT
A12719	TGCAGCTATTTTCGCAATGGCGATGGAGAGTTTATGGGAGCATCTATTACGRTAATGGTAGGAATTCAAGACCCA	SNP	51	1	5DL.fa	5DL.fa	TGCAGCTATTTTCGCAATGGCGATGGAGAGTTTATGGGAGCATCTATTACGGTAATGGTAGGAATTCAAGACCCA	TGCAGCTATTTTCGCAATGGCGATGGAGAGTTTATGGGAGCATCTATTACGATAATGGTAGGAATTCAAGACCCA
A12730	TGCAGCTCAAATGGTCCCTTRTGAAGTCTCTATTGGTCTTATTCTTACACAAGGTCGGTTACAAAGGAGGAGATA	SNP	20	1	7AS.fa	7AS.fa	TGCAGCTCAAATGGTCCCTTATGAAGTCTCTATTGGTCTTATTCTTACACAAGGTCGGTTACAAAGGAGGAGATA	TGCAGCTCAAATGGTCCCTTGTGAAGTCTCTATTGGTCTTATTCTTACACAAGGTCGGTTACAAAGGAGGAGATA
A12732	TGCAGCTCAACACACCCCAACGCAACTGCATGACGTATAATGTGACCGCAACTAGGTGTCGGGGGGGGGGGGKTW	SNP	72 74	1	3B.fa	3B.fa	TGCAGCTCAACACACCCCAACGCAACTGCATGACGTATAATGTGACCGCAACTAGGTGTCGGGGGGGGGGGGTTA	TGCAGCTCAACACACCCCAACGCAACTGCATGACGTATAATGTGACCGCAACTAGGTGTCGGGGGGGGGGGGGTT
A12736	TGCAGCTCAACCCGCGGCCACCCTCCGCCAATAACGCCGCCGCCCGGGGAAGAAATTAAGCTYCGATGGGGACGG	SNP	62	1	4DL.fa	4DL.fa	TGCAGCTCAACCCGCGGCCACCCTCCGCCAATAACGCCGCCGCCCGGGGAAGAAATTAAGCTTCGATGGGGACGG	TGCAGCTCAACCCGCGGCCACCCTCCGCCAATAACGCCGCCGCCCGGGGAAGAAATTAAGCTCCGATGGGGACGG
A12739	TGCAGCTCAACTCAACCCCTTGATGTTGATGACTGGCTCCRCGACATCACATATGAAATGGAGTCTGCTAGTGTT	SNP	40	20	1AS.fa_1DL.fa_2AL.fa_2BL.fa_2BS.fa_3B.fa_3DL.fa_4BL.fa_5AS.fa_5BL.fa_5DL.fa_5DS.fa_6AS.fa_6BL.fa_6DS.fa_7AL.fa_7BL.fa_7BS.fa_7DL.fa_7DS.fa	1DL.fa	TGCAGCTCAACTCAACCCCTTGATGTTGATGACTGGCTCCGCGACATCACATATGAAATGGAGTCTGCTAGTGTT	TGCAGCTCAACTCAACCCCTTGATGTTGATGACTGGCTCCACGACATCACATATGAAATGGAGTCTGCTAGTGTT
A12747	TGCAGCTCAAGATGCCGGGTCACAAGGGAACTATAACCATGCATGGGAGCCGCAAGAWTGCYCTGGAGTGTGAAG	SNP	57 61	17	1BL.fa_1DL.fa_2BS.fa_2DL.fa_2DS.fa_3AS.fa_4AS.fa_4BL.fa_4BS.fa_4DL.fa_4DS.fa_5BS.fa_5DS.fa_6AL.fa_6AS.fa_6DL.fa_7BS.fa	1BL.fa_1DL.fa_2AL.fa_2BS.fa_2DL.fa_3AS.fa_4AS.fa_4BL.fa_4BS.fa_4DL.fa_4DS.fa_5BS.fa_6AL.fa_6AS.fa_6DL.fa_7BS.fa	TGCAGCTCAAGATGCCGGGTCACAAGGGAACTATAACCATGCATGGGAGCCGCAAGATTGCCCTGGAGTGTGAAG	TGCAGCTCAAGATGCCGGGTCACAAGGGAACTATAACCATGCATGGGAGCCGCAAGAATGCTCTGGAGTGTGAAG
A12755	TGCAGCTCAAGATGYCGGGTCACAAAGGAACCATAACCRTCCATGGAAGCCGCAAGATCGCTCTGGAGTGTGAAG	SNP	14 38	2	3AS.fa_4AS.fa	3AS.fa_4AS.fa	TGCAGCTCAAGATGTCGGGTCACAAAGGAACCATAACCATCCATGGAAGCCGCAAGATCGCTCTGGAGTGTGAAG	TGCAGCTCAAGATGCCGGGTCACAAAGGAACCATAACCGTCCATGGAAGCCGCAAGATCGCTCTGGAGTGTGAAG
A12757	TGCAGCTCAAGATGTCGGGTCRTAAGGGGACCATCACAATACATGGAAGCCGCAAGATYGCTTTGGAATGTGAAG	SNP	21 58	1	6BL.fa	6BL.fa	TGCAGCTCAAGATGTCGGGTCGTAAGGGGACCATCACAATACATGGAAGCCGCAAGATTGCTTTGGAATGTGAAG	TGCAGCTCAAGATGTCGGGTCATAAGGGGACCATCACAATACATGGAAGCCGCAAGATCGCTTTGGAATGTGAAG
A12760	TGCAGCTCAAGATGTCGGGTTATAAAGCACCATTACAGTACATGGAAGCCAGAAAATAGCCCTGGARTGTGAAGA	SNP	66	0	unknown	unknown	TGCAGCTCAAGATGTCGGGTTATAAAGCACCATTACAGTACATGGAAGCCAGAAAATAGCCCTGGAATGTGAAGA	TGCAGCTCAAGATGTCGGGTTATAAAGCACCATTACAGTACATGGAAGCCAGAAAATAGCCCTGGAGTGTGAAGA
A12793	TGCAGCTCACCTAGCTGGGTTGGCCYAGATCGGTGGAGAGGCCAAGGCAGGCCGTCTTACAGGAGCTGGGCYACG	SNP	25 71	2	1BS.fa_3B.fa	1BS.fa_3B.fa	TGCAGCTCACCTAGCTGGGTTGGCCCAGATCGGTGGAGAGGCCAAGGCAGGCCGTCTTACAGGAGCTGGGCTACG	TGCAGCTCACCTAGCTGGGTTGGCCTAGATCGGTGGAGAGGCCAAGGCAGGCCGTCTTACAGGAGCTGGGCCACG
A12817	TGCAGCTCAGATCCAAAAAAATTAAAATAAAACAGCATTAGGCTTCGAGCAGAGGAAAGACACACGAYCGATTTT	SNP	67	0	unknown	unknown	TGCAGCTCAGATCCAAAAAAATTAAAATAAAACAGCATTAGGCTTCGAGCAGAGGAAAGACACACGACCGATTTT	TGCAGCTCAGATCCAAAAAAATTAAAATAAAACAGCATTAGGCTTCGAGCAGAGGAAAGACACACGATCGATTTT
A12819	TGCAGCTCRGCCTCTTGACWGTGTTGTAGGCATGTTGGGTCACCGCCATGAACTTGGCGAGCACGGGGTAGCACA	SNP	8 19	1	4AS.fa	4AS.fa	TGCAGCTCAGCCTCTTGACAGTGTTGTAGGCATGTTGGGTCACCGCCATGAACTTGGCGAGCACGGGGTAGCACA	TGCAGCTCGGCCTCTTGACTGTGTTGTAGGCATGTTGGGTCACCGCCATGAACTTGGCGAGCACGGGGTAGCACA
A12844	TGCAGCTCATWCGGAATGACACTCTCCTGAGTGGTCGAGTACTTCATCACCAGTCAGATCCTTCACTTCAACAAS	SNP	10 74	19	6DL.fa_7AS.fa_7BS.fa	1AS.fa_1BS.fa_1DL.fa_1DS.fa_2AL.fa_2BS.fa_2DL.fa_3B.fa_3DL.fa_4AL.fa_4BS.fa_4DS.fa_5BL.fa_6AL.fa_6DL.fa_6DS.fa_7AS.fa_7BL.fa_7BS.fa	TGCAGCTCATACGGAATGACACTCTCCTGAGTGGTCGAGTACTTCATCACCAGTCAGATCCTTCACTTCAACAAC	TGCAGCTCATTCGGAATGACACTCTCCTGAGTGGTCGAGTACTTCATCACCAGTCAGATCCTTCACTTCAACAAG
A12848	TGCAGCTCATCCACCAGGCCACGCCTYMAMSGSMARSSSMMCMARRMSGSCCSSYYCCMRGGCCGCAAGTTCCAG	INDEL	26	0	unknown	unknown	TGCAGCTCATCCACCAGGCCACGCCTTCAACGGCAAGCGCACCAAGACGGCCCGCTCCCAGGCCGCAAGTTCCAG	TGCAGCTCATCCACCAGGCCACGCCTCAACGGCAAGCGCACCAAGACGGCCCGCTCCCAGGGCCGCAAGTTCCAG
A12864	TGCAGCTCATCGCTACTACGGCGGAAGAGGCTGCGTCCGCGGCTGCTGCGGGTGTGTTTGGGTTTACTRTGGAGG	SNP	68	0	unknown	unknown	TGCAGCTCATCGCTACTACGGCGGAAGAGGCTGCGTCCGCGGCTGCTGCGGGTGTGTTTGGGTTTACTATGGAGG	TGCAGCTCATCGCTACTACGGCGGAAGAGGCTGCGTCCGCGGCTGCTGCGGGTGTGTTTGGGTTTACTGTGGAGG
A12897	TGCAGCTCATTAGCATTTTCCGTTCAAATAAGCAGAGRTTGAATTTACAAAACCGAATAAACAACAGTCTAGACA	SNP	37	3	7AS.fa_7BS.fa_7DS.fa	7BS.fa	TGCAGCTCATTAGCATTTTCCGTTCAAATAAGCAGAGGTTGAATTTACAAAACCGAATAAACAACAGTCTAGACA	TGCAGCTCATTAGCATTTTCCGTTCAAATAAGCAGAGATTGAATTTACAAAACCGAATAAACAACAGTCTAGACA
A12899	TGCAGCTCATTCAGAATCACACTCTCCTRAGTGGTCAAGTACTCCAACACCAATCAGATCCTTCTATTCAACGAG	SNP	28	1	4DL.fa	4DL.fa	TGCAGCTCATTCAGAATCACACTCTCCTGAGTGGTCAAGTACTCCAACACCAATCAGATCCTTCTATTCAACGAG	TGCAGCTCATTCAGAATCACACTCTCCTAAGTGGTCAAGTACTCCAACACCAATCAGATCCTTCTATTCAACGAG
A12900	TGCAGCTCATTCAGAATGACACTCTCCTGAGTGGTCRAGTACTTCATCACGAGTCAGATCCTTCACTTCAACAAA	SNP	36	3	5BL.fa_7BL.fa_7BS.fa	5BL.fa	TGCAGCTCATTCAGAATGACACTCTCCTGAGTGGTCGAGTACTTCATCACGAGTCAGATCCTTCACTTCAACAAA	TGCAGCTCATTCAGAATGACACTCTCCTGAGTGGTCAAGTACTTCATCACGAGTCAGATCCTTCACTTCAACAAA
A12902	TGCAGCTCATTCGGAATGACACTCTCCTAAGTGGTSRAGTACTTCATCAGCAGTCAGACCCTTCACTTCAACAAG	SNP	35 36	8	5AL.fa	1DS.fa_2AL.fa_2AS.fa_3AL.fa_4AL.fa_5AL.fa_5BL.fa_6DL.fa	TGCAGCTCATTCGGAATGACACTCTCCTAAGTGGTGAAGTACTTCATCAGCAGTCAGACCCTTCACTTCAACAAG	TGCAGCTCATTCGGAATGACACTCTCCTAAGTGGTCGAGTACTTCATCAGCAGTCAGACCCTTCACTTCAACAAG
A12904	TGCAGCTCATTGCACGACGAGACCGTCGGAGCRCCGCAGAGCGAGAGGCGCGGCGCGCCGCACAACAAGAGCGGA	SNP	32	0	unknown	unknown	TGCAGCTCATTGCACGACGAGACCGTCGGAGCACCGCAGAGCGAGAGGCGCGGCGCGCCGCACAACAAGAGCGGA	TGCAGCTCATTGCACGACGAGACCGTCGGAGCGCCGCAGAGCGAGAGGCGCGGCGCGCCGCACAACAAGAGCGGA
A12920	TGCAGCTCCAAGCCCATGAACTGCTTCTCCATCTTGYGTACCTCTTCTAGGTATGCCTCCATGTGCTCGTCCTTG	SNP	36	5	1BS.fa_2BL.fa_3B.fa_4BS.fa_5BL.fa	1BS.fa_3B.fa_4BS.fa	TGCAGCTCCAAGCCCATGAACTGCTTCTCCATCTTGCGTACCTCTTCTAGGTATGCCTCCATGTGCTCGTCCTTG	TGCAGCTCCAAGCCCATGAACTGCTTCTCCATCTTGTGTACCTCTTCTAGGTATGCCTCCATGTGCTCGTCCTTG
A12925	TGCAGCTCCAAGCCTGCGAACTGCTTTTCCATTTTGCGCACCACCACAAGGTAGGCCTCCATGTGCTYGTCCTTT	SNP	67	1	unknown	6AS.fa	TGCAGCTCCAAGCCTGCGAACTGCTTTTCCATTTTGCGCACCACCACAAGGTAGGCCTCCATGTGCTTGTCCTTT	TGCAGCTCCAAGCCTGCGAACTGCTTTTCCATTTTGCGCACCACCACAAGGTAGGCCTCCATGTGCTCGTCCTTT
A12930	TGCAGCTCCAAGCCTGTGAACTGCTTTTCCATTTTGCGCACCTCACCAAGGTAGGCCTCCATGTGCTCRTCCTTT	SNP	68	8	1AS.fa_3AS.fa_7AS.fa	1AS.fa_2AL.fa_2AS.fa_4AL.fa_6AL.fa_6AS.fa_7AL.fa_7AS.fa	TGCAGCTCCAAGCCTGTGAACTGCTTTTCCATTTTGCGCACCTCACCAAGGTAGGCCTCCATGTGCTCATCCTTT	TGCAGCTCCAAGCCTGTGAACTGCTTTTCCATTTTGCGCACCTCACCAAGGTAGGCCTCCATGTGCTCGTCCTTT
A12936	TGCAGCTCCACATATATTYGCCTTATCCATTCCTATGAGCTTAAATAGTYTTGATCGCGTGGGTGTGAGATTGTT	SNP	18 49	10	1AS.fa_1BL.fa_1DL.fa_3B.fa_5AS.fa_6BS.fa_7AL.fa	1AS.fa_1BL.fa_1BS.fa_1DL.fa_1DS.fa_2AL.fa_3DS.fa_5BS.fa_6AL.fa_6DL.fa	TGCAGCTCCACATATATTCGCCTTATCCATTCCTATGAGCTTAAATAGTCTTGATCGCGTGGGTGTGAGATTGTT	TGCAGCTCCACATATATTTGCCTTATCCATTCCTATGAGCTTAAATAGTTTTGATCGCGTGGGTGTGAGATTGTT
A12940	TGCAGCTCCACATCATACCTTTACCTTACCCATGAGMTYAAATAGTCTTGATCGCGAGGGTGTGAGATTGCTGAG	SNP	36 38	9	1AS.fa_5AL.fa_6AL.fa	1AL.fa_1AS.fa_1BS.fa_5AL.fa_5BL.fa_5BS.fa_6AL.fa_6BL.fa_6DL.fa	TGCAGCTCCACATCATACCTTTACCTTACCCATGAGATCAAATAGTCTTGATCGCGAGGGTGTGAGATTGCTGAG	TGCAGCTCCACATCATACCTTTACCTTACCCATGAGCTTAAATAGTCTTGATCGCGAGGGTGTGAGATTGCTGAG
A12955	TGCAGCTCCACCTCACTACCMTYTCCTACCCATAAGCTTAAATAGTCTTGATCTCGCGGGTGTGAGATTTTTGAG	SNP	20 22	10	1DL.fa_2DL.fa_4DL.fa_4DS.fa_6AS.fa_7DS.fa	1AL.fa_1DL.fa_2AL.fa_3DS.fa_4DL.fa_5AL.fa_6AS.fa_7AS.fa_7DL.fa_7DS.fa	TGCAGCTCCACCTCACTACCCTCTCCTACCCATAAGCTTAAATAGTCTTGATCTCGCGGGTGTGAGATTTTTGAG	TGCAGCTCCACCTCACTACCATTTCCTACCCATAAGCTTAAATAGTCTTGATCTCGCGGGTGTGAGATTTTTGAG
A12959	TGCAGCTCCACCTCACTACCCTTTCCTACCCTTAAGCTTRAATAGTCTTGATCTCGCKGGTGTGAGATTGCTGAG	SNP	39 57	14	1AS.fa_2AL.fa_2AS.fa_2BS.fa_3DL.fa_3DS.fa_4DL.fa_5AL.fa_5AS.fa_5DL.fa_6AL.fa_6AS.fa_7AS.fa_7DS.fa	1AS.fa_2AL.fa_2AS.fa_2BS.fa_3DL.fa_3DS.fa_4DL.fa_5AL.fa_5AS.fa_5DL.fa_5DS.fa_6AL.fa_7AS.fa_7DS.fa	TGCAGCTCCACCTCACTACCCTTTCCTACCCTTAAGCTTAAATAGTCTTGATCTCGCTGGTGTGAGATTGCTGAG	TGCAGCTCCACCTCACTACCCTTTCCTACCCTTAAGCTTGAATAGTCTTGATCTCGCGGGTGTGAGATTGCTGAG
A12960	TGCAGCTCCACCTCACTACCCTTTCTACCCATGAGCTTAAATARTCTTGATCTCGCGGGTGTGAGATTGCCGAGT	SNP	43	2	7AS.fa	4AL.fa_7AS.fa	TGCAGCTCCACCTCACTACCCTTTCTACCCATGAGCTTAAATAATCTTGATCTCGCGGGTGTGAGATTGCCGAGT	TGCAGCTCCACCTCACTACCCTTTCTACCCATGAGCTTAAATAGTCTTGATCTCGCGGGTGTGAGATTGCCGAGT
A12962	TGCAGCTCCACCTCACTACCTTCTCCTACCCAYAAGCTTAAATAGTCTTGATCTCGCAGGTGTGAGATTGYTGAG	SNP	32 70	15	1AL.fa_1AS.fa_2AS.fa_3AL.fa_3DS.fa_4DS.fa_5AS.fa_6DL.fa_7DS.fa	1AS.fa_1BL.fa_2AS.fa_2BS.fa_2DL.fa_2DS.fa_3AS.fa_3B.fa_4AL.fa_4AS.fa_4DL.fa_5DL.fa_6DS.fa_7BL.fa_7DS.fa	TGCAGCTCCACCTCACTACCTTCTCCTACCCACAAGCTTAAATAGTCTTGATCTCGCAGGTGTGAGATTGTTGAG	TGCAGCTCCACCTCACTACCTTCTCCTACCCATAAGCTTAAATAGTCTTGATCTCGCAGGTGTGAGATTGCTGAG
A12963	TGCAGCTCCACCTCACTACCTTCTCCTACCCATAAGCTTAAATAGCCTTGATCTCRCGGGTGTCAGATTGTTGAG	SNP	55	6	1AL.fa_1AS.fa_3DS.fa_4DS.fa_5AL.fa_6AL.fa	1AS.fa_3AL.fa_6AS.fa	TGCAGCTCCACCTCACTACCTTCTCCTACCCATAAGCTTAAATAGCCTTGATCTCGCGGGTGTCAGATTGTTGAG	TGCAGCTCCACCTCACTACCTTCTCCTACCCATAAGCTTAAATAGCCTTGATCTCACGGGTGTCAGATTGTTGAG
A12964	TGCAGCTCCACCTCACTACCTTCTCCTACCCATAAGCTTAAATAGTCTTGWTCTCGCGGGTGTGAGKTTGCTGAG	SNP	50 66	9	1AS.fa_2DL.fa_2DS.fa_3DL.fa_4DL.fa_5DL.fa_6AL.fa_6AS.fa_7BL.fa	1AS.fa_2BS.fa_2DL.fa_2DS.fa_3B.fa_4DL.fa_5DL.fa_6AS.fa_7BL.fa	TGCAGCTCCACCTCACTACCTTCTCCTACCCATAAGCTTAAATAGTCTTGTTCTCGCGGGTGTGAGGTTGCTGAG	TGCAGCTCCACCTCACTACCTTCTCCTACCCATAAGCTTAAATAGTCTTGATCTCGCGGGTGTGAGTTTGCTGAG
A12981	TGCAGCTCCACCTCATTACCTTWTCCTACCCATAAGATAAATAGTCTTGATCTCGCGGGTGTGAGATTGCTGAGT	SNP	22	0	unknown	unknown	TGCAGCTCCACCTCATTACCTTTTCCTACCCATAAGATAAATAGTCTTGATCTCGCGGGTGTGAGATTGCTGAGT	TGCAGCTCCACCTCATTACCTTATCCTACCCATAAGATAAATAGTCTTGATCTCGCGGGTGTGAGATTGCTGAGT
A12996	TGCAGCTCCACGCCCATGAACCGCTTCTCCATCTTGCACACCTCTTCTAGGTACGCCTCCATGTGCTYGTCCTTA	SNP	67	4	1BL.fa_4BS.fa_5BL.fa	1BL.fa_3B.fa_4BS.fa_5BL.fa	TGCAGCTCCACGCCCATGAACCGCTTCTCCATCTTGCACACCTCTTCTAGGTACGCCTCCATGTGCTCGTCCTTA	TGCAGCTCCACGCCCATGAACCGCTTCTCCATCTTGCACACCTCTTCTAGGTACGCCTCCATGTGCTTGTCCTTA
A12998	TGCAGCTCCAYGCCCATGAACCGCTTCTCCATCTTGCGCACCTCYTCTAGGTACGCCTCCATGTGCTCATCCTTA	SNP	10 44	5	4BS.fa_5BL.fa_7DL.fa	2BS.fa_5BL.fa_6BS.fa_7BL.fa_7DL.fa	TGCAGCTCCACGCCCATGAACCGCTTCTCCATCTTGCGCACCTCCTCTAGGTACGCCTCCATGTGCTCATCCTTA	TGCAGCTCCATGCCCATGAACCGCTTCTCCATCTTGCGCACCTCTTCTAGGTACGCCTCCATGTGCTCATCCTTA
A13000	TGCAGCTCCAYGCCCATGAATCGCTTCTCCATCTTGCGCACCTCCTCTAGGCATGCCTTCATGTGCTCGTCCTTA	SNP	10	1	3B.fa	3B.fa	TGCAGCTCCACGCCCATGAATCGCTTCTCCATCTTGCGCACCTCCTCTAGGCATGCCTTCATGTGCTCGTCCTTA	TGCAGCTCCATGCCCATGAATCGCTTCTCCATCTTGCGCACCTCCTCTAGGCATGCCTTCATGTGCTCGTCCTTA
A13006	TGCAGCTCCACTAGGATGAGGTCTRCCTGGAGTTCCATGATTCAATTCATGCGCCTTTTYTGCAGTTCACCTGAA	SNP	24 59	5	2BL.fa_3B.fa_4BS.fa_5BL.fa_5DS.fa	2BL.fa_4BS.fa_5BL.fa_6BS.fa	TGCAGCTCCACTAGGATGAGGTCTGCCTGGAGTTCCATGATTCAATTCATGCGCCTTTTCTGCAGTTCACCTGAA	TGCAGCTCCACTAGGATGAGGTCTACCTGGAGTTCCATGATTCAATTCATGCGCCTTTTTTGCAGTTCACCTGAA
A13008	TGCAGCTCCACTAGGATGAGGTCTGCTTGGAGTTCCATGATTCAATTCATGCWCCTTTTTCTGCAGTTCACCTGA	SNP	52	11	1BL.fa_1BS.fa_1DL.fa_2BS.fa_3B.fa_4BL.fa_4BS.fa_5BL.fa_6BL.fa_7BL.fa_7BS.fa	1BL.fa_1BS.fa_2BL.fa_2BS.fa_4BL.fa_4BS.fa_5BL.fa_6BL.fa_6BS.fa_7BL.fa	TGCAGCTCCACTAGGATGAGGTCTGCTTGGAGTTCCATGATTCAATTCATGCACCTTTTTCTGCAGTTCACCTGA	TGCAGCTCCACTAGGATGAGGTCTGCTTGGAGTTCCATGATTCAATTCATGCTCCTTTTTCTGCAGTTCACCTGA
A13009	TGCAGCTCCACTAGGATGAGGYYTGCATGGAGTTCCATGATTCAATTCATGCGCCTTTTTCTGCAGTTCACCTGA	SNP	21 22	16	2BL.fa_2BS.fa_4BS.fa_5BL.fa_6BS.fa	2BL.fa_2DL.fa_3DL.fa_3DS.fa_4AS.fa_4BL.fa_4BS.fa_4DS.fa_5AL.fa_5AS.fa_5DL.fa_5DS.fa_6AS.fa_7AL.fa_7BL.fa_7DL.fa	TGCAGCTCCACTAGGATGAGGTTTGCATGGAGTTCCATGATTCAATTCATGCGCCTTTTTCTGCAGTTCACCTGA	TGCAGCTCCACTAGGATGAGGCCTGCATGGAGTTCCATGATTCAATTCATGCGCCTTTTTCTGCAGTTCACCTGA
A13012	TGCAGCTCCACTCGGATGAAGCCTGCCTGGAGTTCCATGATTCAATTCATGCGCCTTTTTCTGCAGTTCWCCTAA	SNP	69	13	3AL.fa_4AL.fa_5DS.fa_7DL.fa	1AL.fa_1DL.fa_3AL.fa_3AS.fa_4AL.fa_4BS.fa_4DL.fa_4DS.fa_5DS.fa_6AS.fa_6BS.fa_6DL.fa_7DL.fa	TGCAGCTCCACTCGGATGAAGCCTGCCTGGAGTTCCATGATTCAATTCATGCGCCTTTTTCTGCAGTTCTCCTAA	TGCAGCTCCACTCGGATGAAGCCTGCCTGGAGTTCCATGATTCAATTCATGCGCCTTTTTCTGCAGTTCACCTAA
A13024	TGCAGCTCCAGAATGTGTCAACTCTGAAAWCATTATCTTGTCTTCCAGCAGCACTTACTCACTTAATGATTGGCA	SNP	29	4	4AS.fa_4DL.fa_6AL.fa_6DL.fa	4AS.fa_4DL.fa_6AL.fa_6DL.fa	TGCAGCTCCAGAATGTGTCAACTCTGAAATCATTATCTTGTCTTCCAGCAGCACTTACTCACTTAATGATTGGCA	TGCAGCTCCAGAATGTGTCAACTCTGAAAACATTATCTTGTCTTCCAGCAGCACTTACTCACTTAATGATTGGCA
A13034	TGCAGCTCCAGCTAYGAGAATGCTACCCGACCTTGACTCGAGGTCCTCTGCTCCCATATGAACCTCCCGCCACGA	SNP	14	2	1AS.fa	1AS.fa_4AL.fa	TGCAGCTCCAGCTATGAGAATGCTACCCGACCTTGACTCGAGGTCCTCTGCTCCCATATGAACCTCCCGCCACGA	TGCAGCTCCAGCTACGAGAATGCTACCCGACCTTGACTCGAGGTCCTCTGCTCCCATATGAACCTCCCGCCACGA
A13041	TGCAGCTCCAGGCCYAGGAACTGCTTCTCCATTTTACGTAACTCCGCAAGGTATGCCTCCATGTGCTCATCCTTT	SNP	14	1	2AS.fa	2AS.fa	TGCAGCTCCAGGCCCAGGAACTGCTTCTCCATTTTACGTAACTCCGCAAGGTATGCCTCCATGTGCTCATCCTTT	TGCAGCTCCAGGCCTAGGAACTGCTTCTCCATTTTACGTAACTCCGCAAGGTATGCCTCCATGTGCTCATCCTTT
A13042	TGCAGCTCCAGGCCCAGGAACTGCTTCTCCATTTTGCGCACCTCCGCACMTGCATGTGCTCATCCTTTGGCTCGT	SNP	49	0	unknown	unknown	TGCAGCTCCAGGCCCAGGAACTGCTTCTCCATTTTGCGCACCTCCGCACATGCATGTGCTCATCCTTTGGCTCGT	TGCAGCTCCAGGCCCAGGAACTGCTTCTCCATTTTGCGCACCTCCGCACCTGCATGTGCTCATCCTTTGGCTCGT
A13051	TGCAGCTCYAGTCCTAGGAACCGCTTCTCCATCTTGCGCACCTCCTCCWGATACGCTTCCATGTGCTCGTCCTTG	SNP	8 48	0	unknown	unknown	TGCAGCTCCAGTCCTAGGAACCGCTTCTCCATCTTGCGCACCTCCTCCTGATACGCTTCCATGTGCTCGTCCTTG	TGCAGCTCTAGTCCTAGGAACCGCTTCTCCATCTTGCGCACCTCCTCCAGATACGCTTCCATGTGCTCGTCCTTG
A13058	TGCAGCTCCATCTGYAGTCGCAACATATTAAAGATACTGGCATCCTCCTCCTCTTACTACGTATCGATCACTGGA	SNP	14	1	7AS.fa	7AS.fa	TGCAGCTCCATCTGCAGTCGCAACATATTAAAGATACTGGCATCCTCCTCCTCTTACTACGTATCGATCACTGGA	TGCAGCTCCATCTGTAGTCGCAACATATTAAAGATACTGGCATCCTCCTCCTCTTACTACGTATCGATCACTGGA
A13060	TGCAGCTCCATCTGCGTGTGTGTACTGCACGCAAAATCCTATTTGCCGCATTMTGTGGCACAGAGGCGAGCGACC	SNP	52	1	7BS.fa	7BS.fa	TGCAGCTCCATCTGCGTGTGTGTACTGCACGCAAAATCCTATTTGCCGCATTATGTGGCACAGAGGCGAGCGACC	TGCAGCTCCATCTGCGTGTGTGTACTGCACGCAAAATCCTATTTGCCGCATTCTGTGGCACAGAGGCGAGCGACC
A13066	TGCAGCTCCATGCCCAAGAATTGTTTCTCCATTTTGYGTAATTCCGCCAGGTATGCCTCCATGTGATCATCCTTC	SNP	36	0	unknown	unknown	TGCAGCTCCATGCCCAAGAATTGTTTCTCCATTTTGTGTAATTCCGCCAGGTATGCCTCCATGTGATCATCCTTC	TGCAGCTCCATGCCCAAGAATTGTTTCTCCATTTTGCGTAATTCCGCCAGGTATGCCTCCATGTGATCATCCTTC
A13068	TGCAGCTCCATGCCCATGAACCTCTTCTCCATATTGCRCACCTCCTCTAGGTACGCCTCCATGTGCTCGTCCTTA	SNP	37	2	2BS.fa_3B.fa	2BL.fa_2BS.fa	TGCAGCTCCATGCCCATGAACCTCTTCTCCATATTGCACACCTCCTCTAGGTACGCCTCCATGTGCTCGTCCTTA	TGCAGCTCCATGCCCATGAACCTCTTCTCCATATTGCGCACCTCCTCTAGGTACGCCTCCATGTGCTCGTCCTTA
A13072	TGCAGCTCCATGTCCCACTGGCGGCGCAAATCGGCGATATGCTGCTCCTCCGCCAGGCGGTCGYGCTCCAGCAAC	SNP	63	3	6AS.fa	2AL.fa_4AL.fa_6AS.fa	TGCAGCTCCATGTCCCACTGGCGGCGCAAATCGGCGATATGCTGCTCCTCCGCCAGGCGGTCGTGCTCCAGCAAC	TGCAGCTCCATGTCCCACTGGCGGCGCAAATCGGCGATATGCTGCTCCTCCGCCAGGCGGTCGCGCTCCAGCAAC
A13074	TGCAGCTCCATGTTGGCGTGCCATCCTGCATGCATCCGCCGCAATTCAACATACGTACACCMAAACGACGATCAC	SNP	61	0	unknown	unknown	TGCAGCTCCATGTTGGCGTGCCATCCTGCATGCATCCGCCGCAATTCAACATACGTACACCCAAACGACGATCAC	TGCAGCTCCATGTTGGCGTGCCATCCTGCATGCATCCGCCGCAATTCAACATACGTACACCAAAACGACGATCAC
A13076	TGCAGCTCCATTCTGTAGCTTTCAACAATGAATAGGCACTCRAAATTTTTGTCCGTCTTTCAAGCTGGCAGCTAT	SNP	41	0	unknown	unknown	TGCAGCTCCATTCTGTAGCTTTCAACAATGAATAGGCACTCGAAATTTTTGTCCGTCTTTCAAGCTGGCAGCTAT	TGCAGCTCCATTCTGTAGCTTTCAACAATGAATAGGCACTCAAAATTTTTGTCCGTCTTTCAAGCTGGCAGCTAT
A13084	TGCAGCTCCCACTTTCTCCTTGTGTTTTTWAMCYYCYYSGRMCMMCMMCSKYMMSRRRAMCSRMYWWWMMRKWWW	INDEL	29	0	unknown	unknown	TGCAGCTCCCACTTTCTCCTTGTGTTTTTAACCTCCTCGGACCACCACCGTCACGAGAACCGACTATACAGTATA	TGCAGCTCCCACTTTCTCCTTGTGTTTTTTAACCTCCTCGGACCACCACCGTCACGAGAACCGACTATACAGTAT
A13122	TGCAGCTCCCTCCCTGAAGAGAGGAGGAAGGAAGCCSSCCMARKKRRRWKRRGKTTYCCCAAGTGGATTCCCAAA	INDEL	36	0	unknown	unknown	TGCAGCTCCCTCCCTGAAGAGAGGAGGAAGGAAGCCCGCCCAAGTGAGATGAGGTTTCCCAAGTGGATTCCCAAA	TGCAGCTCCCTCCCTGAAGAGAGGAGGAAGGAAGCCGCCCAAGTGAGATGAGGTTTCCCCAAGTGGATTCCCAAA
A13135	TGCAGCTCCGATTGGCGAAGGTTGCCATCCTCGGCCWTGTTTGGGGGGCATGTGAGGTTTGTGTTCCCCAATTCC	SNP	36	0	unknown	unknown	TGCAGCTCCGATTGGCGAAGGTTGCCATCCTCGGCCATGTTTGGGGGGCATGTGAGGTTTGTGTTCCCCAATTCC	TGCAGCTCCGATTGGCGAAGGTTGCCATCCTCGGCCTTGTTTGGGGGGCATGTGAGGTTTGTGTTCCCCAATTCC
A13166	TGCAGCTCCGCGTCGGTGGTGTCATGGGTGAGGCTCTTMTGCTCGTCGGCGCAGATCGACACTTCCTCCAGACTG	SNP	38	1	2BS.fa	2BS.fa	TGCAGCTCCGCGTCGGTGGTGTCATGGGTGAGGCTCTTCTGCTCGTCGGCGCAGATCGACACTTCCTCCAGACTG	TGCAGCTCCGCGTCGGTGGTGTCATGGGTGAGGCTCTTATGCTCGTCGGCGCAGATCGACACTTCCTCCAGACTG
A13169	TGCAGCTCCGCGTCGGTGGTGTCGCGGGTGAGGCTCTTCTGCTCGTCGGCGCAGACYGGCACTTCTTCYAAGTTG	SNP	56 68	2	1BS.fa_4BS.fa	1BS.fa_5BS.fa	TGCAGCTCCGCGTCGGTGGTGTCGCGGGTGAGGCTCTTCTGCTCGTCGGCGCAGACTGGCACTTCTTCCAAGTTG	TGCAGCTCCGCGTCGGTGGTGTCGCGGGTGAGGCTCTTCTGCTCGTCGGCGCAGACCGGCACTTCTTCTAAGTTG
A13173	TGCAGCTCCGCGTCTGTAGTGTCACGGGTGAGGCTCCTCTGCTCGTCGGTGYGGATCGGYACTTCCTCCAGGCTG	SNP	51 59	0	unknown	unknown	TGCAGCTCCGCGTCTGTAGTGTCACGGGTGAGGCTCCTCTGCTCGTCGGTGTGGATCGGTACTTCCTCCAGGCTG	TGCAGCTCCGCGTCTGTAGTGTCACGGGTGAGGCTCCTCTGCTCGTCGGTGCGGATCGGCACTTCCTCCAGGCTG
A13175	TGCAGCTCCGCGTTGSTGGTATCACGGGTGAGGCTCCTCTGCTCGTCGGCGCGGATCGGCACTTCTTCCAAGTTG	SNP	15	0	unknown	unknown	TGCAGCTCCGCGTTGGTGGTATCACGGGTGAGGCTCCTCTGCTCGTCGGCGCGGATCGGCACTTCTTCCAAGTTG	TGCAGCTCCGCGTTGCTGGTATCACGGGTGAGGCTCCTCTGCTCGTCGGCGCGGATCGGCACTTCTTCCAAGTTG
A13181	TGCAGCTCCGTCACCGCCTCCGTCTCCGCCAGCACGCCGCCGAGCACGGCGAAGAAGTCGTGGTCRCGGTYGATG	SNP	65 70	1	2BL.fa	2BL.fa	TGCAGCTCCGTCACCGCCTCCGTCTCCGCCAGCACGCCGCCGAGCACGGCGAAGAAGTCGTGGTCGCGGTTGATG	TGCAGCTCCGTCACCGCCTCCGTCTCCGCCAGCACGCCGCCGAGCACGGCGAAGAAGTCGTGGTCACGGTCGATG
A13184	TGCAGCTCCGTGGGCCRCTGCGCCGCTGCCTTCGTCTTCCCCAGGCGTTCGCAAGTGTGCTGGAGGTCGACCAGC	SNP	16	1	5BS.fa	5BS.fa	TGCAGCTCCGTGGGCCGCTGCGCCGCTGCCTTCGTCTTCCCCAGGCGTTCGCAAGTGTGCTGGAGGTCGACCAGC	TGCAGCTCCGTGGGCCACTGCGCCGCTGCCTTCGTCTTCCCCAGGCGTTCGCAAGTGTGCTGGAGGTCGACCAGC
A13191	TGCAGCTCCTAGACACTAACTACATGCATRACTCAACTCATGCGGCGAAATAAACATGATGAAACACCTATACAA	SNP	29	1	2BS.fa	2BS.fa	TGCAGCTCCTAGACACTAACTACATGCATGACTCAACTCATGCGGCGAAATAAACATGATGAAACACCTATACAA	TGCAGCTCCTAGACACTAACTACATGCATAACTCAACTCATGCGGCGAAATAAACATGATGAAACACCTATACAA
A13192	TGCAGCTCCTAGCGGCCTGGCCCCGCTCCCTCTGCATGCATACGGGGSGCGTCTGATGCAGCGCCCGCGGCTGCT	SNP	47	1	2BS.fa	2BS.fa	TGCAGCTCCTAGCGGCCTGGCCCCGCTCCCTCTGCATGCATACGGGGGGCGTCTGATGCAGCGCCCGCGGCTGCT	TGCAGCTCCTAGCGGCCTGGCCCCGCTCCCTCTGCATGCATACGGGGCGCGTCTGATGCAGCGCCCGCGGCTGCT
A13206	TGCAGCTCCTCATCGGTGGTGTCACGGGTGAGGCTCTTCTGCTCGTCAGCGCRRACCRGCACTTCCTCCAAGGTG	SNP	52	5	1AL.fa_2BS.fa_4AS.fa_5BL.fa_6AL.fa	unknown	TGCAGCTCCTCATCGGTGGTGTCACGGGTGAGGCTCTTCTGCTCGTCAGCGCAGACCGGCACTTCCTCCAAGGTG	TGCAGCTCCTCATCGGTGGTGTCACGGGTGAGGCTCTTCTGCTCGTCAGCGCGAACCAGCACTTCCTCCAAGGTG
A13210	TGCAGCTCCTCATCGGTGGTGTCACGGGTGAGSCTCTTCTGCTCGTCAKCACGGACCGGCACTTCCTCCAAGGTG	SNP	32 48	3	1BS.fa_2AS.fa_2BS.fa	1BS.fa_2AS.fa_2BS.fa	TGCAGCTCCTCATCGGTGGTGTCACGGGTGAGGCTCTTCTGCTCGTCATCACGGACCGGCACTTCCTCCAAGGTG	TGCAGCTCCTCATCGGTGGTGTCACGGGTGAGCCTCTTCTGCTCGTCAGCACGGACCGGCACTTCCTCCAAGGTG
A13216	TGCAGCTCCTCCAGTGACAGCGGCGACTCCTRGTGGTCCAGCGACTCTCCTGAGCTCTTGGAGTCTGTGGAGACG	SNP	31	0	unknown	unknown	TGCAGCTCCTCCAGTGACAGCGGCGACTCCTAGTGGTCCAGCGACTCTCCTGAGCTCTTGGAGTCTGTGGAGACG	TGCAGCTCCTCCAGTGACAGCGGCGACTCCTGGTGGTCCAGCGACTCTCCTGAGCTCTTGGAGTCTGTGGAGACG
A13218	TGCAGCTCCTCCCCAYGTCATTGATCTCCCTGATGATGACGACRAGGTGCCCCTGAGGGCAAGGAGGAATAAAAA	SNP	15 43	7	1BL.fa_1BS.fa_2BS.fa_5BL.fa_7BL.fa	1BL.fa_1BS.fa_2BS.fa_3B.fa_4BL.fa_6BS.fa_7BL.fa	TGCAGCTCCTCCCCATGTCATTGATCTCCCTGATGATGACGACAAGGTGCCCCTGAGGGCAAGGAGGAATAAAAA	TGCAGCTCCTCCCCACGTCATTGATCTCCCTGATGATGACGACGAGGTGCCCCTGAGGGCAAGGAGGAATAAAAA
A13223	TGCAGCTCCTCCTCCTCRTTGCTGGTTGCGAGCTAAAGGAAAATCAACCACAACGCGACCTCCACCATTAGCCAA	SNP	17	1	4AL.fa	4AL.fa	TGCAGCTCCTCCTCCTCATTGCTGGTTGCGAGCTAAAGGAAAATCAACCACAACGCGACCTCCACCATTAGCCAA	TGCAGCTCCTCCTCCTCGTTGCTGGTTGCGAGCTAAAGGAAAATCAACCACAACGCGACCTCCACCATTAGCCAA
A13240	TGCAGCTCCTCGTCGGTGGTGTCACARGTGAGGCTCTTYTGCTCGTCAGCGTGGACTGGCACTTCTTCCAAGTTG	SNP	26 38	0	unknown	unknown	TGCAGCTCCTCGTCGGTGGTGTCACAAGTGAGGCTCTTCTGCTCGTCAGCGTGGACTGGCACTTCTTCCAAGTTG	TGCAGCTCCTCGTCGGTGGTGTCACAGGTGAGGCTCTTTTGCTCGTCAGCGTGGACTGGCACTTCTTCCAAGTTG
A13243	TGCAGCTCCTCGTCGGTGGTGTCAYGAGTGAGGCTCTTCTGCTCGTCARCATGGACCGGCACTTCTTCCAAGTTG	SNP	24 48	2	3B.fa	3B.fa_4BS.fa	TGCAGCTCCTCGTCGGTGGTGTCACGAGTGAGGCTCTTCTGCTCGTCAACATGGACCGGCACTTCTTCCAAGTTG	TGCAGCTCCTCGTCGGTGGTGTCATGAGTGAGGCTCTTCTGCTCGTCAGCATGGACCGGCACTTCTTCCAAGTTG
A13246	TGCAGCTCCTCRTCGGTGGTGTCACGAGTGAGGCTCTTCTGCTCGTCGGCACRGACCGGCAATTCCTCCAAGGTG	SNP	11 52	2	3B.fa_4AL.fa	3B.fa_4AL.fa	TGCAGCTCCTCGTCGGTGGTGTCACGAGTGAGGCTCTTCTGCTCGTCGGCACAGACCGGCAATTCCTCCAAGGTG	TGCAGCTCCTCATCGGTGGTGTCACGAGTGAGGCTCTTCTGCTCGTCGGCACGGACCGGCAATTCCTCCAAGGTG
A13250	TGCAGCTCCTCGTCGGTGGTGTCACGGGTGAGGCTCTTCTRCTCGTCGGTGCGGACCGGCAMTTCCTCCAAGGTG	SNP	40 61	7	3B.fa_4AL.fa_4AS.fa_5BS.fa	1AL.fa_1BS.fa_3B.fa_4AL.fa_4AS.fa_5BS.fa_6AL.fa	TGCAGCTCCTCGTCGGTGGTGTCACGGGTGAGGCTCTTCTACTCGTCGGTGCGGACCGGCAATTCCTCCAAGGTG	TGCAGCTCCTCGTCGGTGGTGTCACGGGTGAGGCTCTTCTGCTCGTCGGTGCGGACCGGCACTTCCTCCAAGGTG
A13257	TGCAGCTCCTCGTCGGTGGTGTCACGGGTGAGRCTCTTCTGCTCGTCAGCACGGACCGACACTTCTTCCAARTTG	SNP	32 71	2	3AS.fa_3B.fa	3AS.fa_3B.fa	TGCAGCTCCTCGTCGGTGGTGTCACGGGTGAGGCTCTTCTGCTCGTCAGCACGGACCGACACTTCTTCCAAATTG	TGCAGCTCCTCGTCGGTGGTGTCACGGGTGAGACTCTTCTGCTCGTCAGCACGGACCGACACTTCTTCCAAGTTG
A13263	TGCAGCTCYTCGTCGGTGGTGTCACGGGTGAGGCTCTTCTGCTCGTCAGCGCGGACCGGCACTTCTTCCRAATTG	SNP	8 69	6	1AS.fa_1BL.fa_1BS.fa_4AS.fa_4BS.fa_6AS.fa	1AS.fa_1BL.fa_4AS.fa_4BS.fa_6AS.fa	TGCAGCTCCTCGTCGGTGGTGTCACGGGTGAGGCTCTTCTGCTCGTCAGCGCGGACCGGCACTTCTTCCGAATTG	TGCAGCTCTTCGTCGGTGGTGTCACGGGTGAGGCTCTTCTGCTCGTCAGCGCGGACCGGCACTTCTTCCAAATTG
A13289	TGCAGCTCCTCGTCGGTGGTGTCATGGGTGAGRCTCTTCTGCTCGTCGGCGCGGACYGGCAATTCCTCCAAGGTG	SNP	32 56	5	2AS.fa_2BS.fa_4AL.fa_4AS.fa_5BL.fa	4AL.fa_4AS.fa	TGCAGCTCCTCGTCGGTGGTGTCATGGGTGAGGCTCTTCTGCTCGTCGGCGCGGACTGGCAATTCCTCCAAGGTG	TGCAGCTCCTCGTCGGTGGTGTCATGGGTGAGACTCTTCTGCTCGTCGGCGCGGACCGGCAATTCCTCCAAGGTG
A13290	TGCAGCTCCTCGTCGGTGGTGTCATGGGTGAGGCTCTTCTGGTCGTCAGCGTGGACCAGCACYTCTTCCAAGTTG	SNP	62	1	unknown	4BS.fa	TGCAGCTCCTCGTCGGTGGTGTCATGGGTGAGGCTCTTCTGGTCGTCAGCGTGGACCAGCACCTCTTCCAAGTTG	TGCAGCTCCTCGTCGGTGGTGTCATGGGTGAGGCTCTTCTGGTCGTCAGCGTGGACCAGCACTTCTTCCAAGTTG
A13291	TGCAGCTCCTCGTCGGTGGTGTCRCGAGTGAGGCTCTTCTGCTCGTCAGCGYGGACCGGCAACTCCTCCAAGGTG	SNP	23 51	6	1BS.fa_2AS.fa_4AS.fa_4BS.fa_5BL.fa_5BS.fa	1BS.fa_2AS.fa_5BL.fa_5BS.fa	TGCAGCTCCTCGTCGGTGGTGTCGCGAGTGAGGCTCTTCTGCTCGTCAGCGCGGACCGGCAACTCCTCCAAGGTG	TGCAGCTCCTCGTCGGTGGTGTCACGAGTGAGGCTCTTCTGCTCGTCAGCGTGGACCGGCAACTCCTCCAAGGTG
A13303	TGCAGCTCCTGAATGATCTCGCTGACGAACTCCCGAGGGTTTKGCCCTCCTTGCCTTGCTCCTTYYTGAGGGAAA	SNP	42	4	2BS.fa	1BS.fa_3B.fa_5BL.fa_5BS.fa	TGCAGCTCCTGAATGATCTCGCTGACGAACTCCCGAGGGTTTTGCCCTCCTTGCCTTGCTCCTTTCTGAGGGAAA	TGCAGCTCCTGAATGATCTCGCTGACGAACTCCCGAGGGTTTGGCCCTCCTTGCCTTGCTCCTTCTTGAGGGAAA
A13325	TGCAGCTCCTGAGTGACYTTAGTGATGAACTCTTGAGGGTTGGGCCCTCCTTGCCTCATGCCTTCCTGAGGKAAA	SNP	17 71	1	3B.fa	unknown	TGCAGCTCCTGAGTGACTTTAGTGATGAACTCTTGAGGGTTGGGCCCTCCTTGCCTCATGCCTTCCTGAGGGAAA	TGCAGCTCCTGAGTGACCTTAGTGATGAACTCTTGAGGGTTGGGCCCTCCTTGCCTCATGCCTTCCTGAGGTAAA
A13326	TGCAGCTCCTGAGTGATCTTGTTGATGAACTCCTGGGGGTTGGGCCYYCYTKSCYYSKKSCYTYCYKRRGGRAAM	INDEL	46	1	3B.fa	unknown	TGCAGCTCCTGAGTGATCTTGTTGATGAACTCCTGGGGGTTGGGCCCTCCTTGCCTCGTGCCTTCCTGAGGGAAA	TGCAGCTCCTGAGTGATCTTGTTGATGAACTCCTGGGGGTTGGGCCTCCTTGCCTCGTGCCTTCCTGAGGGAAAC
A13332	TGCAGCTCCTGAGTGGTCTTGGTGATGAACTCCTGAGGGTTGGGCCTYCCTTKCCCCATGCCTTCCTGAGGGAAA	SNP	47 52	6	2BS.fa_3B.fa_4BL.fa_4BS.fa_6BS.fa_7BS.fa	2BL.fa_3B.fa_4BL.fa_4BS.fa_6BS.fa	TGCAGCTCCTGAGTGGTCTTGGTGATGAACTCCTGAGGGTTGGGCCTCCCTTGCCCCATGCCTTCCTGAGGGAAA	TGCAGCTCCTGAGTGGTCTTGGTGATGAACTCCTGAGGGTTGGGCCTTCCTTTCCCCATGCCTTCCTGAGGGAAA
A13349	TGCAGCTYCYTWRSCYYYYMWYMWYMRKWAAMCCSRAMCYYYKSSSSGTCATTGCCCACAGCTCTTTGCATCTCC	INDEL	7	0	unknown	unknown	TGCAGCTCCTTAGCCTCTCATCATCAGTAAACCCGAACCTCTGCGCGGTCATTGCCCACAGCTCTTTGCATCTCC	TGCAGCTTCCTTAGCCTCTCATCATCAGTAAACCCGAACCTCTGCGCGTCATTGCCCACAGCTCTTTGCATCTCC
A13354	TGCAGCTCCTTGAGCGATCCGCGSAAGGTGCGAAGCCAAGATCATCGCGGGGCTACCTCGGATGCAGTGATTGGT	SNP	23	0	unknown	unknown	TGCAGCTCCTTGAGCGATCCGCGGAAGGTGCGAAGCCAAGATCATCGCGGGGCTACCTCGGATGCAGTGATTGGT	TGCAGCTCCTTGAGCGATCCGCGCAAGGTGCGAAGCCAAGATCATCGCGGGGCTACCTCGGATGCAGTGATTGGT
A13374	TGCAGCTCGACATCTTCCCTGACCGAGCCGCACCTTGGTGAAAGGCAAAATGCAAAMYWWKRARKWMYTTTTCTA	INDEL	56	0	unknown	unknown	TGCAGCTCGACATCTTCCCTGACCGAGCCGCACCTTGGTGAAAGGCAAAATGCAAACTATGAAGTACTTTTTCTA	TGCAGCTCGACATCTTCCCTGACCGAGCCGCACCTTGGTGAAAGGCAAAATGCAAAACTATGAAGTACTTTTCTA
A13378	TGCAGCTCGACGGTTGGGGACGGATAACCCTCCCAGGATCCCCMAAAWTKSSSMRGRRSYTAAGGGAACGAGATC	INDEL	43	0	unknown	unknown	TGCAGCTCGACGGTTGGGGACGGATAACCCTCCCAGGATCCCCAAAATTGCGCAGGAGCTTAAGGGAACGAGATC	TGCAGCTCGACGGTTGGGGACGGATAACCCTCCCAGGATCCCCCAAAATTGCGCAGGAGCTAAGGGAACGAGATC
A13383	TGCAGCTCGAGATCAGCACAACACGGAGATAGCAAAGGTGAAGGATCAGATAACTCAGGCTAAAGCRGACCTGGC	SNP	66	1	2AL.fa	2AL.fa	TGCAGCTCGAGATCAGCACAACACGGAGATAGCAAAGGTGAAGGATCAGATAACTCAGGCTAAAGCGGACCTGGC	TGCAGCTCGAGATCAGCACAACACGGAGATAGCAAAGGTGAAGGATCAGATAACTCAGGCTAAAGCAGACCTGGC
A13384	TGCAGCTCGAGCCCTTGTAAGCAAGGCATTCCGTATAGGTTTCCGCTCGGTTCTGCGTGTTCGTGCTGAAGAGGR	SNP	74	0	unknown	unknown	TGCAGCTCGAGCCCTTGTAAGCAAGGCATTCCGTATAGGTTTCCGCTCGGTTCTGCGTGTTCGTGCTGAAGAGGG	TGCAGCTCGAGCCCTTGTAAGCAAGGCATTCCGTATAGGTTTCCGCTCGGTTCTGCGTGTTCGTGCTGAAGAGGA
A13386	TGCAGCTCGAGGATACCATAGCTGTCCAGAGCAATGATATCTTGGATKRAAWYYWWWARKKGRRGRWWMMWTKKW	INDEL	47	1	7BS.fa	unknown	TGCAGCTCGAGGATACCATAGCTGTCCAGAGCAATGATATCTTGGATGAAATCTATAAGTGGAGGATACATTGTA	TGCAGCTCGAGGATACCATAGCTGTCCAGAGCAATGATATCTTGGATTGAAATCTATAAGTGGAGGATACATTGT
A13388	TGCAGCTCGAGGGTGCGAGAACGRATGAGCGAAGGAATAAGAAGGCATGGGTGAAAATGGGAGATCTCTGCCCCG	SNP	23	1	5BL.fa	5BL.fa	TGCAGCTCGAGGGTGCGAGAACGAATGAGCGAAGGAATAAGAAGGCATGGGTGAAAATGGGAGATCTCTGCCCCG	TGCAGCTCGAGGGTGCGAGAACGGATGAGCGAAGGAATAAGAAGGCATGGGTGAAAATGGGAGATCTCTGCCCCG
A13411	TGCAGCTCGCCAGGAGACATGAGGAAGGAAGCTGGCCGCTGGTGCACTTCTGAAAGCACTAGGTSGAGTGCCAAG	SNP	64	2	1AL.fa_2AS.fa	1AL.fa	TGCAGCTCGCCAGGAGACATGAGGAAGGAAGCTGGCCGCTGGTGCACTTCTGAAAGCACTAGGTCGAGTGCCAAG	TGCAGCTCGCCAGGAGACATGAGGAAGGAAGCTGGCCGCTGGTGCACTTCTGAAAGCACTAGGTGGAGTGCCAAG
A13412	TGCAGCTCGCCAGGAGACATGAGGAAGGAGCTGGCCGCTGGTGCACTTCTGAAAGCACTAGGTSGAGTGCCAAGG	SNP	63	0	unknown	unknown	TGCAGCTCGCCAGGAGACATGAGGAAGGAGCTGGCCGCTGGTGCACTTCTGAAAGCACTAGGTCGAGTGCCAAGG	TGCAGCTCGCCAGGAGACATGAGGAAGGAGCTGGCCGCTGGTGCACTTCTGAAAGCACTAGGTGGAGTGCCAAGG
A13421	TGCAGCTCGCCGCACAACGAGACCRTTGGAGCGCCRTAGAGCGAGAGGCGCGGTGCTCCGCACAACAAGAGCGGA	SNP	24 35	0	unknown	unknown	TGCAGCTCGCCGCACAACGAGACCGTTGGAGCGCCGTAGAGCGAGAGGCGCGGTGCTCCGCACAACAAGAGCGGA	TGCAGCTCGCCGCACAACGAGACCATTGGAGCGCCATAGAGCGAGAGGCGCGGTGCTCCGCACAACAAGAGCGGA
A13422	TGCAGCTCGCCGCACACCGAGACCGTTGGAGCGCCGYAGAGCGAGAGGCGTAGCGCGCCGCACAGCAAGAGCGGA	SNP	36	1	1BL.fa	1BL.fa	TGCAGCTCGCCGCACACCGAGACCGTTGGAGCGCCGCAGAGCGAGAGGCGTAGCGCGCCGCACAGCAAGAGCGGA	TGCAGCTCGCCGCACACCGAGACCGTTGGAGCGCCGTAGAGCGAGAGGCGTAGCGCGCCGCACAGCAAGAGCGGA
A13423	TGCAGCTCGCCGCACGACGAGACCATTGGAGCGCCGCAGAGCGAGAGGCGCGGCGCGGCGCACRGCAAGAGCCGA	SNP	63	1	5DL.fa	5DL.fa	TGCAGCTCGCCGCACGACGAGACCATTGGAGCGCCGCAGAGCGAGAGGCGCGGCGCGGCGCACGGCAAGAGCCGA	TGCAGCTCGCCGCACGACGAGACCATTGGAGCGCCGCAGAGCGAGAGGCGCGGCGCGGCGCACAGCAAGAGCCGA
A13425	TGCAGCTCGCCGCACGGCAAGACCGTTGGAGCGCCGCACACCAATAGAGGATCCATCGGCGCTTGYCTGCTGTCG	SNP	65	1	unknown	7BS.fa	TGCAGCTCGCCGCACGGCAAGACCGTTGGAGCGCCGCACACCAATAGAGGATCCATCGGCGCTTGTCTGCTGTCG	TGCAGCTCGCCGCACGGCAAGACCGTTGGAGCGCCGCACACCAATAGAGGATCCATCGGCGCTTGCCTGCTGTCG
A13437	TGCAGCYCGCGTTCCTCCCGATTTGGTAGAGGTTGCCCTTGCAGAAGACAAGGTGCTTGGCGCTAGTGAAACCTG	SNP	6	1	5BL.fa	5BL.fa	TGCAGCTCGCGTTCCTCCCGATTTGGTAGAGGTTGCCCTTGCAGAAGACAAGGTGCTTGGCGCTAGTGAAACCTG	TGCAGCCCGCGTTCCTCCCGATTTGGTAGAGGTTGCCCTTGCAGAAGACAAGGTGCTTGGCGCTAGTGAAACCTG
A13495	TGCAGCTCGTAGAGGAGGAGCGCAGMMAACTCCGCTAGGATTTTTACAAGCTAAATATGTTTTCAGAATGTAAAA	SNP	25 26	0	unknown	unknown	TGCAGCTCGTAGAGGAGGAGCGCAGAAAACTCCGCTAGGATTTTTACAAGCTAAATATGTTTTCAGAATGTAAAA	TGCAGCTCGTAGAGGAGGAGCGCAGCCAACTCCGCTAGGATTTTTACAAGCTAAATATGTTTTCAGAATGTAAAA
A13501	TGCAGCTCGTCGAGCCAGCCCCTGCCGCATTGGCCTGCTCGGCCTGGCCRTTGCTCCATGGGTGTGCGACTGAGG	SNP	49	0	unknown	unknown	TGCAGCTCGTCGAGCCAGCCCCTGCCGCATTGGCCTGCTCGGCCTGGCCGTTGCTCCATGGGTGTGCGACTGAGG	TGCAGCTCGTCGAGCCAGCCCCTGCCGCATTGGCCTGCTCGGCCTGGCCATTGCTCCATGGGTGTGCGACTGAGG
A13508	TGCAGCTCGTCTACGTGCTCGTGGAGGTGGTGTGGAGTGGTGCRTGGCTAGCGAGGGAGGCGGGGTTGCTTTATW	SNP	43 74	1	2DS.fa	2DS.fa	TGCAGCTCGTCTACGTGCTCGTGGAGGTGGTGTGGAGTGGTGCGTGGCTAGCGAGGGAGGCGGGGTTGCTTTATT	TGCAGCTCGTCTACGTGCTCGTGGAGGTGGTGTGGAGTGGTGCATGGCTAGCGAGGGAGGCGGGGTTGCTTTATA
A13526	TGCAGCTCTAAAAAWWAAAAAAAAGGAGTGTCTATTTGATGTTTGACTGAAAATCAATTGAACATCAGTCAAGTT	SNP	14 15	0	unknown	unknown	TGCAGCTCTAAAAATAAAAAAAAAGGAGTGTCTATTTGATGTTTGACTGAAAATCAATTGAACATCAGTCAAGTT	TGCAGCTCTAAAAAATAAAAAAAAGGAGTGTCTATTTGATGTTTGACTGAAAATCAATTGAACATCAGTCAAGTT
A13537	TGCAGCTCTACRAGCAGAGCATCGAGGCGGCCAGCRGCGACGAGAAGGTTATGGTGAACTGGTTCCCCATGGACC	SNP	11 35	1	1BS.fa	1BS.fa	TGCAGCTCTACAAGCAGAGCATCGAGGCGGCCAGCAGCGACGAGAAGGTTATGGTGAACTGGTTCCCCATGGACC	TGCAGCTCTACGAGCAGAGCATCGAGGCGGCCAGCGGCGACGAGAAGGTTATGGTGAACTGGTTCCCCATGGACC
A13540	TGCAGCTCTACAAGCTGAACATCGAAGCAGCCAACGSCAACGAGAAAGTCATGGAAAACTGGTTTCCCATGGCTC	SNP	36	0	unknown	unknown	TGCAGCTCTACAAGCTGAACATCGAAGCAGCCAACGCCAACGAGAAAGTCATGGAAAACTGGTTTCCCATGGCTC	TGCAGCTCTACAAGCTGAACATCGAAGCAGCCAACGGCAACGAGAAAGTCATGGAAAACTGGTTTCCCATGGCTC
A13550	TGCAGCTCTACAAGCTGAGCATCGAGGCGGCCAGCGGCAATGAGAAGATCATGGCRAACTGGTTCCCCAATGGCC	SNP	55	1	1BS.fa	1BS.fa	TGCAGCTCTACAAGCTGAGCATCGAGGCGGCCAGCGGCAATGAGAAGATCATGGCAAACTGGTTCCCCAATGGCC	TGCAGCTCTACAAGCTGAGCATCGAGGCGGCCAGCGGCAATGAGAAGATCATGGCGAACTGGTTCCCCAATGGCC
A13554	TGCAGCTCTACRAGCTGAGCATTAAGGCAGCCAACGGCGGYGAGAAGGTCATGGCGAATTGTTTTCCAATGGCTC	SNP	11 40	0	unknown	unknown	TGCAGCTCTACAAGCTGAGCATTAAGGCAGCCAACGGCGGTGAGAAGGTCATGGCGAATTGTTTTCCAATGGCTC	TGCAGCTCTACGAGCTGAGCATTAAGGCAGCCAACGGCGGCGAGAAGGTCATGGCGAATTGTTTTCCAATGGCTC
A13558	TGCAGCTCTACRAGCTGGGCATCGAAGCCGCCAACRGGGACGAAAAGGTCATGGCGAATTGGTTCCCCATGGCGC	SNP	11 35	5	5BL.fa	2AL.fa_2BS.fa_5BS.fa_6BL.fa_7AL.fa	TGCAGCTCTACAAGCTGGGCATCGAAGCCGCCAACAGGGACGAAAAGGTCATGGCGAATTGGTTCCCCATGGCGC	TGCAGCTCTACGAGCTGGGCATCGAAGCCGCCAACGGGGACGAAAAGGTCATGGCGAATTGGTTCCCCATGGCGC
A13561	TGCAGCTCTACAAGCTGGGCATYGAAGCCGCCAACGGAGAYGAAAAGGTCATGGAGAACTGGTTTCCCATGGCGC	SNP	22 40	5	unknown	1AS.fa_2BL.fa_4AS.fa_7AL.fa_7AS.fa	TGCAGCTCTACAAGCTGGGCATTGAAGCCGCCAACGGAGATGAAAAGGTCATGGAGAACTGGTTTCCCATGGCGC	TGCAGCTCTACAAGCTGGGCATCGAAGCCGCCAACGGAGACGAAAAGGTCATGGAGAACTGGTTTCCCATGGCGC
A13569	TGCAGCTCTACGAACTGAGCATCRAGCGGCCAGCGGCGACGARAAGATCATGGCGAACTGGTTCCCCATGGCCCT	SNP	23 42	0	unknown	unknown	TGCAGCTCTACGAACTGAGCATCGAGCGGCCAGCGGCGACGAAAAGATCATGGCGAACTGGTTCCCCATGGCCCT	TGCAGCTCTACGAACTGAGCATCAAGCGGCCAGCGGCGACGAGAAGATCATGGCGAACTGGTTCCCCATGGCCCT
A13571	TGCAGCTCTACGARCTGAGCATCGAGGCGGCCAACGGCGATGARAAAGTCATGGCGAACTGGTTCCCCATGCTCT	SNP	13 43	0	unknown	unknown	TGCAGCTCTACGAACTGAGCATCGAGGCGGCCAACGGCGATGAGAAAGTCATGGCGAACTGGTTCCCCATGCTCT	TGCAGCTCTACGAGCTGAGCATCGAGGCGGCCAACGGCGATGAAAAAGTCATGGCGAACTGGTTCCCCATGCTCT
A13576	TGCAGCTCTACGAGCAGAGCATCAAAGGAGCCAACGGCRACGAGAAAGTCATGGAGAACTGGTTTCCCATGGCTC	SNP	38	0	unknown	unknown	TGCAGCTCTACGAGCAGAGCATCAAAGGAGCCAACGGCGACGAGAAAGTCATGGAGAACTGGTTTCCCATGGCTC	TGCAGCTCTACGAGCAGAGCATCAAAGGAGCCAACGGCAACGAGAAAGTCATGGAGAACTGGTTTCCCATGGCTC
A13581	TGCAGCTCTACGAGCTAAGCATCRAGGCGGCCAACGGCGACGAGAAGGTCATGGCGAATTGGTTCCCCATGGCCC	SNP	23	6	4DL.fa_4DS.fa	2DL.fa_2DS.fa_4DL.fa_6DL.fa_6DS.fa_7DS.fa	TGCAGCTCTACGAGCTAAGCATCAAGGCGGCCAACGGCGACGAGAAGGTCATGGCGAATTGGTTCCCCATGGCCC	TGCAGCTCTACGAGCTAAGCATCGAGGCGGCCAACGGCGACGAGAAGGTCATGGCGAATTGGTTCCCCATGGCCC
A13589	TGCAGCTCTACGAGCTRAGCATCGAGGCGGCCACTRGCGACGAGAAGATCATGGCAAACTGGTTCCTGATGGCCC	SNP	16 35	2	2BL.fa	2BL.fa_5BL.fa	TGCAGCTCTACGAGCTAAGCATCGAGGCGGCCACTAGCGACGAGAAGATCATGGCAAACTGGTTCCTGATGGCCC	TGCAGCTCTACGAGCTGAGCATCGAGGCGGCCACTGGCGACGAGAAGATCATGGCAAACTGGTTCCTGATGGCCC
A13593	TGCAGCTCTACGAGCTAGGCATCGAGGCGRCCAATGGAGATGAAAAGGTCATGGCGAACTGGTTTCCCATGGCRC	SNP	29 73	5	1BS.fa_2BS.fa_4BL.fa_4BS.fa_5BL.fa	2BL.fa_4BS.fa	TGCAGCTCTACGAGCTAGGCATCGAGGCGGCCAATGGAGATGAAAAGGTCATGGCGAACTGGTTTCCCATGGCGC	TGCAGCTCTACGAGCTAGGCATCGAGGCGACCAATGGAGATGAAAAGGTCATGGCGAACTGGTTTCCCATGGCAC
A13600	TGCAGCTCTACGAGCTATGCATCGAAGCCGCCAACGGAGACGAAAGGGTCATGGCRAACTGGTTCCCCATGGTGC	SNP	55	4	1AL.fa_4AS.fa_6AS.fa_7AL.fa	4AS.fa_6AS.fa_7AL.fa	TGCAGCTCTACGAGCTATGCATCGAAGCCGCCAACGGAGACGAAAGGGTCATGGCGAACTGGTTCCCCATGGTGC	TGCAGCTCTACGAGCTATGCATCGAAGCCGCCAACGGAGACGAAAGGGTCATGGCAAACTGGTTCCCCATGGTGC
A13614	TGCAGCTCTACGAGCTGAGCATCRAAGCGGCCAACGGCGACGAGAACGTCATGGTGAACTAGTTCCCTATGGCTC	SNP	23	0	unknown	unknown	TGCAGCTCTACGAGCTGAGCATCAAAGCGGCCAACGGCGACGAGAACGTCATGGTGAACTAGTTCCCTATGGCTC	TGCAGCTCTACGAGCTGAGCATCGAAGCGGCCAACGGCGACGAGAACGTCATGGTGAACTAGTTCCCTATGGCTC
A13620	TGCAGCTCTACGASCTGAGCATCGAAGAGGCCAATGGCGATGAGAAAGTCATGGCGAACTGGTTTCCCATGCCTC	SNP	13	1	2DS.fa	2DS.fa	TGCAGCTCTACGAGCTGAGCATCGAAGAGGCCAATGGCGATGAGAAAGTCATGGCGAACTGGTTTCCCATGCCTC	TGCAGCTCTACGACCTGAGCATCGAAGAGGCCAATGGCGATGAGAAAGTCATGGCGAACTGGTTTCCCATGCCTC
A13621	TGCAGCTCTACGAGCTGAGCATCGAAGCAACCAACRGCGACGAGAAARTGATGGCGAACTGGTTTCCCATGGCTC	SNP	35 47	2	4AS.fa_6AS.fa	4AS.fa	TGCAGCTCTACGAGCTGAGCATCGAAGCAACCAACGGCGACGAGAAAATGATGGCGAACTGGTTTCCCATGGCTC	TGCAGCTCTACGAGCTGAGCATCGAAGCAACCAACAGCGACGAGAAAGTGATGGCGAACTGGTTTCCCATGGCTC
A13627	TGCAGCTCTACGAGCTRAGCATCGAAGCAGCCAACGGYGATGAAATGTCATGGCGAACTGGTTTCCCATGGCTCT	SNP	16 37	0	unknown	unknown	TGCAGCTCTACGAGCTGAGCATCGAAGCAGCCAACGGCGATGAAATGTCATGGCGAACTGGTTTCCCATGGCTCT	TGCAGCTCTACGAGCTAAGCATCGAAGCAGCCAACGGTGATGAAATGTCATGGCGAACTGGTTTCCCATGGCTCT
A13630	TGCAGCTCTACGAGCTGAGCATCGAAGCAGCCAACGGCGAYGAGAAGGTCATGGCGAACTGGTTCCCYATGGCTC	SNP	40 67	5	1DS.fa_4DS.fa_5BL.fa_7DL.fa_7DS.fa	1DS.fa_2DL.fa_4DS.fa_6DL.fa_7DS.fa	TGCAGCTCTACGAGCTGAGCATCGAAGCAGCCAACGGCGATGAGAAGGTCATGGCGAACTGGTTCCCCATGGCTC	TGCAGCTCTACGAGCTGAGCATCGAAGCAGCCAACGGCGACGAGAAGGTCATGGCGAACTGGTTCCCTATGGCTC
A13631	TGCAGCTCTAYGAGCTGAGCATCGAAGCAGCCAACGGTGATGAGAAAAGTCATGGCGAACTGGTTTCCCATGGCT	SNP	10	0	unknown	unknown	TGCAGCTCTACGAGCTGAGCATCGAAGCAGCCAACGGTGATGAGAAAAGTCATGGCGAACTGGTTTCCCATGGCT	TGCAGCTCTATGAGCTGAGCATCGAAGCAGCCAACGGTGATGAGAAAAGTCATGGCGAACTGGTTTCCCATGGCT
A13635	TGCAGCTCTACGAGCTGAGCATCGAAGCGGCCAACGGCRACGAGATGGTCATGGMGAACTGGTTTCCCATGGCTC	SNP	38 54	3	1DS.fa_3AL.fa	1DS.fa_3AL.fa_5DS.fa	TGCAGCTCTACGAGCTGAGCATCGAAGCGGCCAACGGCGACGAGATGGTCATGGAGAACTGGTTTCCCATGGCTC	TGCAGCTCTACGAGCTGAGCATCGAAGCGGCCAACGGCAACGAGATGGTCATGGCGAACTGGTTTCCCATGGCTC
A13644	TGCAGCTCTACGAGCTGAGCATCGAAGTAGCCAACRGCGATGAGAAAGTCATGGCGAATTGGTTTCCCATGGCTC	SNP	35	3	4DL.fa_5BL.fa_5DS.fa	4DL.fa	TGCAGCTCTACGAGCTGAGCATCGAAGTAGCCAACGGCGATGAGAAAGTCATGGCGAATTGGTTTCCCATGGCTC	TGCAGCTCTACGAGCTGAGCATCGAAGTAGCCAACAGCGATGAGAAAGTCATGGCGAATTGGTTTCCCATGGCTC
A13645	TGCAGCTCTACGAGCTGAGCATCGAGCAGCCAACGGTGACGAGAAAGTCATGGCGAACTGGTTYCCCATGKCTCT	SNP	63 70	0	unknown	unknown	TGCAGCTCTACGAGCTGAGCATCGAGCAGCCAACGGTGACGAGAAAGTCATGGCGAACTGGTTCCCCATGTCTCT	TGCAGCTCTACGAGCTGAGCATCGAGCAGCCAACGGTGACGAGAAAGTCATGGCGAACTGGTTTCCCATGGCTCT
A13660	TGCAGCTCTACGAGCTGAGCATCGARGCGGCCAACGGCGATGAGAAAAGTCATGGYGAACTGGTTTCCCATGGCT	SNP	25 55	0	unknown	unknown	TGCAGCTCTACGAGCTGAGCATCGAGGCGGCCAACGGCGATGAGAAAAGTCATGGCGAACTGGTTTCCCATGGCT	TGCAGCTCTACGAGCTGAGCATCGAAGCGGCCAACGGCGATGAGAAAAGTCATGGTGAACTGGTTTCCCATGGCT
A13667	TGCAGCTCTACGAGCTGAGCATCGAGGCGGCTAGCAGCGACGAGAAGATCATGGAAAACTTGTTCYGATGGACCT	SNP	65	0	unknown	unknown	TGCAGCTCTACGAGCTGAGCATCGAGGCGGCTAGCAGCGACGAGAAGATCATGGAAAACTTGTTCCGATGGACCT	TGCAGCTCTACGAGCTGAGCATCGAGGCGGCTAGCAGCGACGAGAAGATCATGGAAAACTTGTTCTGATGGACCT
A13673	TGCAGCTCTACGAGCTGAGCATCGAGGTGGCCAACGGTGAYGAGAAAGTCATGGCAAACTGGTTTCCCATGGMTC	SNP	40 72	1	5DS.fa	unknown	TGCAGCTCTACGAGCTGAGCATCGAGGTGGCCAACGGTGATGAGAAAGTCATGGCAAACTGGTTTCCCATGGCTC	TGCAGCTCTACGAGCTGAGCATCGAGGTGGCCAACGGTGACGAGAAAGTCATGGCAAACTGGTTTCCCATGGATC
A13677	TGCAGCTCTACGAGCTGAGCATTGAAGCGGCCAACRGCGACAAGAAAGTCATGGCGCACTGGTTTCCTATGGCTC	SNP	35	1	1AS.fa	1AS.fa	TGCAGCTCTACGAGCTGAGCATTGAAGCGGCCAACAGCGACAAGAAAGTCATGGCGCACTGGTTTCCTATGGCTC	TGCAGCTCTACGAGCTGAGCATTGAAGCGGCCAACGGCGACAAGAAAGTCATGGCGCACTGGTTTCCTATGGCTC
A13689	TGCAGCTCTACGAGCTGGGCATMAAAGCCGCCAACAGAGACGAAAAGGTCATGGCGAWCTAGCTTCTCATGGCGC	SNP	22 57	1	2AL.fa	2AL.fa	TGCAGCTCTACGAGCTGGGCATAAAAGCCGCCAACAGAGACGAAAAGGTCATGGCGATCTAGCTTCTCATGGCGC	TGCAGCTCTACGAGCTGGGCATCAAAGCCGCCAACAGAGACGAAAAGGTCATGGCGAACTAGCTTCTCATGGCGC
A13694	TGCAGCTCTACGAGCTGGGCATCATAGCCKCCAACGGAGACGAGAAGGTCATGGCGAATTGGTTCCCCATGGCRC	SNP	29 73	3	2AL.fa_4AS.fa_6AS.fa	2AL.fa_4AS.fa_6AS.fa	TGCAGCTCTACGAGCTGGGCATCATAGCCGCCAACGGAGACGAGAAGGTCATGGCGAATTGGTTCCCCATGGCAC	TGCAGCTCTACGAGCTGGGCATCATAGCCTCCAACGGAGACGAGAAGGTCATGGCGAATTGGTTCCCCATGGCGC
A13699	TGCAGCTCTACGAGCTGGGCATCGAAGCCGCCAACRGAGACGAAAAAGGTCATGGYGAACTGGTTTCCCATGGCG	SNP	35 55	0	unknown	unknown	TGCAGCTCTACGAGCTGGGCATCGAAGCCGCCAACGGAGACGAAAAAGGTCATGGTGAACTGGTTTCCCATGGCG	TGCAGCTCTACGAGCTGGGCATCGAAGCCGCCAACAGAGACGAAAAAGGTCATGGCGAACTGGTTTCCCATGGCG
A13700	TGCAGCTCTACGAGCTGGGCATCGAAGCCGCCAACGGAGACGAAAAGGTCATGGCGAACTGGTTYCCMWKGCGCT	INDEL	64	0	unknown	unknown	TGCAGCTCTACGAGCTGGGCATCGAAGCCGCCAACGGAGACGAAAAGGTCATGGCGAACTGGTTCCCATGGCGCT	TGCAGCTCTACGAGCTGGGCATCGAAGCCGCCAACGGAGACGAAAAGGTCATGGCGAACTGGTTTCCCATGCGCT
A13706	TGCAGCTCTACGAGCTGGGCATCGAGGCGACCAACRGAGACGAGATGGTCATGGCGAACTGGTTTCCTATGGCGC	SNP	35	1	2BL.fa	2BL.fa	TGCAGCTCTACGAGCTGGGCATCGAGGCGACCAACAGAGACGAGATGGTCATGGCGAACTGGTTTCCTATGGCGC	TGCAGCTCTACGAGCTGGGCATCGAGGCGACCAACGGAGACGAGATGGTCATGGCGAACTGGTTTCCTATGGCGC
A13738	TGCAGCTCTACGAGTTGGGYATCGAARCGGCTAACGGAGACGAAAAAGTCATGGCGAATTGGTTCCCCATGGCGC	SNP	19 26	1	5BS.fa	5BS.fa	TGCAGCTCTACGAGTTGGGTATCGAAGCGGCTAACGGAGACGAAAAAGTCATGGCGAATTGGTTCCCCATGGCGC	TGCAGCTCTACGAGTTGGGCATCGAAACGGCTAACGGAGACGAAAAAGTCATGGCGAATTGGTTCCCCATGGCGC
A13742	TGCAGCTCTACGCCCATGAACCGCTTCTCCATTTTGCRCACCTCTTSTAGGTACGCCTCCATGTGTTCGTCCTTA	SNP	37 46	2	3B.fa	3B.fa_5BS.fa	TGCAGCTCTACGCCCATGAACCGCTTCTCCATTTTGCACACCTCTTGTAGGTACGCCTCCATGTGTTCGTCCTTA	TGCAGCTCTACGCCCATGAACCGCTTCTCCATTTTGCGCACCTCTTCTAGGTACGCCTCCATGTGTTCGTCCTTA
A13747	TGCAGCTCTACTAGGCCCTAGCGACGAGCAGGGCTRCGGCGACCGGTCATGATGGGATGGCCTCTTTTGGACGCG	SNP	35	1	5BL.fa	5BL.fa	TGCAGCTCTACTAGGCCCTAGCGACGAGCAGGGCTACGGCGACCGGTCATGATGGGATGGCCTCTTTTGGACGCG	TGCAGCTCTACTAGGCCCTAGCGACGAGCAGGGCTGCGGCGACCGGTCATGATGGGATGGCCTCTTTTGGACGCG
A13760	TGCAGCTCTAGGCCCAAGAACTGGTTCTTCATTTTGCGTACCTCCRCCAGGTATGCCTCCATGTGCTCATCCTTT	SNP	45	1	6AS.fa	6AS.fa	TGCAGCTCTAGGCCCAAGAACTGGTTCTTCATTTTGCGTACCTCCACCAGGTATGCCTCCATGTGCTCATCCTTT	TGCAGCTCTAGGCCCAAGAACTGGTTCTTCATTTTGCGTACCTCCGCCAGGTATGCCTCCATGTGCTCATCCTTT
A13770	TGCAGCTCTATGAGATGAGCATTGAAGCGGCTAACAGCTACGAAAAAGTCATCGYGAACTGGTTTCCCATGGCTC	SNP	54	0	unknown	unknown	TGCAGCTCTATGAGATGAGCATTGAAGCGGCTAACAGCTACGAAAAAGTCATCGCGAACTGGTTTCCCATGGCTC	TGCAGCTCTATGAGATGAGCATTGAAGCGGCTAACAGCTACGAAAAAGTCATCGTGAACTGGTTTCCCATGGCTC
A13772	TGCAGCTCTATGAGCTAAGMATCAAGACGGCCCAAAGCGATGAGAAGGTCATGGCGAATTGGTTCCCTATAGCCC	SNP	19	1	6AS.fa	6AS.fa	TGCAGCTCTATGAGCTAAGAATCAAGACGGCCCAAAGCGATGAGAAGGTCATGGCGAATTGGTTCCCTATAGCCC	TGCAGCTCTATGAGCTAAGCATCAAGACGGCCCAAAGCGATGAGAAGGTCATGGCGAATTGGTTCCCTATAGCCC
A13773	TGCAGCTCTATGAGCTAAGCATCRAGGCGGCCAACGACGGTGAGAAGGTCATGTCGAATTGGTTCCCTATGGCCC	SNP	23	1	1AS.fa	1AS.fa	TGCAGCTCTATGAGCTAAGCATCAAGGCGGCCAACGACGGTGAGAAGGTCATGTCGAATTGGTTCCCTATGGCCC	TGCAGCTCTATGAGCTAAGCATCGAGGCGGCCAACGACGGTGAGAAGGTCATGTCGAATTGGTTCCCTATGGCCC
A13775	TGCAGCTCTATGAGCTAAGCATCGAAGCCGCCAACGGCGATGAAAAAGTCATGGYGAACTGGTTTCCCATGGCTC	SNP	54	3	1DS.fa_6AL.fa_6DL.fa	1DS.fa_5BL.fa	TGCAGCTCTATGAGCTAAGCATCGAAGCCGCCAACGGCGATGAAAAAGTCATGGCGAACTGGTTTCCCATGGCTC	TGCAGCTCTATGAGCTAAGCATCGAAGCCGCCAACGGCGATGAAAAAGTCATGGTGAACTGGTTTCCCATGGCTC
A13777	TGCAGCTCTATGAGCTAAGCATCGAGGCSGCCAACGACGATGAGAAGGTCATGGCGAATTGGTTCCCTATGGCCC	SNP	28	2	4AS.fa	1AS.fa_4AS.fa	TGCAGCTCTATGAGCTAAGCATCGAGGCCGCCAACGACGATGAGAAGGTCATGGCGAATTGGTTCCCTATGGCCC	TGCAGCTCTATGAGCTAAGCATCGAGGCGGCCAACGACGATGAGAAGGTCATGGCGAATTGGTTCCCTATGGCCC
A13784	TGCAGCTCTATGAGCTRAGCATTGAAGCGGCCAACGGCGACGAAAAGGTCATGGCGAACTGGTTTCCCATGGCTC	SNP	16	11	1AL.fa_1AS.fa_1DS.fa_2AL.fa_2AS.fa_2DS.fa_3AL.fa_4AL.fa_5AS.fa_5DS.fa_7AL.fa	1AS.fa_1BS.fa_2AL.fa_2AS.fa_2DL.fa_3AL.fa_3AS.fa_4AL.fa_5AL.fa_5AS.fa_7AL.fa	TGCAGCTCTATGAGCTAAGCATTGAAGCGGCCAACGGCGACGAAAAGGTCATGGCGAACTGGTTTCCCATGGCTC	TGCAGCTCTATGAGCTGAGCATTGAAGCGGCCAACGGCGACGAAAAGGTCATGGCGAACTGGTTTCCCATGGCTC
A13788	TGCAGCTCTATGAGCTATGCATCGAAGYCGCCAACGGAGACAAAAGGGTCATGGCGAACTGGTTTCCCRTGGCGC	SNP	27 68	4	unknown	1AS.fa_2AS.fa_4AS.fa_6AS.fa	TGCAGCTCTATGAGCTATGCATCGAAGTCGCCAACGGAGACAAAAGGGTCATGGCGAACTGGTTTCCCGTGGCGC	TGCAGCTCTATGAGCTATGCATCGAAGCCGCCAACGGAGACAAAAGGGTCATGGCGAACTGGTTTCCCATGGCGC
A13803	TGCAGCTCTATGAGCYGAGCATCGAAGCGGCCAACAGCGACGAAAAAGTCMTGGCAAACTGGTTTCCCATGGCTC	SNP	15 50	3	1AS.fa_2AS.fa_4DS.fa	2AS.fa_4DS.fa	TGCAGCTCTATGAGCTGAGCATCGAAGCGGCCAACAGCGACGAAAAAGTCCTGGCAAACTGGTTTCCCATGGCTC	TGCAGCTCTATGAGCCGAGCATCGAAGCGGCCAACAGCGACGAAAAAGTCATGGCAAACTGGTTTCCCATGGCTC
A13805	TGCAGCTCTATGAGCTGAGCATCGAAGCGGCCAACAGYGAYAAAAAAGTCATGGCGAACTGGTTTCCCATGGCTC	SNP	37 40	6	1DS.fa_2AL.fa_3AS.fa_4DS.fa_7DL.fa	1DS.fa_4AS.fa_4DL.fa_6AL.fa_6DL.fa_7DL.fa	TGCAGCTCTATGAGCTGAGCATCGAAGCGGCCAACAGTGACAAAAAAGTCATGGCGAACTGGTTTCCCATGGCTC	TGCAGCTCTATGAGCTGAGCATCGAAGCGGCCAACAGCGATAAAAAAGTCATGGCGAACTGGTTTCCCATGGCTC
A13808	TGCAGCTCTATGAGCTGRGCATCGAAGCGGCCAACGGCAACGAAAAAAGTCATGGMGAACTGGTTTCCCATGGCT	SNP	17 55	0	unknown	unknown	TGCAGCTCTATGAGCTGAGCATCGAAGCGGCCAACGGCAACGAAAAAAGTCATGGAGAACTGGTTTCCCATGGCT	TGCAGCTCTATGAGCTGGGCATCGAAGCGGCCAACGGCAACGAAAAAAGTCATGGCGAACTGGTTTCCCATGGCT
A13818	TGCAGCTCTATGAGCTGAGCATCGAAGTGGCCAACGGCGACGAAAAAAGTCATGGYGAACTGGTTTMCCATGGCT	SNP	55 66	0	unknown	unknown	TGCAGCTCTATGAGCTGAGCATCGAAGTGGCCAACGGCGACGAAAAAAGTCATGGCGAACTGGTTTACCATGGCT	TGCAGCTCTATGAGCTGAGCATCGAAGTGGCCAACGGCGACGAAAAAAGTCATGGTGAACTGGTTTCCCATGGCT
A13824	TGCAGCTCTATGAGCTGAGCATCGAGGCGACCAGCRGCCACGAGAATCATGGMAAACTGGTTCCCGATGGCTCTC	SNP	35 52	0	unknown	unknown	TGCAGCTCTATGAGCTGAGCATCGAGGCGACCAGCAGCCACGAGAATCATGGAAAACTGGTTCCCGATGGCTCTC	TGCAGCTCTATGAGCTGAGCATCGAGGCGACCAGCGGCCACGAGAATCATGGCAAACTGGTTCCCGATGGCTCTC
A13828	TGCAGCTCTATGAGCTGAGCATCGAGGCGGCCAACGGCGAYGAGAAGGTWATGGCGAACTGGTTTCCCATGGCCC	SNP	40 49	7	2DL.fa_2DS.fa_4DL.fa_6AL.fa_6DL.fa_6DS.fa_7DL.fa	2AS.fa_2DL.fa_2DS.fa_4DL.fa_6AL.fa_6DL.fa	TGCAGCTCTATGAGCTGAGCATCGAGGCGGCCAACGGCGACGAGAAGGTAATGGCGAACTGGTTTCCCATGGCCC	TGCAGCTCTATGAGCTGAGCATCGAGGCGGCCAACGGCGATGAGAAGGTTATGGCGAACTGGTTTCCCATGGCCC
A13838	TGCAGCTCTATGAGCTGAGCATYGAAGMGGCCAACTCCGACGAAAAGATCATGGCGAACTGGCTTCTCATGGCTC	SNP	22 27	0	unknown	unknown	TGCAGCTCTATGAGCTGAGCATTGAAGAGGCCAACTCCGACGAAAAGATCATGGCGAACTGGCTTCTCATGGCTC	TGCAGCTCTATGAGCTGAGCATCGAAGCGGCCAACTCCGACGAAAAGATCATGGCGAACTGGCTTCTCATGGCTC
A13840	TGCAGCTCTATGAGCTGAGCATTGAAGCGGCCAACGGCGACGAAAAAWTYMWKGSSRAMYKGKTTYCCMWKGSYY	INDEL	47	8	unknown	1AS.fa_1BS.fa_2AL.fa_2DL.fa_4DS.fa_6AS.fa_6DL.fa_6DS.fa	TGCAGCTCTATGAGCTGAGCATTGAAGCGGCCAACGGCGACGAAAAAATTCATGGCGAACTGGTTTCCCATGGCT	TGCAGCTCTATGAGCTGAGCATTGAAGCGGCCAACGGCGACGAAAAATTCATGGCGAACTGGTTTCCCATGGCTC
A13849	TGCAGCTCTAYGAGCTGGGCATCGTAGCCGCCAACGGAGACGARAAGGTCATGGCGAATTGGTTCCCCCATGGCG	SNP	10 43	0	unknown	unknown	TGCAGCTCTATGAGCTGGGCATCGTAGCCGCCAACGGAGACGAGAAGGTCATGGCGAATTGGTTCCCCCATGGCG	TGCAGCTCTACGAGCTGGGCATCGTAGCCGCCAACGGAGACGAAAAGGTCATGGCGAATTGGTTCCCCCATGGCG
A13850	TGCAGCTCTATGAGCTGGGCATCGTAGCCGCCAATGGAGACGAGAAGGTCATGGYGAATTGGTTCCCCATGGYGC	SNP	54 72	6	4AL.fa	2AL.fa_2AS.fa_4AL.fa_4AS.fa_6AL.fa_7AS.fa	TGCAGCTCTATGAGCTGGGCATCGTAGCCGCCAATGGAGACGAGAAGGTCATGGTGAATTGGTTCCCCATGGTGC	TGCAGCTCTATGAGCTGGGCATCGTAGCCGCCAATGGAGACGAGAAGGTCATGGCGAATTGGTTCCCCATGGCGC
A13867	TGCAGCTCTATGAGTTGAGCATCGAAGCGGCCAACGGCGAYGAGAAGGTCATGGCGAACTGGTTTCCCATGGATC	SNP	40	5	2AS.fa_4AS.fa_6AL.fa	2AS.fa_3AS.fa_4AL.fa_4AS.fa_4DS.fa	TGCAGCTCTATGAGTTGAGCATCGAAGCGGCCAACGGCGATGAGAAGGTCATGGCGAACTGGTTTCCCATGGATC	TGCAGCTCTATGAGTTGAGCATCGAAGCGGCCAACGGCGACGAGAAGGTCATGGCGAACTGGTTTCCCATGGATC
A13882	TGCAGCTCTCACTCTCACCACGACGCCAAGAGATCTCTGGCTAGCTGATGCCCCTCCTGGGYTAGACCCCTGCGT	SNP	61	2	3B.fa_4BL.fa	3B.fa_4BL.fa	TGCAGCTCTCACTCTCACCACGACGCCAAGAGATCTCTGGCTAGCTGATGCCCCTCCTGGGCTAGACCCCTGCGT	TGCAGCTCTCACTCTCACCACGACGCCAAGAGATCTCTGGCTAGCTGATGCCCCTCCTGGGTTAGACCCCTGCGT
A13883	TGCAGCTCTCAGGAAAGATGTGAACTTGCCAGCGGAACACGGCACACAMSKYYYMRSMAAWWWYMWWAMCCTGTG	INDEL	48	0	unknown	unknown	TGCAGCTCTCAGGAAAGATGTGAACTTGCCAGCGGAACACGGCACACAACGTCTCAGCAAATATCATAACCTGTG	TGCAGCTCTCAGGAAAGATGTGAACTTGCCAGCGGAACACGGCACACACGTCTCAGCAAATATCATAACCCTGTG
A13884	TGCAGCTCTCCAAACTTTCATTCAGAAGAGTCTTGGTYATCTCATTGATAGCTTTATCAGTCAAACACGTGGAAC	SNP	37	2	2AL.fa_3DL.fa	2AL.fa	TGCAGCTCTCCAAACTTTCATTCAGAAGAGTCTTGGTCATCTCATTGATAGCTTTATCAGTCAAACACGTGGAAC	TGCAGCTCTCCAAACTTTCATTCAGAAGAGTCTTGGTTATCTCATTGATAGCTTTATCAGTCAAACACGTGGAAC
A13906	TGCAGCTCTGCGCCCGAGAGTTGTCTGCGTTCCTGGACAACGTCGAGGYGMAGAATGATCTCATTTGCCATGTGC	SNP	48 50	1	3B.fa	3B.fa	TGCAGCTCTGCGCCCGAGAGTTGTCTGCGTTCCTGGACAACGTCGAGGTGAAGAATGATCTCATTTGCCATGTGC	TGCAGCTCTGCGCCCGAGAGTTGTCTGCGTTCCTGGACAACGTCGAGGCGCAGAATGATCTCATTTGCCATGTGC
A13929	TGCAGCTCTGTCACGACAACATTGCCTGCCTTTCTTGCCCACTGGAGGCTGCTTGAGCGYGAAAGGGACCTCCTG	SNP	59	0	unknown	unknown	TGCAGCTCTGTCACGACAACATTGCCTGCCTTTCTTGCCCACTGGAGGCTGCTTGAGCGCGAAAGGGACCTCCTG	TGCAGCTCTGTCACGACAACATTGCCTGCCTTTCTTGCCCACTGGAGGCTGCTTGAGCGTGAAAGGGACCTCCTG
A13946	TGCAGCTCTGTYGCGGCGAYGTTGCCTACCTTTCTTGCCCAGCGGAGGCTGCTTGAGCGCTAAAGGGGACCTCCT	SNP	11 19	2	3B.fa	1BS.fa_6BL.fa	TGCAGCTCTGTTGCGGCGATGTTGCCTACCTTTCTTGCCCAGCGGAGGCTGCTTGAGCGCTAAAGGGGACCTCCT	TGCAGCTCTGTCGCGGCGACGTTGCCTACCTTTCTTGCCCAGCGGAGGCTGCTTGAGCGCTAAAGGGGACCTCCT
A13953	TGCAGCTCTTCAATACTGGAYAGYTCTTTAGGTGCTTGAACTCCGATAAAGTACCGAACTCCGTCTGCTTCTCAT	SNP	20 23	0	unknown	unknown	TGCAGCTCTTCAATACTGGACAGCTCTTTAGGTGCTTGAACTCCGATAAAGTACCGAACTCCGTCTGCTTCTCAT	TGCAGCTCTTCAATACTGGATAGTTCTTTAGGTGCTTGAACTCCGATAAAGTACCGAACTCCGTCTGCTTCTCAT
A13954	TGCAGCTCTTCRCTAAAAAGCATCCGACTCTCGACAGTCGGCCCAAAGAGAAGACGGCGGCCGAGTTCCAGAGTC	SNP	11	0	unknown	unknown	TGCAGCTCTTCACTAAAAAGCATCCGACTCTCGACAGTCGGCCCAAAGAGAAGACGGCGGCCGAGTTCCAGAGTC	TGCAGCTCTTCGCTAAAAAGCATCCGACTCTCGACAGTCGGCCCAAAGAGAAGACGGCGGCCGAGTTCCAGAGTC
A13978	TGCAGCTCTTTGAGCAGATCCGGGCAAGGCGCGAAGTCCGTATCRCCGCGGGGCTACCTCCGGACGCGGTGGATC	SNP	44	1	4AS.fa	4AS.fa	TGCAGCTCTTTGAGCAGATCCGGGCAAGGCGCGAAGTCCGTATCACCGCGGGGCTACCTCCGGACGCGGTGGATC	TGCAGCTCTTTGAGCAGATCCGGGCAAGGCGCGAAGTCCGTATCGCCGCGGGGCTACCTCCGGACGCGGTGGATC
A13979	TGCAGCTGAAAAAACGATCTTTGCTCRAATTCAACGGGTCGCCCTGCAACGCSTGAGGCGCCGCATGCAAACCCT	SNP	26 52	0	unknown	unknown	TGCAGCTGAAAAAACGATCTTTGCTCAAATTCAACGGGTCGCCCTGCAACGCCTGAGGCGCCGCATGCAAACCCT	TGCAGCTGAAAAAACGATCTTTGCTCGAATTCAACGGGTCGCCCTGCAACGCGTGAGGCGCCGCATGCAAACCCT
A13984	TGCAGCTGAACCATATTCTGATGCAGSACAGGACGGGTATCAAGAAATTCCAGATGAAAGTTTTGCTCCAGTTCG	SNP	26	3	1AL.fa_1BL.fa	1AL.fa_1BL.fa_1DL.fa	TGCAGCTGAACCATATTCTGATGCAGGACAGGACGGGTATCAAGAAATTCCAGATGAAAGTTTTGCTCCAGTTCG	TGCAGCTGAACCATATTCTGATGCAGCACAGGACGGGTATCAAGAAATTCCAGATGAAAGTTTTGCTCCAGTTCG
A13988	TGCAGCTGAAGATCTCTAAMTCCCTCCTCCCTGTTCTCGTGGGCAGAGACTTTAATTTCATCCGATCCCCGGATG	SNP	19	1	3B.fa	3B.fa	TGCAGCTGAAGATCTCTAAATCCCTCCTCCCTGTTCTCGTGGGCAGAGACTTTAATTTCATCCGATCCCCGGATG	TGCAGCTGAAGATCTCTAACTCCCTCCTCCCTGTTCTCGTGGGCAGAGACTTTAATTTCATCCGATCCCCGGATG
A13999	TGCAGCTGACACCCGCCTTGGTTCTTCAAGCCGCCCSKYYYSSSGRWTYSSYYCSSCYYCYKKKKYCCYYCMWYS	INDEL	36	0	unknown	unknown	TGCAGCTGACACCCGCCTTGGTTCTTCAAGCCGCCCGTCTCGCGGATTCGCTCCGCCTCCTGTGTCCCTCCATCG	TGCAGCTGACACCCGCCTTGGTTCTTCAAGCCGCCCCGTCTCGCGGATTCGCTCCGCCTCCTGTGTCCCTCCATC
A14012	TGCAGCTGACTCCCACGRCATTTRGCCACATTCCAGACTCACCTTGACATGGAGTGGTGGCGAGGTCGAACAGGG	SNP	17 23	2	7BS.fa	5AL.fa_7BS.fa	TGCAGCTGACTCCCACGACATTTAGCCACATTCCAGACTCACCTTGACATGGAGTGGTGGCGAGGTCGAACAGGG	TGCAGCTGACTCCCACGGCATTTGGCCACATTCCAGACTCACCTTGACATGGAGTGGTGGCGAGGTCGAACAGGG
A14024	TGCAGCTGAGGTTATCGCTGGAGCACTGGTCGGCGTCGTAATKGGRAMSGSYWWTKRWYSGKTTYMRSMMSGGAT	INDEL	42	0	unknown	unknown	TGCAGCTGAGGTTATCGCTGGAGCACTGGTCGGCGTCGTAATGGGAACGGCTATTGATCGGTTTCAGCACGGGAT	TGCAGCTGAGGTTATCGCTGGAGCACTGGTCGGCGTCGTAATTGGGAACGGCTATTGATCGGTTTCAGCACGGAT
A14030	TGCAGCTGATCAACTCGATTTCAAGCTGCTGAAGGAACAGARCAGAGCGGCCAATGAACTCCTTTCCTTCGTTAT	SNP	41	2	2BL.fa_4AL.fa	2BL.fa_4AL.fa	TGCAGCTGATCAACTCGATTTCAAGCTGCTGAAGGAACAGAACAGAGCGGCCAATGAACTCCTTTCCTTCGTTAT	TGCAGCTGATCAACTCGATTTCAAGCTGCTGAAGGAACAGAGCAGAGCGGCCAATGAACTCCTTTCCTTCGTTAT
A14033	TGCAGCTGATGCACCTCTGGTTCCATCCCGAAAAACCCCGCCGTCMAAMCMWTWARSYTYMMSKYMWKSYYMWYM	INDEL	45	0	unknown	unknown	TGCAGCTGATGCACCTCTGGTTCCATCCCGAAAAACCCCGCCGTCAAACCATTAAGCTTCACGTCATGCTCATCA	TGCAGCTGATGCACCTCTGGTTCCATCCCGAAAAACCCCGCCGTCCAAACCATTAAGCTTCACGTCATGCTCATC
A14077	TGCAGCTGCACGGCCGCGCCTGGCGCCGCATACAAGGTAACGATCGCGCGCCCGTGSTAGTACAAGGCAACCGAT	SNP	56	1	6AL.fa	6AL.fa	TGCAGCTGCACGGCCGCGCCTGGCGCCGCATACAAGGTAACGATCGCGCGCCCGTGGTAGTACAAGGCAACCGAT	TGCAGCTGCACGGCCGCGCCTGGCGCCGCATACAAGGTAACGATCGCGCGCCCGTGCTAGTACAAGGCAACCGAT
A14078	TGCAGCTGCACGTAGTACGTACGCCCTTGACGCCTCACGCTTACTAGGTGAGCAAGTCGATGCCCGCYGACACCA	SNP	67	1	4AL.fa	unknown	TGCAGCTGCACGTAGTACGTACGCCCTTGACGCCTCACGCTTACTAGGTGAGCAAGTCGATGCCCGCTGACACCA	TGCAGCTGCACGTAGTACGTACGCCCTTGACGCCTCACGCTTACTAGGTGAGCAAGTCGATGCCCGCCGACACCA
A14103	TGCAGCTGCATGAGCACGACACATGGGACAGTAAGCAGCAGCAGCACGAACACACAGGSSGCCAGCCACAGAACA	SNP	58 59	0	unknown	unknown	TGCAGCTGCATGAGCACGACACATGGGACAGTAAGCAGCAGCAGCACGAACACACAGGGCGCCAGCCACAGAACA	TGCAGCTGCATGAGCACGACACATGGGACAGTAAGCAGCAGCAGCACGAACACACAGGCGGCCAGCCACAGAACA
A14109	TGCAGCTGCATTTTCTCTTGCCTCCATGCTACCCGTCCTAAGCACYTGTATGATTGGGACAATGGCACCRCCGAC	SNP	45 69	3	6AL.fa_6BL.fa	6AL.fa_6BL.fa_6DL.fa	TGCAGCTGCATTTTCTCTTGCCTCCATGCTACCCGTCCTAAGCACTTGTATGATTGGGACAATGGCACCACCGAC	TGCAGCTGCATTTTCTCTTGCCTCCATGCTACCCGTCCTAAGCACCTGTATGATTGGGACAATGGCACCGCCGAC
A14123	TGCAGCTGCCATGAAGGAACAACTGCGGTTGCCATGCYGATGCAAATAYAGTTGCCATGCCAGTAAAACTGCAGT	SNP	37 48	5	3B.fa_6BL.fa_6BS.fa_7BS.fa	3B.fa_4BL.fa_6BL.fa_6BS.fa_7BS.fa	TGCAGCTGCCATGAAGGAACAACTGCGGTTGCCATGCTGATGCAAATACAGTTGCCATGCCAGTAAAACTGCAGT	TGCAGCTGCCATGAAGGAACAACTGCGGTTGCCATGCCGATGCAAATATAGTTGCCATGCCAGTAAAACTGCAGT
A14133	TGCAGCTGCCCTCTCAGATCCGCGGCCATACTCCTGCTAGAAATGGCCGCGCCCSSMMMAARGKYMMSGGSYWMY	INDEL	54	0	unknown	unknown	TGCAGCTGCCCTCTCAGATCCGCGGCCATACTCCTGCTAGAAATGGCCGCGCCCCGCACAAAGGTCACGGGCTAC	TGCAGCTGCCCTCTCAGATCCGCGGCCATACTCCTGCTAGAAATGGCCGCGCCCGCACAAAGGTCACGGGCTACT
A14155	TGCAGCTGCCTYSRWTYCMMMMYKSCSSCCCCMMSSSKYCSSYWWKSCSSCSSMMYKSYTKSSRWTYCYWMYKSC	INDEL	11	1	unknown	3B.fa	TGCAGCTGCCTCGATTCCACACTGCCGCCCCCACGCGTCCGCTATGCCGCCGCACTGCTTGCGATTCCTACTGCC	TGCAGCTGCCTTCGATTCCACACTGCCGCCCCCACGCGTCCGCTATGCCGCCGCACTGCTTGCGATTCCTACTGC
A14186	TGCAGCTGCGGCAGCGGTGCGGCCGATCAGACGACGCCCCTCATCTTTTTGTTYGTTTCTTTGTCTCAATGTTTT	SNP	53	0	unknown	unknown	TGCAGCTGCGGCAGCGGTGCGGCCGATCAGACGACGCCCCTCATCTTTTTGTTTGTTTCTTTGTCTCAATGTTTT	TGCAGCTGCGGCAGCGGTGCGGCCGATCAGACGACGCCCCTCATCTTTTTGTTCGTTTCTTTGTCTCAATGTTTT
A14187	TGCAGCTGCGGCAGCGGTGCGGCCGATCAGACGACGCCCTCATCTTTTTGTTYGTTTCTTTGTCTCAATGTTTTA	SNP	52	1	1AS.fa	1AS.fa	TGCAGCTGCGGCAGCGGTGCGGCCGATCAGACGACGCCCTCATCTTTTTGTTTGTTTCTTTGTCTCAATGTTTTA	TGCAGCTGCGGCAGCGGTGCGGCCGATCAGACGACGCCCTCATCTTTTTGTTCGTTTCTTTGTCTCAATGTTTTA
A14194	TGCAGCTGCGGGTCGGTTTGGTCTCCCTCGTCGGCGGGCTCGCGGTTGCYGATGGCCTCGCGGAGATGTGTGTCT	SNP	49	0	unknown	unknown	TGCAGCTGCGGGTCGGTTTGGTCTCCCTCGTCGGCGGGCTCGCGGTTGCTGATGGCCTCGCGGAGATGTGTGTCT	TGCAGCTGCGGGTCGGTTTGGTCTCCCTCGTCGGCGGGCTCGCGGTTGCCGATGGCCTCGCGGAGATGTGTGTCT
A14207	TGCAGCTGCTACCCTGRCATCGACACGGCTAACTGCATCGGCCATTCAGCCCAGCTATCTGTGCTCACTCTGACG	SNP	16	1	2BL.fa	2BL.fa	TGCAGCTGCTACCCTGGCATCGACACGGCTAACTGCATCGGCCATTCAGCCCAGCTATCTGTGCTCACTCTGACG	TGCAGCTGCTACCCTGACATCGACACGGCTAACTGCATCGGCCATTCAGCCCAGCTATCTGTGCTCACTCTGACG
A14208	TGCAGCTGCTACGCGATCGATAGCCATGGCTCCACGGCGCCYTYYYCYYCYKSYKSYKSYYCYYSSCSKTKSCCG	INDEL	41	0	unknown	unknown	TGCAGCTGCTACGCGATCGATAGCCATGGCTCCACGGCGCCCTTCTCCTCCTGCTGCTGCTCCTCGCCGTTGCCG	TGCAGCTGCTACGCGATCGATAGCCATGGCTCCACGGCGCCTTCTCCTCCTGCTGCTGCTCCTCGCCGTTGCCCG
A14209	TGCAGCTGCTACTTCATGTGTGWTGCTAATGTGCATGTTTTGTTGTTCATCTAGTCTGCTAGATTGTTGCATGCT	SNP	22	1	6BL.fa	6BL.fa	TGCAGCTGCTACTTCATGTGTGATGCTAATGTGCATGTTTTGTTGTTCATCTAGTCTGCTAGATTGTTGCATGCT	TGCAGCTGCTACTTCATGTGTGTTGCTAATGTGCATGTTTTGTTGTTCATCTAGTCTGCTAGATTGTTGCATGCT
A14222	TGCAGCTGCTCCATGATCTCTTCTTGTTCCCAAGCGTCGCCCGCTGGCTTCCTCCAATGYGTCACAAAGGCTAAC	SNP	59	0	unknown	unknown	TGCAGCTGCTCCATGATCTCTTCTTGTTCCCAAGCGTCGCCCGCTGGCTTCCTCCAATGCGTCACAAAGGCTAAC	TGCAGCTGCTCCATGATCTCTTCTTGTTCCCAAGCGTCGCCCGCTGGCTTCCTCCAATGTGTCACAAAGGCTAAC
A14226	TGCAGCTGCTCCTCTCGGGTAGCACGAGAAAGCACGCCAGGTAAAGCTAGCGTTGCAGCTGGGTACYGTACCACA	SNP	66	1	5BL.fa	5BL.fa	TGCAGCTGCTCCTCTCGGGTAGCACGAGAAAGCACGCCAGGTAAAGCTAGCGTTGCAGCTGGGTACTGTACCACA	TGCAGCTGCTCCTCTCGGGTAGCACGAGAAAGCACGCCAGGTAAAGCTAGCGTTGCAGCTGGGTACCGTACCACA
A14230	TGCAGCTRCTCGACTGGCGACTCTCCCGCTTTAGGATGAATCKCCAGCGGTGATGGAAATAAGGAGAGCCGGATA	SNP	7 42	0	unknown	unknown	TGCAGCTGCTCGACTGGCGACTCTCCCGCTTTAGGATGAATCTCCAGCGGTGATGGAAATAAGGAGAGCCGGATA	TGCAGCTACTCGACTGGCGACTCTCCCGCTTTAGGATGAATCGCCAGCGGTGATGGAAATAAGGAGAGCCGGATA
A14232	TGCAGCTGCTCGCAACTTKGCAACAATGACAGCATCCAASGTGTCTGGGGTTTGCTCTGCTTTGCTGACATAGTT	SNP	18 39	3	4BL.fa_4DL.fa_5AL.fa	4BL.fa_5AL.fa	TGCAGCTGCTCGCAACTTTGCAACAATGACAGCATCCAAGGTGTCTGGGGTTTGCTCTGCTTTGCTGACATAGTT	TGCAGCTGCTCGCAACTTGGCAACAATGACAGCATCCAACGTGTCTGGGGTTTGCTCTGCTTTGCTGACATAGTT
A14233	TGCAGCTGCTCGCCATCTCCTTTCCTCTTATTGGAGTTGCTTGTATCYTCCATCGGCGYCTGCTGTACTTCACCC	SNP	47 58	1	3B.fa	3B.fa	TGCAGCTGCTCGCCATCTCCTTTCCTCTTATTGGAGTTGCTTGTATCCTCCATCGGCGCCTGCTGTACTTCACCC	TGCAGCTGCTCGCCATCTCCTTTCCTCTTATTGGAGTTGCTTGTATCTTCCATCGGCGTCTGCTGTACTTCACCC
A14243	TGCAGCTGCTGCACCGCCTTCTACCTCCATTGTTAGAATAAATCCGAGACATACCGTCGATCATCCGAGGACYAA	SNP	72	1	7BS.fa	7BS.fa	TGCAGCTGCTGCACCGCCTTCTACCTCCATTGTTAGAATAAATCCGAGACATACCGTCGATCATCCGAGGACTAA	TGCAGCTGCTGCACCGCCTTCTACCTCCATTGTTAGAATAAATCCGAGACATACCGTCGATCATCCGAGGACCAA
A14254	TGCAGCTRCTGGCCGTAGGAGAGGGGCCCGTAGGGCACCGCATAGGGCYGCGGCACGGTGTAGAACGCATGGTGA	SNP	7 48	1	7BS.fa	unknown	TGCAGCTGCTGGCCGTAGGAGAGGGGCCCGTAGGGCACCGCATAGGGCTGCGGCACGGTGTAGAACGCATGGTGA	TGCAGCTACTGGCCGTAGGAGAGGGGCCCGTAGGGCACCGCATAGGGCCGCGGCACGGTGTAGAACGCATGGTGA
A14258	TGCAGCTGCTGGTACTTTATYYYYKKYSSYTTYMAMYYCCMMYYCYTYYYCCYTTKGKTTYYWWWRGRARKTGAG	INDEL	20	0	unknown	unknown	TGCAGCTGCTGGTACTTTATTCTCTGTCGCTTTCAACTCCCACTCCTTCTCCCTTTGGTTTCTATAGGAAGTGAG	TGCAGCTGCTGGTACTTTATCTCTGTCGCTTTCAACTCCCACTCCTTCTCCCTTTGGTTTCTATAGGAAGTTGAG
A14277	TGCAGCTGGAAGCCGACGAGGAGGAGCTGCGGGCCGAAGCGCCCCTCCCTCCGCTGGCCTGGAGYACGCATGGCC	SNP	64	1	1AL.fa	1AL.fa	TGCAGCTGGAAGCCGACGAGGAGGAGCTGCGGGCCGAAGCGCCCCTCCCTCCGCTGGCCTGGAGCACGCATGGCC	TGCAGCTGGAAGCCGACGAGGAGGAGCTGCGGGCCGAAGCGCCCCTCCCTCCGCTGGCCTGGAGTACGCATGGCC
A14278	TGCAGCTGGACAAGTAGTGTGTCGGCACTAGAAACTTGCTTTGTCATAAGCCAYAGCTCGCAGAGCGACTACATG	SNP	53	0	unknown	unknown	TGCAGCTGGACAAGTAGTGTGTCGGCACTAGAAACTTGCTTTGTCATAAGCCATAGCTCGCAGAGCGACTACATG	TGCAGCTGGACAAGTAGTGTGTCGGCACTAGAAACTTGCTTTGTCATAAGCCACAGCTCGCAGAGCGACTACATG
A14294	TGCAGCYGGAGACGCGGTCATCGTCGTTTGTTACAGCCGTATTCGACTGAAGCTACATCCACGTTCGCATAGAGC	SNP	6	0	unknown	unknown	TGCAGCTGGAGACGCGGTCATCGTCGTTTGTTACAGCCGTATTCGACTGAAGCTACATCCACGTTCGCATAGAGC	TGCAGCCGGAGACGCGGTCATCGTCGTTTGTTACAGCCGTATTCGACTGAAGCTACATCCACGTTCGCATAGAGC
A14301	TGCAGCTGGRGCCCAAGTTCCACCTCATGGGCTTCTCCATGGGCGGCGAGATCATGTGGAGCTGCCTCRAGCACA	SNP	9 68	1	1BL.fa	1BL.fa	TGCAGCTGGAGCCCAAGTTCCACCTCATGGGCTTCTCCATGGGCGGCGAGATCATGTGGAGCTGCCTCAAGCACA	TGCAGCTGGGGCCCAAGTTCCACCTCATGGGCTTCTCCATGGGCGGCGAGATCATGTGGAGCTGCCTCGAGCACA
A14302	TGCAGMTGGAGCTACCACCGTGGAAACCTTGCGRGCAGAACTTGCCCGAGCCAAGGAACAAGCGAGGATTAGTAA	SNP	5 33	7	1AS.fa_2BS.fa_4AL.fa_4BS.fa_4DL.fa_5AS.fa_5DS.fa	2BS.fa_4AL.fa_4BS.fa_4DL.fa_5AS.fa_5DS.fa_7AL.fa	TGCAGCTGGAGCTACCACCGTGGAAACCTTGCGGGCAGAACTTGCCCGAGCCAAGGAACAAGCGAGGATTAGTAA	TGCAGATGGAGCTACCACCGTGGAAACCTTGCGAGCAGAACTTGCCCGAGCCAAGGAACAAGCGAGGATTAGTAA
A14303	TGCAGCTRGAGCTCGATGGGGCATGGCGCTGGTCTTGGCCGAGATTCGCCGCTGCCCGTCGTCTTCATCGTCTGT	SNP	7	1	5AL.fa	5AL.fa	TGCAGCTGGAGCTCGATGGGGCATGGCGCTGGTCTTGGCCGAGATTCGCCGCTGCCCGTCGTCTTCATCGTCTGT	TGCAGCTAGAGCTCGATGGGGCATGGCGCTGGTCTTGGCCGAGATTCGCCGCTGCCCGTCGTCTTCATCGTCTGT
A14322	TGCAGCTGGATGGCTACTGCAATGGGTCCTCCAGGGTGCTGACGGACTTCACCYGTTCYGGTTTCATGTTCCTGA	SNP	53 58	0	unknown	unknown	TGCAGCTGGATGGCTACTGCAATGGGTCCTCCAGGGTGCTGACGGACTTCACCTGTTCTGGTTTCATGTTCCTGA	TGCAGCTGGATGGCTACTGCAATGGGTCCTCCAGGGTGCTGACGGACTTCACCCGTTCCGGTTTCATGTTCCTGA
A14323	TGCAGCTGGATGGGGAGKGGTTAAGATTATAAGAATCCTCGGATGCGGGATTATGGGCGCACGTGGCGGCTCTGC	SNP	17	0	unknown	unknown	TGCAGCTGGATGGGGAGGGGTTAAGATTATAAGAATCCTCGGATGCGGGATTATGGGCGCACGTGGCGGCTCTGC	TGCAGCTGGATGGGGAGTGGTTAAGATTATAAGAATCCTCGGATGCGGGATTATGGGCGCACGTGGCGGCTCTGC
A14333	TGCAGCTGGCATGCTTKGTGATGATGGAGAGCCTCCGGCCGCCTGGTCTCCCCATGTTAGTTTCTCTTCGTAGTC	SNP	16	0	unknown	unknown	TGCAGCTGGCATGCTTGGTGATGATGGAGAGCCTCCGGCCGCCTGGTCTCCCCATGTTAGTTTCTCTTCGTAGTC	TGCAGCTGGCATGCTTTGTGATGATGGAGAGCCTCCGGCCGCCTGGTCTCCCCATGTTAGTTTCTCTTCGTAGTC
A14334	TGCAGCTGGCATGCTTKGTGATGATGGAGAGGCCTCCGGCCGCCTGGTCTCCCCATGTTAGTTTCTCTTCGTAGT	SNP	16	1	2BL.fa	2BL.fa	TGCAGCTGGCATGCTTGGTGATGATGGAGAGGCCTCCGGCCGCCTGGTCTCCCCATGTTAGTTTCTCTTCGTAGT	TGCAGCTGGCATGCTTTGTGATGATGGAGAGGCCTCCGGCCGCCTGGTCTCCCCATGTTAGTTTCTCTTCGTAGT
A14338	TGCAGCTGGCGAAATGGTGCCTCGCTTTCTTCGACGATTCAAAGGGCACGTCAGAAYGGTTTGAACACAATAGTC	SNP	56	0	unknown	unknown	TGCAGCTGGCGAAATGGTGCCTCGCTTTCTTCGACGATTCAAAGGGCACGTCAGAACGGTTTGAACACAATAGTC	TGCAGCTGGCGAAATGGTGCCTCGCTTTCTTCGACGATTCAAAGGGCACGTCAGAATGGTTTGAACACAATAGTC
A14339	TGCAGCTGGCGAAATGGTGGCCTCGCTTTCTTCGACGATTCAAAGGGCACGTCAGAAYGGTTTGAACACAATAGT	SNP	57	0	unknown	unknown	TGCAGCTGGCGAAATGGTGGCCTCGCTTTCTTCGACGATTCAAAGGGCACGTCAGAACGGTTTGAACACAATAGT	TGCAGCTGGCGAAATGGTGGCCTCGCTTTCTTCGACGATTCAAAGGGCACGTCAGAATGGTTTGAACACAATAGT
A14340	TGCAGCTGGCGAAATGGTGGCCTTCGCTTTCTTCGACGATTCAAAGGGCACGTCAGAAYGGTTTGAACACAATAG	SNP	58	1	7DS.fa	7DS.fa	TGCAGCTGGCGAAATGGTGGCCTTCGCTTTCTTCGACGATTCAAAGGGCACGTCAGAACGGTTTGAACACAATAG	TGCAGCTGGCGAAATGGTGGCCTTCGCTTTCTTCGACGATTCAAAGGGCACGTCAGAATGGTTTGAACACAATAG
A14341	TGCAGCTGGCGACGTGGCACCCGCTCRCTGGCGGAAGGAACTCCTGACGGGCACRCGATCCGGGGACGATTCCCT	SNP	26 54	1	1AL.fa	1AL.fa	TGCAGCTGGCGACGTGGCACCCGCTCACTGGCGGAAGGAACTCCTGACGGGCACGCGATCCGGGGACGATTCCCT	TGCAGCTGGCGACGTGGCACCCGCTCGCTGGCGGAAGGAACTCCTGACGGGCACACGATCCGGGGACGATTCCCT
A14355	TGCAGCTGGGAGCAGCGCGGGGTCTTGACACGCGGGAGCAGGAGCATGGACGYGACGTGCCGTATTTTGACACGC	SNP	52	0	unknown	unknown	TGCAGCTGGGAGCAGCGCGGGGTCTTGACACGCGGGAGCAGGAGCATGGACGTGACGTGCCGTATTTTGACACGC	TGCAGCTGGGAGCAGCGCGGGGTCTTGACACGCGGGAGCAGGAGCATGGACGCGACGTGCCGTATTTTGACACGC
A14357	TGCAGCTGGGAGGGCGTGACGTGCAGCCACTGGACGCCGAAGCGGSSGKKGSSSYKSSSYTKGRMSGSMRGGGSM	INDEL	45	1	3B.fa	unknown	TGCAGCTGGGAGGGCGTGACGTGCAGCCACTGGACGCCGAAGCGGGCGGTGGCGCTGCGCTTGGACGGCAGGGGC	TGCAGCTGGGAGGGCGTGACGTGCAGCCACTGGACGCCGAAGCGGCGGTGGCGCTGCGCTTGGACGGCAGGGGCA
A14364	TGCAGCTGGGCGAGGGCGGCGACCACCATGAGATGCTCTTCTTCCTAGACGTCGGCCTCGGCTTCCTCCTCCARC	SNP	73	0	unknown	unknown	TGCAGCTGGGCGAGGGCGGCGACCACCATGAGATGCTCTTCTTCCTAGACGTCGGCCTCGGCTTCCTCCTCCAAC	TGCAGCTGGGCGAGGGCGGCGACCACCATGAGATGCTCTTCTTCCTAGACGTCGGCCTCGGCTTCCTCCTCCAGC
A14365	TGCAGCTGGGYTCCTGCAAGATCTAAGTGCARCGCACCCTCGCAAATTTCAAACCTTTTGCCCTTTACTACATGC	SNP	10 31	0	unknown	unknown	TGCAGCTGGGCTCCTGCAAGATCTAAGTGCAGCGCACCCTCGCAAATTTCAAACCTTTTGCCCTTTACTACATGC	TGCAGCTGGGTTCCTGCAAGATCTAAGTGCAACGCACCCTCGCAAATTTCAAACCTTTTGCCCTTTACTACATGC
A14375	TGCAGCTGGGGGAAGGGAACAATGTTCTGCGTAGACGYGGTCGACATKGGTGAGGGAGAAAACCCACAGTCGGTG	SNP	37 47	13	1AL.fa_1DL.fa_2DL.fa_3B.fa_4BL.fa_4DL.fa_5AS.fa_5BS.fa_6AS.fa_6BL.fa_6DS.fa_7AL.fa_7DL.fa	7AL.fa	TGCAGCTGGGGGAAGGGAACAATGTTCTGCGTAGACGCGGTCGACATTGGTGAGGGAGAAAACCCACAGTCGGTG	TGCAGCTGGGGGAAGGGAACAATGTTCTGCGTAGACGTGGTCGACATGGGTGAGGGAGAAAACCCACAGTCGGTG
A14379	TGCAGCTGGGGTCTTCCAGGTTCACCTTGACTTTCTTGGTCTCCTTGGAGGGYTGTAACGAGGCTTCATCGGCCG	SNP	52	1	2BS.fa	2BS.fa	TGCAGCTGGGGTCTTCCAGGTTCACCTTGACTTTCTTGGTCTCCTTGGAGGGCTGTAACGAGGCTTCATCGGCCG	TGCAGCTGGGGTCTTCCAGGTTCACCTTGACTTTCTTGGTCTCCTTGGAGGGTTGTAACGAGGCTTCATCGGCCG
A14380	TGCAGCTGGGGTCTTCCGGGTTCAGCTTCACTTTCCTGGTCTCCTTGGAGGTGTTGAACGAGGCCTCRTCGGAYG	SNP	67 73	0	unknown	unknown	TGCAGCTGGGGTCTTCCGGGTTCAGCTTCACTTTCCTGGTCTCCTTGGAGGTGTTGAACGAGGCCTCGTCGGATG	TGCAGCTGGGGTCTTCCGGGTTCAGCTTCACTTTCCTGGTCTCCTTGGAGGTGTTGAACGAGGCCTCATCGGACG
A14405	TGCAGCTGGTCGCGGTGCTTTTGATGGCCAACCTGTCGTTGATCCTGAGCAAATGGCTRGTGATGTGACGATGGA	SNP	58	2	3AL.fa_4AS.fa	3AL.fa_4AS.fa	TGCAGCTGGTCGCGGTGCTTTTGATGGCCAACCTGTCGTTGATCCTGAGCAAATGGCTGGTGATGTGACGATGGA	TGCAGCTGGTCGCGGTGCTTTTGATGGCCAACCTGTCGTTGATCCTGAGCAAATGGCTAGTGATGTGACGATGGA
A14406	TGCAGCTGGTCGTTGTAAAAGTTTCTCTATAGTAAGCTTTCTTACTTTTTTTTGCGGGGTAGTAAGCTTTCTTAS	SNP	74	1	6BL.fa	6BL.fa	TGCAGCTGGTCGTTGTAAAAGTTTCTCTATAGTAAGCTTTCTTACTTTTTTTTGCGGGGTAGTAAGCTTTCTTAG	TGCAGCTGGTCGTTGTAAAAGTTTCTCTATAGTAAGCTTTCTTACTTTTTTTTGCGGGGTAGTAAGCTTTCTTAC
A14412	TGCAGCTGGTGACAGAAAAGSTTCAGCTAGCGCATGGAGGATAGGTAGCAATAAGAAGTCGAGAAGCCAACTTTG	SNP	20	0	unknown	unknown	TGCAGCTGGTGACAGAAAAGGTTCAGCTAGCGCATGGAGGATAGGTAGCAATAAGAAGTCGAGAAGCCAACTTTG	TGCAGCTGGTGACAGAAAAGCTTCAGCTAGCGCATGGAGGATAGGTAGCAATAAGAAGTCGAGAAGCCAACTTTG
A14436	TGCAGCTGGTTTTAGCTCCGACGSCMWKGSYYSSMMMMCCAAGGGTATGAAACATGATGAGCTCATTCAAGTAGT	INDEL	23	0	unknown	unknown	TGCAGCTGGTTTTAGCTCCGACGGCCATGGCTCGCACACCAAGGGTATGAAACATGATGAGCTCATTCAAGTAGT	TGCAGCTGGTTTTAGCTCCGACGCCATGGCTCGCACACCCAAGGGTATGAAACATGATGAGCTCATTCAAGTAGT
A14443	TGCAGCTGTACRACAGRGTACAAATTTTCTCCAGTCCTGGGCAGCTCGAGTGACACGGGCCGCTTAAACTAATCA	SNP	11 16	1	2BL.fa	2BL.fa	TGCAGCTGTACAACAGGGTACAAATTTTCTCCAGTCCTGGGCAGCTCGAGTGACACGGGCCGCTTAAACTAATCA	TGCAGCTGTACGACAGAGTACAAATTTTCTCCAGTCCTGGGCAGCTCGAGTGACACGGGCCGCTTAAACTAATCA
A14446	TGCAGCTGTAGACCCTCTCAGTTTGTATTAATKTTTATTCGTTTGAGATAAATATTGGCATCTTATACCCCGCAA	SNP	32	1	5AS.fa	5AS.fa	TGCAGCTGTAGACCCTCTCAGTTTGTATTAATTTTTATTCGTTTGAGATAAATATTGGCATCTTATACCCCGCAA	TGCAGCTGTAGACCCTCTCAGTTTGTATTAATGTTTATTCGTTTGAGATAAATATTGGCATCTTATACCCCGCAA
A14450	TGCAGCTGTAGGTAACCCCTCCCTCTCCCTGCYTKKYMRRMCYKRARRWKSMRKKKYCMARRWWWTYMRKKRAMY	INDEL	32	0	unknown	unknown	TGCAGCTGTAGGTAACCCCTCCCTCTCCCTGCTTGTCAGACCTGAAGATGCAGTGTCCAAGATATTCAGTGAACT	TGCAGCTGTAGGTAACCCCTCCCTCTCCCTGCCTTGTCAGACCTGAAGATGCAGTGTCCAAGATATTCAGTGAAC
A14452	TGCAGCTGTATCCAATGGKTKSMAMCCMAAWWWKKYMWYMWTTTWMCYWRSMRGSCSKKGGRWWWTKKTKSMAMM	INDEL	18	0	unknown	unknown	TGCAGCTGTATCCAATGGGTTGCAACCCAAATATGTCATCATTTTACCTAGCAGGCCGTGGGATATTGTTGCAAC	TGCAGCTGTATCCAATGGTTGCAACCCAAATATGTCATCATTTTACCTAGCAGGCCGTGGGATATTGTTGCAACA
A14457	TGCAGCTGTCAATGAAAARGGGSMAAAACAATACTGGCAATGAATCTTTACCGAGAGCAGCACTCGGAAGACCTA	SNP	18	0	unknown	unknown	TGCAGCTGTCAATGAAAAGGGGCAAAAACAATACTGGCAATGAATCTTTACCGAGAGCAGCACTCGGAAGACCTA	TGCAGCTGTCAATGAAAAAGGGGCAAAACAATACTGGCAATGAATCTTTACCGAGAGCAGCACTCGGAAGACCTA
A14472	TGCAGCTGTCCTTAAATACTTCGTGGTATTATTCATCAGTGTAGTGATGTRGCTCTACTGGTTAGCGAAGTGCCT	SNP	50	1	2BL.fa	2BL.fa	TGCAGCTGTCCTTAAATACTTCGTGGTATTATTCATCAGTGTAGTGATGTGGCTCTACTGGTTAGCGAAGTGCCT	TGCAGCTGTCCTTAAATACTTCGTGGTATTATTCATCAGTGTAGTGATGTAGCTCTACTGGTTAGCGAAGTGCCT
A14476	TGCAGCTGTCGGATGCCATCYGAAACAGCCGTYCGATCAATTGCCCAGCCAACCAAGGACCTTTGCCACAACTAG	SNP	20 32	1	1AL.fa	1AL.fa	TGCAGCTGTCGGATGCCATCTGAAACAGCCGTTCGATCAATTGCCCAGCCAACCAAGGACCTTTGCCACAACTAG	TGCAGCTGTCGGATGCCATCCGAAACAGCCGTCCGATCAATTGCCCAGCCAACCAAGGACCTTTGCCACAACTAG
A14499	TGCAGCTGTGGCRGTCGCCGACAAGCAGGACGRCACCAACAAGCAATACTGCAAGATCCACCGCACCAAGGGCCA	SNP	12 32	3	2BL.fa_4BS.fa_5BS.fa	2BS.fa_4BS.fa_7BL.fa	TGCAGCTGTGGCAGTCGCCGACAAGCAGGACGGCACCAACAAGCAATACTGCAAGATCCACCGCACCAAGGGCCA	TGCAGCTGTGGCGGTCGCCGACAAGCAGGACGACACCAACAAGCAATACTGCAAGATCCACCGCACCAAGGGCCA
A14523	TGCAGCTGTTGGGTGTCAGGGATTTGGGCGAGCTCCAGGTGCGTAGCTACGTAYAGCTACCCGATGTCACTGGCA	SNP	53	1	3B.fa	3B.fa	TGCAGCTGTTGGGTGTCAGGGATTTGGGCGAGCTCCAGGTGCGTAGCTACGTACAGCTACCCGATGTCACTGGCA	TGCAGCTGTTGGGTGTCAGGGATTTGGGCGAGCTCCAGGTGCGTAGCTACGTATAGCTACCCGATGTCACTGGCA
A14535	TGCAGCTGTTTTTTTTTKRAAARGRRGKTWARRMCCCCSSYYYKSMWYMARKKRWKSMWWMSGSCMWYYTTWWTT	INDEL	17	0	unknown	unknown	TGCAGCTGTTTTTTTTTTGAAAAGGAGGTTAAGACCCCCGCTCTGCATCAAGTGATGCATACGGCCATCTTTATT	TGCAGCTGTTTTTTTTTGAAAAGGAGGTTAAGACCCCCGCTCTGCATCAAGTGATGCATACGGCCATCTTTATTT
A14543	TGCAGCTTACACGAGGCCACCAACAGCGYGAGCAAGAGCTTCTGGGGCATGGGGTACCGTGCCCTTGCATATCGT	SNP	28	1	5BS.fa	5BS.fa	TGCAGCTTACACGAGGCCACCAACAGCGCGAGCAAGAGCTTCTGGGGCATGGGGTACCGTGCCCTTGCATATCGT	TGCAGCTTACACGAGGCCACCAACAGCGTGAGCAAGAGCTTCTGGGGCATGGGGTACCGTGCCCTTGCATATCGT
A14557	TGCAGCTTAGAGCATCTCCAGCCGTTCGGCCTCCCAGGGCGCCGAAAAAGAGCGGCCTGGGGMMARSCMRSSSYW	INDEL	62	1	3B.fa	unknown	TGCAGCTTAGAGCATCTCCAGCCGTTCGGCCTCCCAGGGCGCCGAAAAAGAGCGGCCTGGGGACAAGCCAGCGCT	TGCAGCTTAGAGCATCTCCAGCCGTTCGGCCTCCCAGGGCGCCGAAAAAGAGCGGCCTGGGGCAAGCCAGCGCTA
A14560	TGCAGCTYAGCCTCCAGCACCTTGCAGTGGTCCTGGGCRTCCGTGGCATCCTTCAGCGCCGCCTCGCGAGCAGCT	SNP	7 38	0	unknown	unknown	TGCAGCTTAGCCTCCAGCACCTTGCAGTGGTCCTGGGCATCCGTGGCATCCTTCAGCGCCGCCTCGCGAGCAGCT	TGCAGCTCAGCCTCCAGCACCTTGCAGTGGTCCTGGGCGTCCGTGGCATCCTTCAGCGCCGCCTCGCGAGCAGCT
A14577	TGCAGCTTAGTTGGCTTAATCAATGATCCACCTTTTGTGATTGATGTTAGCATCCMTTGTTCASCTGATATTTAT	SNP	55 63	1	1DS.fa	1DS.fa	TGCAGCTTAGTTGGCTTAATCAATGATCCACCTTTTGTGATTGATGTTAGCATCCCTTGTTCACCTGATATTTAT	TGCAGCTTAGTTGGCTTAATCAATGATCCACCTTTTGTGATTGATGTTAGCATCCATTGTTCAGCTGATATTTAT
A14615	TGCAGCTTCAAGCAAGCCAAGATCTGCTCAATGATAGATGGACCGAGGTCCTAGCCGCCGAAGAATACRGCCTTA	SNP	68	8	2DL.fa	1DL.fa_1DS.fa_2DL.fa_2DS.fa_3DS.fa_5DL.fa_6DS.fa_7DS.fa	TGCAGCTTCAAGCAAGCCAAGATCTGCTCAATGATAGATGGACCGAGGTCCTAGCCGCCGAAGAATACAGCCTTA	TGCAGCTTCAAGCAAGCCAAGATCTGCTCAATGATAGATGGACCGAGGTCCTAGCCGCCGAAGAATACGGCCTTA
A14621	TGCAGCTTCAAGCGAGCCAARATTTGCTCAATGATAGATGGACCGAGGTCTTGGCCGCCGAAGAATACGCCTYAG	SNP	20 72	0	unknown	unknown	TGCAGCTTCAAGCGAGCCAAGATTTGCTCAATGATAGATGGACCGAGGTCTTGGCCGCCGAAGAATACGCCTCAG	TGCAGCTTCAAGCGAGCCAAAATTTGCTCAATGATAGATGGACCGAGGTCTTGGCCGCCGAAGAATACGCCTTAG
A14633	TGCAGCTTCAAGTRAGCCAAGATTTGCTCAATGATAGATGGACCGAGGTCCTGGCCGCYGAAGAATACGGCCTTA	SNP	13 58	12	1DS.fa_2DL.fa_6BS.fa_6DL.fa_6DS.fa	1DS.fa_2DL.fa_3DL.fa_4AL.fa_4DS.fa_5DS.fa_6AL.fa_6BS.fa_6DL.fa_6DS.fa_7DL.fa_7DS.fa	TGCAGCTTCAAGTGAGCCAAGATTTGCTCAATGATAGATGGACCGAGGTCCTGGCCGCTGAAGAATACGGCCTTA	TGCAGCTTCAAGTAAGCCAAGATTTGCTCAATGATAGATGGACCGAGGTCCTGGCCGCCGAAGAATACGGCCTTA
A14637	TGCAGCTTCACACATGCACMMMMCSRAWYMWTKKKKTKRMSKWRRARKKKKKWMSKTKRMYYYYYTKRRRWWRGK	INDEL	19	1	unknown	7AS.fa	TGCAGCTTCACACATGCACCACACCGAATCATTGTGTTGACGTAGAAGTGTGTACGTTGACTCTCTTGAGATAGG	TGCAGCTTCACACATGCACACACCGAATCATTGTGTTGACGTAGAAGTGTGTACGTTGACTCTCTTGAGATAGGT
A14659	TGCAGCTTCATCACCTCACACCCGCCTCAATCCTGCATATTGCGGGTTACGTAGCTCTTTGCGAGCTATTCCTKG	SNP	73	16	unknown	1AS.fa_2AL.fa_2AS.fa_2BL.fa_3AL.fa_4AL.fa_4AS.fa_4DL.fa_5BS.fa_5DS.fa_6AL.fa_6AS.fa_6BS.fa_7AL.fa_7AS.fa_7DL.fa	TGCAGCTTCATCACCTCACACCCGCCTCAATCCTGCATATTGCGGGTTACGTAGCTCTTTGCGAGCTATTCCTTG	TGCAGCTTCATCACCTCACACCCGCCTCAATCCTGCATATTGCGGGTTACGTAGCTCTTTGCGAGCTATTCCTGG
A14680	TGCAGCTTCYAGCAGCATAGCCCCCCATGAGGCCCAGGAGGGCCACGGCGATGAAGCYGTAGACCGCCAGAAACC	SNP	9 57	2	2AS.fa_2BS.fa	unknown	TGCAGCTTCCAGCAGCATAGCCCCCCATGAGGCCCAGGAGGGCCACGGCGATGAAGCCGTAGACCGCCAGAAACC	TGCAGCTTCTAGCAGCATAGCCCCCCATGAGGCCCAGGAGGGCCACGGCGATGAAGCTGTAGACCGCCAGAAACC
A14684	TGCAGCTTCCATCTCCCTTCTCCCCATCTTCTTATCCACCACGATGATGGCTTTTGAAGTTRRGSYWARGTCGAT	INDEL	61	0	unknown	unknown	TGCAGCTTCCATCTCCCTTCTCCCCATCTTCTTATCCACCACGATGATGGCTTTTGAAGTTGAGGCTAAGTCGAT	TGCAGCTTCCATCTCCCTTCTCCCCATCTTCTTATCCACCACGATGATGGCTTTTGAAGTTAGGCTAAGGTCGAT
A14695	TGCAGCTTCCGAGAAGCCACCAACAGCGCGAGCAGGAGCTTCTGGGGCATGGGGTACTGTGCCCTTGCATCCCYC	SNP	73	0	unknown	unknown	TGCAGCTTCCGAGAAGCCACCAACAGCGCGAGCAGGAGCTTCTGGGGCATGGGGTACTGTGCCCTTGCATCCCTC	TGCAGCTTCCGAGAAGCCACCAACAGCGCGAGCAGGAGCTTCTGGGGCATGGGGTACTGTGCCCTTGCATCCCCC
A14707	TGCAGCTTCCTTAGCCTCTCATCATCAGTAAACCCGAACCTCTGCGCGSCMWTKSCCMMMRSYYYTTGCATCTCC	INDEL	48	0	unknown	unknown	TGCAGCTTCCTTAGCCTCTCATCATCAGTAAACCCGAACCTCTGCGCGGCCATTGCCCACAGCTCTTGCATCTCC	TGCAGCTTCCTTAGCCTCTCATCATCAGTAAACCCGAACCTCTGCGCGCCATTGCCCACAGCTCTTTGCATCTCC
A14708	TGCAGCTTCCTTGTAACCTTGCTCATAATACCACTTGTTAGAATAAATCTGAGGTATACCGTCRATCATCCAAGG	SNP	63	0	unknown	unknown	TGCAGCTTCCTTGTAACCTTGCTCATAATACCACTTGTTAGAATAAATCTGAGGTATACCGTCAATCATCCAAGG	TGCAGCTTCCTTGTAACCTTGCTCATAATACCACTTGTTAGAATAAATCTGAGGTATACCGTCGATCATCCAAGG
A14743	TGCAGCTTCTACCATAGGGCTTCAACCTCCTCCGCGGTTGCAAAARRRRMMWYYYMAWWMMMSGGSCMWYSSCCA	INDEL	45	1	4BS.fa	unknown	TGCAGCTTCTACCATAGGGCTTCAACCTCCTCCGCGGTTGCAAAAGAGACATCTCAATACACGGGCCATCGCCCA	TGCAGCTTCTACCATAGGGCTTCAACCTCCTCCGCGGTTGCAAAAAGAGACATCTCAATACACGGGCCATCGCCA
A14750	TGCAGCTTCTCCTCGTTGCGGCCAATGAAGGGGTCRAACTTGTCTTCGTCTTTGTGTAGATCGAGAGGTCGAAGA	SNP	35	1	7AL.fa	7AL.fa	TGCAGCTTCTCCTCGTTGCGGCCAATGAAGGGGTCAAACTTGTCTTCGTCTTTGTGTAGATCGAGAGGTCGAAGA	TGCAGCTTCTCCTCGTTGCGGCCAATGAAGGGGTCGAACTTGTCTTCGTCTTTGTGTAGATCGAGAGGTCGAAGA
A14755	TGCAGCTTCTGAGTAGGAGAAGCAGAGTGCCGCCAAYGCAGCAGTCGATCGTGAGATGGCGCTGAAAGACGCCAA	SNP	36	0	unknown	unknown	TGCAGCTTCTGAGTAGGAGAAGCAGAGTGCCGCCAATGCAGCAGTCGATCGTGAGATGGCGCTGAAAGACGCCAA	TGCAGCTTCTGAGTAGGAGAAGCAGAGTGCCGCCAACGCAGCAGTCGATCGTGAGATGGCGCTGAAAGACGCCAA
A14767	TGCAGCTTCTTCATGCTCAGCTTGCTCATCGCCTGYGAGAGGCGCGACGCGCCGCGGTCACCTTGAAGGACGCCG	SNP	35	0	unknown	unknown	TGCAGCTTCTTCATGCTCAGCTTGCTCATCGCCTGTGAGAGGCGCGACGCGCCGCGGTCACCTTGAAGGACGCCG	TGCAGCTTCTTCATGCTCAGCTTGCTCATCGCCTGCGAGAGGCGCGACGCGCCGCGGTCACCTTGAAGGACGCCG
A14769	TGCAGCTTCTTCTGCTGCGTCTTYACGGTCCTGCTGATGATCTTGTAGTTCCACCGCTGCTGCACGTACACGGCC	SNP	23	0	unknown	unknown	TGCAGCTTCTTCTGCTGCGTCTTTACGGTCCTGCTGATGATCTTGTAGTTCCACCGCTGCTGCACGTACACGGCC	TGCAGCTTCTTCTGCTGCGTCTTCACGGTCCTGCTGATGATCTTGTAGTTCCACCGCTGCTGCACGTACACGGCC
A14772	TGCAGCTTCTTTGATTTTTCCATGCTTGCAAAGGTAGTCCATGACTGTGTTGCARGTAAAAACAGTTGGTTTGAC	SNP	54	1	6BS.fa	6BS.fa	TGCAGCTTCTTTGATTTTTCCATGCTTGCAAAGGTAGTCCATGACTGTGTTGCAAGTAAAAACAGTTGGTTTGAC	TGCAGCTTCTTTGATTTTTCCATGCTTGCAAAGGTAGTCCATGACTGTGTTGCAGGTAAAAACAGTTGGTTTGAC
A14779	TGCAGCTTGAACAAAAAAACTCACATGAGCGGGCGTAGTGAGCTGCACAGTAGCACTCACCMMCCCTCATCGTCA	SNP	61 62	0	unknown	unknown	TGCAGCTTGAACAAAAAAACTCACATGAGCGGGCGTAGTGAGCTGCACAGTAGCACTCACCCACCCTCATCGTCA	TGCAGCTTGAACAAAAAAACTCACATGAGCGGGCGTAGTGAGCTGCACAGTAGCACTCACCACCCCTCATCGTCA
A14784	TGCAGCTTGACCTCTTCTCTAGAAGCAGCTWTGTCAGTATTCGTCTCCTTGCGAAGCAGTTCCTGAACATGAGGG	SNP	30	0	unknown	unknown	TGCAGCTTGACCTCTTCTCTAGAAGCAGCTTTGTCAGTATTCGTCTCCTTGCGAAGCAGTTCCTGAACATGAGGG	TGCAGCTTGACCTCTTCTCTAGAAGCAGCTATGTCAGTATTCGTCTCCTTGCGAAGCAGTTCCTGAACATGAGGG
A14790	TGCAGCTTGAGGAGCTCACTCTGGCCATCAAACATCGGACRAGGCTCCTCTGACGTACTGCAGGAAGCAGTTGGC	SNP	40	1	3B.fa	3B.fa	TGCAGCTTGAGGAGCTCACTCTGGCCATCAAACATCGGACGAGGCTCCTCTGACGTACTGCAGGAAGCAGTTGGC	TGCAGCTTGAGGAGCTCACTCTGGCCATCAAACATCGGACAAGGCTCCTCTGACGTACTGCAGGAAGCAGTTGGC
A14792	TGCAGCTTGAGGGGTAGATATACCYYMRKYMRGKWMYKGRAMCCMAARGRRSYKRRRRSCYKRAWYYYYAGCCTT	INDEL	24	0	unknown	unknown	TGCAGCTTGAGGGGTAGATATACCTCAGTCAGGTACTGGAACCCAAAGGAGCTGAGAGCCTGAATCTCTAGCCTT	TGCAGCTTGAGGGGTAGATATACCCTCAGTCAGGTACTGGAACCCAAAGGAGCTGAGAGCCTGAATCTCAGCCTT
A14799	TGCAGCTTGATGTGGAGCATCCTACGGTCATCCCCATGGACCTATAGTCATCTTCTCAAGTGCCAACCAGACYGA	SNP	72	1	1BL.fa	unknown	TGCAGCTTGATGTGGAGCATCCTACGGTCATCCCCATGGACCTATAGTCATCTTCTCAAGTGCCAACCAGACCGA	TGCAGCTTGATGTGGAGCATCCTACGGTCATCCCCATGGACCTATAGTCATCTTCTCAAGTGCCAACCAGACTGA
A14803	TGCAGCTTGCACAAARKKGGRMYWMMWTKSMWTKGKYMWTTKRWYSGSYTYMWYMWYYWAAAAGAGTTATCGTAA	INDEL	15	0	unknown	unknown	TGCAGCTTGCACAAAGTGGGACTACATTGCATTGGTCATTTGATCGGCTTCATCATCTAAAAAGAGTTATCGTAA	TGCAGCTTGCACAAAAGTGGGACTACATTGCATTGGTCATTTGATCGGCTTCATCATCTAAAAGAGTTATCGTAA
A14808	TGCAGCTTGCACACATGTAAGGGATACCGAGCGTCCTTAAACCCAGGCGGTTGCTGCATATAAACATCCTCASTC	SNP	72	1	2BS.fa	2BS.fa	TGCAGCTTGCACACATGTAAGGGATACCGAGCGTCCTTAAACCCAGGCGGTTGCTGCATATAAACATCCTCAGTC	TGCAGCTTGCACACATGTAAGGGATACCGAGCGTCCTTAAACCCAGGCGGTTGCTGCATATAAACATCCTCACTC
A14812	TGCAGCTTGSMRGGSCMRGSMWKGSSRWKRRSSGSSRWKGGKTTKSCCSSYKSYKSYKKTKRMCCSKKRMSRAGC	INDEL	9	0	unknown	unknown	TGCAGCTTGCAGGGCCAGGCATGGCGATGAGCGGCGATGGGTTTGCCCGCTGCTGCTGTTGACCCGTGACGAAGC	TGCAGCTTGGCAGGGCCAGGCATGGCGATGAGCGGCGATGGGTTTGCCCGCTGCTGCTGTTGACCCGTGACGAGC
A14824	TGCAGCTTGCCGCACGAAGAGACCATTGGAGCACCGCAGAGCGAGAGGCGYGGCGCGACGCACAGCAAGATCGGA	SNP	50	1	1AL.fa	1AL.fa	TGCAGCTTGCCGCACGAAGAGACCATTGGAGCACCGCAGAGCGAGAGGCGTGGCGCGACGCACAGCAAGATCGGA	TGCAGCTTGCCGCACGAAGAGACCATTGGAGCACCGCAGAGCGAGAGGCGCGGCGCGACGCACAGCAAGATCGGA
A14826	TGCAGCTYGCCGCTGCCAGCTCCCTTCGCCCCGAGCTTCTCGCTCAGTCTCGCCTGGAATCCATGGCGYGCGAGA	SNP	7 68	0	unknown	unknown	TGCAGCTTGCCGCTGCCAGCTCCCTTCGCCCCGAGCTTCTCGCTCAGTCTCGCCTGGAATCCATGGCGCGCGAGA	TGCAGCTCGCCGCTGCCAGCTCCCTTCGCCCCGAGCTTCTCGCTCAGTCTCGCCTGGAATCCATGGCGTGCGAGA
A14835	TGCAGCTTGCGCGAGGCCACCAGCAGCGYGAGGAGGAGCTTCTGTGTCATGGGGTACCGTGCCCTTGCATCCCGC	SNP	28	0	unknown	unknown	TGCAGCTTGCGCGAGGCCACCAGCAGCGCGAGGAGGAGCTTCTGTGTCATGGGGTACCGTGCCCTTGCATCCCGC	TGCAGCTTGCGCGAGGCCACCAGCAGCGTGAGGAGGAGCTTCTGTGTCATGGGGTACCGTGCCCTTGCATCCCGC
A14841	TGCAGCTTGCTGGCTAATCGCCTACATGSTGTGTGCCYTACTCCTCACCGCTCCCACGACGAGAGCCATGGAGCC	SNP	28 37	0	unknown	unknown	TGCAGCTTGCTGGCTAATCGCCTACATGGTGTGTGCCCTACTCCTCACCGCTCCCACGACGAGAGCCATGGAGCC	TGCAGCTTGCTGGCTAATCGCCTACATGCTGTGTGCCTTACTCCTCACCGCTCCCACGACGAGAGCCATGGAGCC
A14842	TGCAGCTTGCTGGGCTAATCGCCTACATGSTGTGTGCCYTACTCCTCACCGCTCCCACGACGAGAGCCATGGAGC	SNP	29 38	1	2BL.fa	2BL.fa	TGCAGCTTGCTGGGCTAATCGCCTACATGGTGTGTGCCCTACTCCTCACCGCTCCCACGACGAGAGCCATGGAGC	TGCAGCTTGCTGGGCTAATCGCCTACATGCTGTGTGCCTTACTCCTCACCGCTCCCACGACGAGAGCCATGGAGC
A14860	TGCAGCTTGGCCACCRGRACTGAAGTCGAGGTGGTGCCCCCTGGCGATGTCTTCATGGCCCGTGGATGGGGCGAG	SNP	15 17	1	7BS.fa	7BS.fa	TGCAGCTTGGCCACCAGGACTGAAGTCGAGGTGGTGCCCCCTGGCGATGTCTTCATGGCCCGTGGATGGGGCGAG	TGCAGCTTGGCCACCGGAACTGAAGTCGAGGTGGTGCCCCCTGGCGATGTCTTCATGGCCCGTGGATGGGGCGAG
A14868	TGCAGCTTGGCTCTTTTGTGGCTCCCCTCCTCTCTCTCTCTCTCTCTCTCCTCCCCYYCSKYSGAGAGGGAGCTG	INDEL	56	0	unknown	unknown	TGCAGCTTGGCTCTTTTGTGGCTCCCCTCCTCTCTCTCTCTCTCTCTCTCCTCCCCCTCCGTCGAGAGGGAGCTG	TGCAGCTTGGCTCTTTTGTGGCTCCCCTCCTCTCTCTCTCTCTCTCTCTCCTCCCCTCCGTCGGAGAGGGAGCTG
A14886	TGCAGCTTGGTGTCGTCGTGCACGGCGTCGACCATGCCCGCGGCGGGTGCGTGCGGMAGCGGGTCTGGCATCTCG	SNP	56	1	2BL.fa	2BL.fa	TGCAGCTTGGTGTCGTCGTGCACGGCGTCGACCATGCCCGCGGCGGGTGCGTGCGGCAGCGGGTCTGGCATCTCG	TGCAGCTTGGTGTCGTCGTGCACGGCGTCGACCATGCCCGCGGCGGGTGCGTGCGGAAGCGGGTCTGGCATCTCG
A14888	TGCAGCTTGGTTTACATGCATGGTGGGAAGGTCGTCAGTTGACCCACCSSSGGGRRGGGGGGRRSMRGKYCMRKY	INDEL	48	0	unknown	unknown	TGCAGCTTGGTTTACATGCATGGTGGGAAGGTCGTCAGTTGACCCACCCGCGGGGAGGGGGGGAGCAGGTCCAGT	TGCAGCTTGGTTTACATGCATGGTGGGAAGGTCGTCAGTTGACCCACCGCGGGGAGGGGGGGAGCAGGTCCAGTC
A14898	TGCAGCTTSTCCACCATGTTGATGCCAACCGCATTGATCGAACTGTCGTGGTCGATTGTCGTGGCACAAACTTTC	SNP	8	1	1BS.fa	1BS.fa	TGCAGCTTGTCCACCATGTTGATGCCAACCGCATTGATCGAACTGTCGTGGTCGATTGTCGTGGCACAAACTTTC	TGCAGCTTCTCCACCATGTTGATGCCAACCGCATTGATCGAACTGTCGTGGTCGATTGTCGTGGCACAAACTTTC
A14899	TGCAGCTTGTCCAGAAARGSMAMMAAATGTTTGGTCTGTTTGAGAAATGCTGAAGCAAGAACCAACCAGCAGGCA	INDEL	17	0	unknown	unknown	TGCAGCTTGTCCAGAAAAGGCAACAAATGTTTGGTCTGTTTGAGAAATGCTGAAGCAAGAACCAACCAGCAGGCA	TGCAGCTTGTCCAGAAAGGCAACAAAATGTTTGGTCTGTTTGAGAAATGCTGAAGCAAGAACCAACCAGCAGGCA
A14900	TGCAGCTTGTCGCATGACTTGAACTTCAGCTCCTCGAGGGAAGTGAGGAGGTGAAGGGACYTCTCTTGTTCCTTG	SNP	60	0	unknown	unknown	TGCAGCTTGTCGCATGACTTGAACTTCAGCTCCTCGAGGGAAGTGAGGAGGTGAAGGGACCTCTCTTGTTCCTTG	TGCAGCTTGTCGCATGACTTGAACTTCAGCTCCTCGAGGGAAGTGAGGAGGTGAAGGGACTTCTCTTGTTCCTTG
A14919	TGCAGCTTTAAGCTGATCAAGATTTGCTTAATGAAAGATGGACTGATGTCCTGGCAGCCRAGGAATATGTCCTTG	SNP	59	1	2BL.fa	2BL.fa	TGCAGCTTTAAGCTGATCAAGATTTGCTTAATGAAAGATGGACTGATGTCCTGGCAGCCAAGGAATATGTCCTTG	TGCAGCTTTAAGCTGATCAAGATTTGCTTAATGAAAGATGGACTGATGTCCTGGCAGCCGAGGAATATGTCCTTG
A14921	TGCAGCTTTACCTGTGGATCGAATCCGATCGCTGSCACGCGGTGCGCCTGTACATATTCTACACTACCWGTGACT	SNP	34 68	1	6AL.fa	6AL.fa	TGCAGCTTTACCTGTGGATCGAATCCGATCGCTGCCACGCGGTGCGCCTGTACATATTCTACACTACCTGTGACT	TGCAGCTTTACCTGTGGATCGAATCCGATCGCTGGCACGCGGTGCGCCTGTACATATTCTACACTACCAGTGACT
A14927	TGCAGCTTTAYGAGCTGAGCATCGAAGCAACCAACAGTGATGAAAAAGTCATGGCGAACTGGTTTCCCATGGCTC	SNP	10	0	unknown	unknown	TGCAGCTTTATGAGCTGAGCATCGAAGCAACCAACAGTGATGAAAAAGTCATGGCGAACTGGTTTCCCATGGCTC	TGCAGCTTTACGAGCTGAGCATCGAAGCAACCAACAGTGATGAAAAAGTCATGGCGAACTGGTTTCCCATGGCTC
A14939	TGCAGCTTTCAAGCCTCCTATTAGGCCCTCGTATTCTGCTATGYTATTGGAGACCTTCTCTCCATGCTGGAAGAG	SNP	43	1	1BL.fa	1BL.fa	TGCAGCTTTCAAGCCTCCTATTAGGCCCTCGTATTCTGCTATGCTATTGGAGACCTTCTCTCCATGCTGGAAGAG	TGCAGCTTTCAAGCCTCCTATTAGGCCCTCGTATTCTGCTATGTTATTGGAGACCTTCTCTCCATGCTGGAAGAG
A14959	TGCAGCTTTCTAAGCTTTCCCTGAGCAGTGTCTTGGTCATCTCKTTGATTTCTTTGTCTTCCAAACACACTTGAC	SNP	43	1	4AS.fa	4AS.fa	TGCAGCTTTCTAAGCTTTCCCTGAGCAGTGTCTTGGTCATCTCGTTGATTTCTTTGTCTTCCAAACACACTTGAC	TGCAGCTTTCTAAGCTTTCCCTGAGCAGTGTCTTGGTCATCTCTTTGATTTCTTTGTCTTCCAAACACACTTGAC
A14971	TGCAGSTTTGGAAACCAAAGACCAAGTCGAATTCGTAAGTAAAGCATCATATTCCTCATACATTGCATGTTGCCA	SNP	5	0	unknown	unknown	TGCAGCTTTGGAAACCAAAGACCAAGTCGAATTCGTAAGTAAAGCATCATATTCCTCATACATTGCATGTTGCCA	TGCAGGTTTGGAAACCAAAGACCAAGTCGAATTCGTAAGTAAAGCATCATATTCCTCATACATTGCATGTTGCCA
A14976	TGCAGCTTTGGGACGGCGCCTGTGTAGAGCTGGAGGCACGACTGCATGACCTTCCTAGCCTTGCCATCCTTGGYG	SNP	73	1	3B.fa	3B.fa	TGCAGCTTTGGGACGGCGCCTGTGTAGAGCTGGAGGCACGACTGCATGACCTTCCTAGCCTTGCCATCCTTGGCG	TGCAGCTTTGGGACGGCGCCTGTGTAGAGCTGGAGGCACGACTGCATGACCTTCCTAGCCTTGCCATCCTTGGTG
A14987	TGCAGCTTTGTTATGGAGTATGATATGACATTCATATAAYACTGAATACAGCTAAAATAGTAGCTTGTTTTTTTT	SNP	39	1	4BS.fa	4BS.fa	TGCAGCTTTGTTATGGAGTATGATATGACATTCATATAACACTGAATACAGCTAAAATAGTAGCTTGTTTTTTTT	TGCAGCTTTGTTATGGAGTATGATATGACATTCATATAATACTGAATACAGCTAAAATAGTAGCTTGTTTTTTTT
A14992	TGCAGCTTTTACCACTAGTCCTTTTACGCATAGGTTTTTTTTTTYYTYYKSSRWKGKTTTTWMMMSKWRGGKTTW	INDEL	44	1	7AS.fa	unknown	TGCAGCTTTTACCACTAGTCCTTTTACGCATAGGTTTTTTTTTTTCTTCTGCGATGGTTTTTACACGTAGGGTTT	TGCAGCTTTTACCACTAGTCCTTTTACGCATAGGTTTTTTTTTTCTTCTGCGATGGTTTTTACACGTAGGGTTTA
A15005	TGCAGCTTTTCCCTTGCAGGTGGAGGCGTGCCTGGCGACTTGCGACAGAGKCAAGAAAAAGAGAACCACAGTYGC	SNP	50 72	0	unknown	unknown	TGCAGCTTTTCCCTTGCAGGTGGAGGCGTGCCTGGCGACTTGCGACAGAGGCAAGAAAAAGAGAACCACAGTTGC	TGCAGCTTTTCCCTTGCAGGTGGAGGCGTGCCTGGCGACTTGCGACAGAGTCAAGAAAAAGAGAACCACAGTCGC
A15012	TGCAGCTTTTCTGTTGCCATTGACTGAAATTGTCGGCCTCCCAATTCTTATCCAACCTRYTACTGCTCCTGGCAA	SNP	58 59	8	1BL.fa_2BL.fa_2BS.fa_4BL.fa_5BL.fa_6BS.fa_7BL.fa	1BL.fa_2BL.fa_2BS.fa_3B.fa_4BL.fa_5BL.fa_6BS.fa_7BL.fa	TGCAGCTTTTCTGTTGCCATTGACTGAAATTGTCGGCCTCCCAATTCTTATCCAACCTGCTACTGCTCCTGGCAA	TGCAGCTTTTCTGTTGCCATTGACTGAAATTGTCGGCCTCCCAATTCTTATCCAACCTATTACTGCTCCTGGCAA
A15020	TGCAGCTTTTGTAACTGTAAGTCTGGCCATTTGCTAATTTGGTTYSKKSYKSYKSSSYTTTTWAWKSYGGTTTGA	INDEL	44	0	unknown	unknown	TGCAGCTTTTGTAACTGTAAGTCTGGCCATTTGCTAATTTGGTTTCGTGCTGCTGCGCTTTTTAATGCGGTTTGA	TGCAGCTTTTGTAACTGTAAGTCTGGCCATTTGCTAATTTGGTTCGTGCTGCTGCGCTTTTTAATGCTGGTTTGA
A15035	TGCAGCTTTTTTAAATACTTCTAAAACTAGTACATCATTGTTAACTACGAAGTTATTACTATGTTTTYMAMMRRW	INDEL	67	0	unknown	unknown	TGCAGCTTTTTTAAATACTTCTAAAACTAGTACATCATTGTTAACTACGAAGTTATTACTATGTTTTTCAACAGA	TGCAGCTTTTTTAAATACTTCTAAAACTAGTACATCATTGTTAACTACGAAGTTATTACTATGTTTTCAACAGAT
A15051	TGCAGGAAAAAWWAAMMMSRRKTTTWWTTTTWWYMAAARGRMMAARGRWKKWWKSSRWTYCYYCYTTTTTTTGGA	INDEL	11	0	unknown	unknown	TGCAGGAAAAATAAACACGAGTTTTATTTTTATCAAAAGGACAAAGGATGTATGCGATTCCTCCTTTTTTTTGGA	TGCAGGAAAAAATAAACACGAGTTTTATTTTTATCAAAAGGACAAAGGATGTATGCGATTCCTCCTTTTTTTGGA
A15073	TGCAGGAAAAGGGATCTCGATCAACGGAAGTCCTCGCCGATGCCTTGTCATGCAGGATGCTGTKTGGATTGGGAG	SNP	63	2	1BL.fa_5BL.fa	1BL.fa_5BL.fa	TGCAGGAAAAGGGATCTCGATCAACGGAAGTCCTCGCCGATGCCTTGTCATGCAGGATGCTGTGTGGATTGGGAG	TGCAGGAAAAGGGATCTCGATCAACGGAAGTCCTCGCCGATGCCTTGTCATGCAGGATGCTGTTTGGATTGGGAG
A15091	TGCAGGAAACTGAGAATTCACTWAACTTCATATATTTACCGCAAATAATGTTGTAATCAAATTTAAGTTTCACCG	SNP	22	1	7BL.fa	7BL.fa	TGCAGGAAACTGAGAATTCACTAAACTTCATATATTTACCGCAAATAATGTTGTAATCAAATTTAAGTTTCACCG	TGCAGGAAACTGAGAATTCACTTAACTTCATATATTTACCGCAAATAATGTTGTAATCAAATTTAAGTTTCACCG
A15098	TGCAGGAAAGAACTCAACAGACATTTGGCASTTCAAAAATTGTAACTGGGACAACAGAAAACCAGGTCAGAGACT	SNP	30	0	unknown	unknown	TGCAGGAAAGAACTCAACAGACATTTGGCAGTTCAAAAATTGTAACTGGGACAACAGAAAACCAGGTCAGAGACT	TGCAGGAAAGAACTCAACAGACATTTGGCACTTCAAAAATTGTAACTGGGACAACAGAAAACCAGGTCAGAGACT
A15123	TGCAGGAAATCTCAGACCGTACTGTCATSAACCGACTAGTAGTTTTTTCCTGCCTTTTTTCTCTTGTTTTCCCTG	SNP	28	0	unknown	unknown	TGCAGGAAATCTCAGACCGTACTGTCATGAACCGACTAGTAGTTTTTTCCTGCCTTTTTTCTCTTGTTTTCCCTG	TGCAGGAAATCTCAGACCGTACTGTCATCAACCGACTAGTAGTTTTTTCCTGCCTTTTTTCTCTTGTTTTCCCTG
A15134	TGCAGGAAATGGGTSTGGGTTGAACCTCACCGCATAACCTACGATTKGCAATAGGTGCCTGTACAGGGTTTCCAT	SNP	14 46	12	1AL.fa_2AL.fa_2AS.fa_2BL.fa_3AL.fa_4AS.fa_5AL.fa_5AS.fa_6AL.fa_6AS.fa_7AL.fa_7DL.fa	1AL.fa_2AL.fa_4AS.fa_5AL.fa_5AS.fa_6AL.fa_7AL.fa	TGCAGGAAATGGGTCTGGGTTGAACCTCACCGCATAACCTACGATTGGCAATAGGTGCCTGTACAGGGTTTCCAT	TGCAGGAAATGGGTGTGGGTTGAACCTCACCGCATAACCTACGATTTGCAATAGGTGCCTGTACAGGGTTTCCAT
A15161	TGCAGGAACCCMMYTKRRRMCCCGACCAAACCGAAAGTAACCGAGCAAATCAACGTCGACAACTGAACAAACACC	INDEL	11	0	unknown	unknown	TGCAGGAACCCACTTGAGACCCCGACCAAACCGAAAGTAACCGAGCAAATCAACGTCGACAACTGAACAAACACC	TGCAGGAACCCCACTTGAGACCCGACCAAACCGAAAGTAACCGAGCAAATCAACGTCGACAACTGAACAAACACC
A15169	TGCAGGAACGAAGTGATCTTGACGAGGTCCTCCGCCTCCTCAGGACGGGCAGMGTAGGTGTCGATCTTGCACGRC	SNP	52 73	1	3B.fa	3B.fa	TGCAGGAACGAAGTGATCTTGACGAGGTCCTCCGCCTCCTCAGGACGGGCAGCGTAGGTGTCGATCTTGCACGGC	TGCAGGAACGAAGTGATCTTGACGAGGTCCTCCGCCTCCTCAGGACGGGCAGAGTAGGTGTCGATCTTGCACGAC
A15180	TGCAGGAACGATATGATTTTTAACAKATTACATATTCTGAACTTCTTGCAGGTTATCTTCAGATCTACGGCATGG	SNP	25	2	1BL.fa_2DL.fa	1BL.fa	TGCAGGAACGATATGATTTTTAACAGATTACATATTCTGAACTTCTTGCAGGTTATCTTCAGATCTACGGCATGG	TGCAGGAACGATATGATTTTTAACATATTACATATTCTGAACTTCTTGCAGGTTATCTTCAGATCTACGGCATGG
A15204	TGCAGGAACTGATTTTCATCCAAACAGTGAACCTATCCTTAGCCTTTGACGCCTRTCTCCTCTGTATACCCTAAT	SNP	54	3	1DL.fa_2BL.fa_5BL.fa	1DL.fa_2BL.fa_5BL.fa	TGCAGGAACTGATTTTCATCCAAACAGTGAACCTATCCTTAGCCTTTGACGCCTATCTCCTCTGTATACCCTAAT	TGCAGGAACTGATTTTCATCCAAACAGTGAACCTATCCTTAGCCTTTGACGCCTGTCTCCTCTGTATACCCTAAT
A15207	TGCAGGAACTTCTGGATCGGGAAGTTGATGGCGTAGGCGAAGATCTGAGGGATSAGGCCGTACACGAAGATGGAC	SNP	53	1	3AL.fa	3AL.fa	TGCAGGAACTTCTGGATCGGGAAGTTGATGGCGTAGGCGAAGATCTGAGGGATCAGGCCGTACACGAAGATGGAC	TGCAGGAACTTCTGGATCGGGAAGTTGATGGCGTAGGCGAAGATCTGAGGGATGAGGCCGTACACGAAGATGGAC
A15220	TGCAGGAAGAAACCAGGTTGCAGAAGGAGGCTCAGACCAATTCCCTCCTTCARCAGGAGCAAGCCATGAAAATGC	SNP	52	2	1BS.fa	1BS.fa_4DS.fa	TGCAGGAAGAAACCAGGTTGCAGAAGGAGGCTCAGACCAATTCCCTCCTTCAGCAGGAGCAAGCCATGAAAATGC	TGCAGGAAGAAACCAGGTTGCAGAAGGAGGCTCAGACCAATTCCCTCCTTCAACAGGAGCAAGCCATGAAAATGC
A15222	TGCAGGAAGAACACCTCCGTGGGYCGTGTCTYGATGTAGCACTTCCCCTCAGGCACACGAGCCGCGTATGTCGGA	SNP	23 31	10	1AL.fa_1BS.fa_1DL.fa_2BL.fa_2BS.fa_5BL.fa_6AS.fa_7AS.fa_7BL.fa_7BS.fa	unknown	TGCAGGAAGAACACCTCCGTGGGCCGTGTCTCGATGTAGCACTTCCCCTCAGGCACACGAGCCGCGTATGTCGGA	TGCAGGAAGAACACCTCCGTGGGTCGTGTCTTGATGTAGCACTTCCCCTCAGGCACACGAGCCGCGTATGTCGGA
A15223	TGCAGGAAGAAGACGAGGGGCATGAAGAGGAGCCCCGTGTCCGACCTCTCGGACGWYYYCYYSKYSAGATCATCT	INDEL	55	0	unknown	unknown	TGCAGGAAGAAGACGAGGGGCATGAAGAGGAGCCCCGTGTCCGACCTCTCGGACGTCTCCTCGTCGAGATCATCT	TGCAGGAAGAAGACGAGGGGCATGAAGAGGAGCCCCGTGTCCGACCTCTCGGACGATCTCCTCGTCAGATCATCT
A15224	TGCAGGAAGAAGTATTCTTGCTTGGTGGTGGGGGCAAAGCTGAAGCTGACAGCAGTGGGCAGCTGCCTGGWAGCA	SNP	70	1	3B.fa	3B.fa	TGCAGGAAGAAGTATTCTTGCTTGGTGGTGGGGGCAAAGCTGAAGCTGACAGCAGTGGGCAGCTGCCTGGTAGCA	TGCAGGAAGAAGTATTCTTGCTTGGTGGTGGGGGCAAAGCTGAAGCTGACAGCAGTGGGCAGCTGCCTGGAAGCA
A15242	TGCAGGAAGAATGTGTACCTGGCCATCGTCGRTTTCTTCCGACCAACCATCAATGTSGAAAGAAAGGCAAGCATT	SNP	31 56	4	3B.fa_3DS.fa_4AL.fa_4DS.fa	3B.fa_3DS.fa_4AL.fa_4DS.fa	TGCAGGAAGAATGTGTACCTGGCCATCGTCGGTTTCTTCCGACCAACCATCAATGTCGAAAGAAAGGCAAGCATT	TGCAGGAAGAATGTGTACCTGGCCATCGTCGATTTCTTCCGACCAACCATCAATGTGGAAAGAAAGGCAAGCATT
A15278	TGCAGGAAGACGGTGAGGGGGAGGAGAGGATACAACCAGGAGGGAATCAAGCAAAGATGGGCMGCGATTGCTTAG	SNP	62	1	1AL.fa	1AL.fa	TGCAGGAAGACGGTGAGGGGGAGGAGAGGATACAACCAGGAGGGAATCAAGCAAAGATGGGCAGCGATTGCTTAG	TGCAGGAAGACGGTGAGGGGGAGGAGAGGATACAACCAGGAGGGAATCAAGCAAAGATGGGCCGCGATTGCTTAG
A15295	TGCAGGAAGCAAAGCGAAATTAAGTCTACTCCGTYCMWKRMCSSYKGRAMSGRRRAARKWWTWWWMMARRAARKT	INDEL	34	0	unknown	unknown	TGCAGGAAGCAAAGCGAAATTAAGTCTACTCCGTCCATGACCGCTGGAACGGAGAAAGTATTATACAAGAAAGTT	TGCAGGAAGCAAAGCGAAATTAAGTCTACTCCGTTCCATGACCGCTGGAACGGAGAAAGTATTATACAAGAAAGT
A15315	TGCAGGAAGCTACGTTCTTACCAMTACGCCAAGACTAGTAGTTATCTTACATTATGAGAGGCTGATGCTACGGTA	SNP	23	1	2AS.fa	2AS.fa	TGCAGGAAGCTACGTTCTTACCACTACGCCAAGACTAGTAGTTATCTTACATTATGAGAGGCTGATGCTACGGTA	TGCAGGAAGCTACGTTCTTACCAATACGCCAAGACTAGTAGTTATCTTACATTATGAGAGGCTGATGCTACGGTA
A15319	TGCAGGAAGCTTCAATTGGAGGTGGTAGCTTATGGTGTACTATTTCATTACGTACATACCAACTCCTCCACARCA	SNP	72	6	2AL.fa	1AL.fa_1BS.fa_1DL.fa_2AL.fa_4AL.fa_7AS.fa	TGCAGGAAGCTTCAATTGGAGGTGGTAGCTTATGGTGTACTATTTCATTACGTACATACCAACTCCTCCACAACA	TGCAGGAAGCTTCAATTGGAGGTGGTAGCTTATGGTGTACTATTTCATTACGTACATACCAACTCCTCCACAGCA
A15320	TGCAGGAAGGAAACAACACRCGAGTGCCGCCATCACCAGATCCACCCACGTCAGTTAGATCTTGGGTTTTCACCT	SNP	19	1	1AL.fa	1AL.fa	TGCAGGAAGGAAACAACACACGAGTGCCGCCATCACCAGATCCACCCACGTCAGTTAGATCTTGGGTTTTCACCT	TGCAGGAAGGAAACAACACGCGAGTGCCGCCATCACCAGATCCACCCACGTCAGTTAGATCTTGGGTTTTCACCT
A15323	TGCAGGAARGRARKWMCCMAWTYMRSSKYMRGKKGGKKRRRAWTCGGACTGGCGAGAGTACAATGCCACGAATCG	INDEL	8	0	unknown	unknown	TGCAGGAAGGAAGTACCCAATTCAGCGTCAGGTGGGTGAGAATTCGGACTGGCGAGAGTACAATGCCACGAATCG	TGCAGGAAAGGAAGTACCCAATTCAGCGTCAGGTGGGTGAGAATCGGACTGGCGAGAGTACAATGCCACGAATCG
A15326	TGCAGGAAGGCAAGAAATTTGAAGAACGAGTCAAAAGCACGTCTCGRGAACACCCGTTCAATCACCATCTTATTG	SNP	46	1	5BL.fa	5BL.fa	TGCAGGAAGGCAAGAAATTTGAAGAACGAGTCAAAAGCACGTCTCGGGAACACCCGTTCAATCACCATCTTATTG	TGCAGGAAGGCAAGAAATTTGAAGAACGAGTCAAAAGCACGTCTCGAGAACACCCGTTCAATCACCATCTTATTG
A15328	TGCAGGAAGGCCTCTCGGTGCAGGTACCAGTAACTTACATGAAATGTATTTTYCMAWYYWAWTTTTATGTTCCTG	INDEL	52	0	unknown	unknown	TGCAGGAAGGCCTCTCGGTGCAGGTACCAGTAACTTACATGAAATGTATTTTCCAATCTAATTTTTATGTTCCTG	TGCAGGAAGGCCTCTCGGTGCAGGTACCAGTAACTTACATGAAATGTATTTTTCCAATCTAATTTTATGTTCCTG
A15340	TGCAGGAAGGTGGCCYAATCCTTTTTGTAGCAAAGGACAAGCCTGGACAAACTCTTATATAAAGCAAAGCGCTCC	SNP	15	14	1AL.fa_2AL.fa_4BL.fa_4BS.fa_5AL.fa_5AS.fa_5DL.fa_6AL.fa_6AS.fa_7BL.fa_7BS.fa_7DS.fa	1AL.fa_2AL.fa_2AS.fa_4AL.fa_4BS.fa_4DL.fa_5AL.fa_5AS.fa_5DL.fa_6AL.fa_6AS.fa_7BL.fa_7BS.fa_7DS.fa	TGCAGGAAGGTGGCCTAATCCTTTTTGTAGCAAAGGACAAGCCTGGACAAACTCTTATATAAAGCAAAGCGCTCC	TGCAGGAAGGTGGCCCAATCCTTTTTGTAGCAAAGGACAAGCCTGGACAAACTCTTATATAAAGCAAAGCGCTCC
A15346	TGCAGRAAGTCTCCACAGCTATATTAAAAAAAGTGCAATGGTTTGCCTCTAGTCATAGTAAGCATAGGTCGTATG	SNP	5	0	unknown	unknown	TGCAGGAAGTCTCCACAGCTATATTAAAAAAAGTGCAATGGTTTGCCTCTAGTCATAGTAAGCATAGGTCGTATG	TGCAGAAAGTCTCCACAGCTATATTAAAAAAAGTGCAATGGTTTGCCTCTAGTCATAGTAAGCATAGGTCGTATG
A15361	TGCAGGAATAACAAACCCAAAAARRAARSCSRRRARRRGSCSSSGSYKSCCCSSSKYYYCYTYCYYMMCMARRAG	INDEL	23	2	3AL.fa_3B.fa	unknown	TGCAGGAATAACAAACCCAAAAAGAAAGCCGAGAAGAGGCCGCGGCTGCCCCGCGTCTCCTTCCTCACCAAGAAG	TGCAGGAATAACAAACCCAAAAAAGAAAGCCGAGAAGAGGCCGCGGCTGCCCCGCGTCTCCTTCCTCACCAAGAG
A15382	TGCAGGAATCCACGGCAAGGGCTGCCTCTTCYGCCCTGCTGGCGATATATGCCACCTCTTCATCGGTGGTGGCGT	SNP	31	0	unknown	unknown	TGCAGGAATCCACGGCAAGGGCTGCCTCTTCCGCCCTGCTGGCGATATATGCCACCTCTTCATCGGTGGTGGCGT	TGCAGGAATCCACGGCAAGGGCTGCCTCTTCTGCCCTGCTGGCGATATATGCCACCTCTTCATCGGTGGTGGCGT
A15386	TGCAGGAATCGATCCAGTAACTTTGGTTCAGCTTCGTACGTGCGCGTACCKYSGRAAGAACTCGTCGGCTGATCG	INDEL	50	0	unknown	unknown	TGCAGGAATCGATCCAGTAACTTTGGTTCAGCTTCGTACGTGCGCGTACCGTCGGAAGAACTCGTCGGCTGATCG	TGCAGGAATCGATCCAGTAACTTTGGTTCAGCTTCGTACGTGCGCGTACCTCGGAAAGAACTCGTCGGCTGATCG
A15403	TGCAGGAATGATATAATTTKTAACAGACTATCTACGATTAATTTCTTGCAGGTTATCTTCAGAGCTACGGTATGG	SNP	19	1	2BS.fa	2BS.fa	TGCAGGAATGATATAATTTTTAACAGACTATCTACGATTAATTTCTTGCAGGTTATCTTCAGAGCTACGGTATGG	TGCAGGAATGATATAATTTGTAACAGACTATCTACGATTAATTTCTTGCAGGTTATCTTCAGAGCTACGGTATGG
A15413	TGCAGGAATGATATGATTTTTAACAGACAACACACTTTAACTTTTTTGCASTTTATTTTCAGAGCTACAGTTTGG	SNP	50	4	3B.fa_4BS.fa_5BL.fa_6BS.fa	3B.fa	TGCAGGAATGATATGATTTTTAACAGACAACACACTTTAACTTTTTTGCAGTTTATTTTCAGAGCTACAGTTTGG	TGCAGGAATGATATGATTTTTAACAGACAACACACTTTAACTTTTTTGCACTTTATTTTCAGAGCTACAGTTTGG
A15422	TGCAGGAATGATCTGATTTTTAACACAATAACAAATATTMATTTTTTGCAGGTTATTTTCCGAGCCACTGCGCTG	SNP	39	0	unknown	unknown	TGCAGGAATGATCTGATTTTTAACACAATAACAAATATTAATTTTTTGCAGGTTATTTTCCGAGCCACTGCGCTG	TGCAGGAATGATCTGATTTTTAACACAATAACAAATATTCATTTTTTGCAGGTTATTTTCCGAGCCACTGCGCTG
A15428	TGCAGGAATGATTTGATTTTTAACAGAACAACRTATACTCATTTTTTGCAGGTTATCTTCCGAGCCACTTCGTTG	SNP	32	1	2BS.fa	2BS.fa	TGCAGGAATGATTTGATTTTTAACAGAACAACGTATACTCATTTTTTGCAGGTTATCTTCCGAGCCACTTCGTTG	TGCAGGAATGATTTGATTTTTAACAGAACAACATATACTCATTTTTTGCAGGTTATCTTCCGAGCCACTTCGTTG
A15429	TGCAGGAATGATTTGATTTTTAACAGAACAACRTATACTCATTTTTTTGCAGGTTATCTTCCGAGCCACTTCGTT	SNP	32	0	unknown	unknown	TGCAGGAATGATTTGATTTTTAACAGAACAACGTATACTCATTTTTTTGCAGGTTATCTTCCGAGCCACTTCGTT	TGCAGGAATGATTTGATTTTTAACAGAACAACATATACTCATTTTTTTGCAGGTTATCTTCCGAGCCACTTCGTT
A15438	TGCAGGAATGATTTGGTTTTAACAGAACAACAAATACTCATTTTTTGCAGGTTATMTTCCGAGCCACTACKTTGA	SNP	55 70	1	unknown	7BS.fa	TGCAGGAATGATTTGGTTTTAACAGAACAACAAATACTCATTTTTTGCAGGTTATCTTCCGAGCCACTACGTTGA	TGCAGGAATGATTTGGTTTTAACAGAACAACAAATACTCATTTTTTGCAGGTTATATTCCGAGCCACTACTTTGA
A15447	TGCAGGAATGATTTGGTTTTTAACGGAACAACAAATACTCATTTTTTGCAGGTTATTTTCTGAGCYACTACGTTG	SNP	65	1	3B.fa	3B.fa	TGCAGGAATGATTTGGTTTTTAACGGAACAACAAATACTCATTTTTTGCAGGTTATTTTCTGAGCCACTACGTTG	TGCAGGAATGATTTGGTTTTTAACGGAACAACAAATACTCATTTTTTGCAGGTTATTTTCTGAGCTACTACGTTG
A15451	TGCAGGAATGCCTAGCAGTRGCGTGTTCAAAAAGGCCAGTAGTGGCSAGCTAGCCTCTTTGGGCCGCCCGCGATT	SNP	19 46	1	1BL.fa	1BL.fa	TGCAGGAATGCCTAGCAGTGGCGTGTTCAAAAAGGCCAGTAGTGGCCAGCTAGCCTCTTTGGGCCGCCCGCGATT	TGCAGGAATGCCTAGCAGTAGCGTGTTCAAAAAGGCCAGTAGTGGCGAGCTAGCCTCTTTGGGCCGCCCGCGATT
A15456	TGCAGGAATGGTTCGGGCTGAACCTGGAAGACGGCGAAGACTCGGCGAAGGTGMTTGACTCTAGCGGCGAGGAAG	SNP	53	1	1AS.fa	1AS.fa	TGCAGGAATGGTTCGGGCTGAACCTGGAAGACGGCGAAGACTCGGCGAAGGTGATTGACTCTAGCGGCGAGGAAG	TGCAGGAATGGTTCGGGCTGAACCTGGAAGACGGCGAAGACTCGGCGAAGGTGCTTGACTCTAGCGGCGAGGAAG
A15458	TGCAGGAATGTTAACGGGTCGCCCTGAAGAGGAGATGCCCTCATCTGCAGGTGATTTGCTGCAAWAMYTKSSSMR	INDEL	64	2	2BS.fa_5BL.fa	5BL.fa	TGCAGGAATGTTAACGGGTCGCCCTGAAGAGGAGATGCCCTCATCTGCAGGTGATTTGCTGCAATAACTTGCGCA	TGCAGGAATGTTAACGGGTCGCCCTGAAGAGGAGATGCCCTCATCTGCAGGTGATTTGCTGCAAAACTTGCGCAG
A15479	TGCAGGAATTTCTTTTMATATTATTTTTCAAGGGGATTCCTTTTCATAGTTGAGCAATGACAATTTCATGTAGAT	SNP	16	0	unknown	unknown	TGCAGGAATTTCTTTTCATATTATTTTTCAAGGGGATTCCTTTTCATAGTTGAGCAATGACAATTTCATGTAGAT	TGCAGGAATTTCTTTTAATATTATTTTTCAAGGGGATTCCTTTTCATAGTTGAGCAATGACAATTTCATGTAGAT
A15496	TGCAGGWCAAGGAGTGCACTGGAGACCTGGAGCAGAATGAGAATTTCTTGGGTTTCTAGATGTCGGTATGCATTT	SNP	6	1	unknown	1DL.fa	TGCAGGACAAGGAGTGCACTGGAGACCTGGAGCAGAATGAGAATTTCTTGGGTTTCTAGATGTCGGTATGCATTT	TGCAGGTCAAGGAGTGCACTGGAGACCTGGAGCAGAATGAGAATTTCTTGGGTTTCTAGATGTCGGTATGCATTT
A15514	TGCAGGACACGAGGAAGAGGAACAGGTACTGCCTGCAACAGCACAGAGCAAGGTGCAGAGCAAACGTGGMCCTCT	SNP	69	1	6AL.fa	6AL.fa	TGCAGGACACGAGGAAGAGGAACAGGTACTGCCTGCAACAGCACAGAGCAAGGTGCAGAGCAAACGTGGCCCTCT	TGCAGGACACGAGGAAGAGGAACAGGTACTGCCTGCAACAGCACAGAGCAAGGTGCAGAGCAAACGTGGACCTCT
A15516	TGCAGGACACGGCACCAAAGACCAAGTGTCATTMCGAATTAGCGCGTTAAACTCGTCTAACATAGCGTCATGMCA	SNP	33 72	3	2BS.fa	2BS.fa_4DS.fa_6AS.fa	TGCAGGACACGGCACCAAAGACCAAGTGTCATTACGAATTAGCGCGTTAAACTCGTCTAACATAGCGTCATGACA	TGCAGGACACGGCACCAAAGACCAAGTGTCATTCCGAATTAGCGCGTTAAACTCGTCTAACATAGCGTCATGCCA
A15520	TGCAGGACAGCAGTAATCTTAATCCTCTCCATTTTATCTCCATAAAACTATCCRACAAAACTGAAAATAATACCT	SNP	53	1	1AL.fa	1AL.fa	TGCAGGACAGCAGTAATCTTAATCCTCTCCATTTTATCTCCATAAAACTATCCAACAAAACTGAAAATAATACCT	TGCAGGACAGCAGTAATCTTAATCCTCTCCATTTTATCTCCATAAAACTATCCGACAAAACTGAAAATAATACCT
A15523	TGCAGGACAGTGACCATCTGTTAWMYWAAWKKTTWMYTWRGRRRAAAMMRRRKWWWWTWAWKGRAAAMMARGGGS	INDEL	23	1	unknown	5AL.fa	TGCAGGACAGTGACCATCTGTTAACTAAATGTTTACTTAGGAGAAAACAGAGTATATTAATGGAAAACAAGGGGC	TGCAGGACAGTGACCATCTGTTATACTAAATGTTTACTTAGGAGAAAACAGAGTATATTAATGGAAAACAAGGGG
A15525	TGCAGGACATATTCGGATAGGAGTATGCGCATTAGTTTGGGCTATACRGAACTGGAGAAATCASATGACTTTTAA	SNP	47 63	2	2BL.fa_2DS.fa	2BL.fa_2DS.fa	TGCAGGACATATTCGGATAGGAGTATGCGCATTAGTTTGGGCTATACGGAACTGGAGAAATCACATGACTTTTAA	TGCAGGACATATTCGGATAGGAGTATGCGCATTAGTTTGGGCTATACAGAACTGGAGAAATCAGATGACTTTTAA
A15551	TGCAGGACCACTTGATTTCTGTACGTGAAGAAAAWWWTTTTCGCTTAACTTATCCAATCAGATTCTTGTGCCCTT	SNP	34	0	unknown	unknown	TGCAGGACCACTTGATTTCTGTACGTGAAGAAAAATATTTTCGCTTAACTTATCCAATCAGATTCTTGTGCCCTT	TGCAGGACCACTTGATTTCTGTACGTGAAGAAAATATTTTTCGCTTAACTTATCCAATCAGATTCTTGTGCCCTT
A15554	TGCAGGACCCAACACAAGTATTCATCCTTCMAWYYKRAAAARGKKKTKSCSRAARSYTWMCCYYYTCCACACGGA	INDEL	30	0	unknown	unknown	TGCAGGACCCAACACAAGTATTCATCCTTCCAATCTGAAAAAGGTGTTGCCGAAAGCTTACCCTCTCCACACGGA	TGCAGGACCCAACACAAGTATTCATCCTTCAATCTGAAAAAGGTGTTGCCGAAAGCTTACCCTCTTCCACACGGA
A15593	TGCAGGACCTCTCACAACTGCACGAGCGAGCTYGGCAGGTGATGCAGGGCATTGTGCAGTCTCTGTGGCCATCAA	SNP	32	4	1BS.fa_4BL.fa_4BS.fa	1BS.fa_4BL.fa_4BS.fa_6BL.fa	TGCAGGACCTCTCACAACTGCACGAGCGAGCTCGGCAGGTGATGCAGGGCATTGTGCAGTCTCTGTGGCCATCAA	TGCAGGACCTCTCACAACTGCACGAGCGAGCTTGGCAGGTGATGCAGGGCATTGTGCAGTCTCTGTGGCCATCAA
A15594	TGCAGGACCTCTCACAACTRCACGAGCGAGCTCGGCAGGTGATGCCGGGCATTGCACAKCAGGTGATGCAGGGCA	SNP	19 58	1	3B.fa	3B.fa	TGCAGGACCTCTCACAACTGCACGAGCGAGCTCGGCAGGTGATGCCGGGCATTGCACAGCAGGTGATGCAGGGCA	TGCAGGACCTCTCACAACTACACGAGCGAGCTCGGCAGGTGATGCCGGGCATTGCACATCAGGTGATGCAGGGCA
A15621	TGCAGGACGCGCCTACATGATCATACGCGGCCTCAAGACGWKGSSSYTYSSSKKGRAAMMMMAAACCACACTGCA	INDEL	40	0	unknown	unknown	TGCAGGACGCGCCTACATGATCATACGCGGCCTCAAGACGATGGCGCTTCGCGTGGAAACACAAACCACACTGCA	TGCAGGACGCGCCTACATGATCATACGCGGCCTCAAGACGTGGCGCTTCGCGTGGAAACACAAAACCACACTGCA
A15624	TGCAGGACGCGGCAGTGGAACTCATAGCAGTGTACGCATGGAGAGCGGCCATCGTCATCAAGTCCTTCATTRTCT	SNP	71	2	7AL.fa_7AS.fa	7AL.fa_7AS.fa	TGCAGGACGCGGCAGTGGAACTCATAGCAGTGTACGCATGGAGAGCGGCCATCGTCATCAAGTCCTTCATTATCT	TGCAGGACGCGGCAGTGGAACTCATAGCAGTGTACGCATGGAGAGCGGCCATCGTCATCAAGTCCTTCATTGTCT
A15636	TGCAGGACGGTGCTGGACTGCAACCTCACAACAAACAGTTAAGCTCGCAAGCGATGATCATAATTGGAGCGCATR	SNP	74	1	2BL.fa	2BL.fa	TGCAGGACGGTGCTGGACTGCAACCTCACAACAAACAGTTAAGCTCGCAAGCGATGATCATAATTGGAGCGCATG	TGCAGGACGGTGCTGGACTGCAACCTCACAACAAACAGTTAAGCTCGCAAGCGATGATCATAATTGGAGCGCATA
A15647	TGCAGGACTACCACAACCTCCGCGCAGCCGCCTACAACTCCCACGTCAAGGAGCTGGCCAAGCGGACCAGCRACT	SNP	71	1	unknown	1BS.fa	TGCAGGACTACCACAACCTCCGCGCAGCCGCCTACAACTCCCACGTCAAGGAGCTGGCCAAGCGGACCAGCAACT	TGCAGGACTACCACAACCTCCGCGCAGCCGCCTACAACTCCCACGTCAAGGAGCTGGCCAAGCGGACCAGCGACT
A15666	TGCAGGACTCGCTYTGTCATGTGGCGACGCTCGTTGCCCTCGAGCTTGTCTAGCTCGTCTGCTRCCGCCTGGGCA	SNP	13 63	1	2AL.fa	2AL.fa	TGCAGGACTCGCTCTGTCATGTGGCGACGCTCGTTGCCCTCGAGCTTGTCTAGCTCGTCTGCTACCGCCTGGGCA	TGCAGGACTCGCTTTGTCATGTGGCGACGCTCGTTGCCCTCGAGCTTGTCTAGCTCGTCTGCTGCCGCCTGGGCA
A15669	TGCAGGACTGAGGGGACGCGACGAGGGCGGTTGGTCCGACGATCTTGGGAGCAGARCAAGCACTCGCCGACGGTT	SNP	55	1	1BL.fa	1BL.fa	TGCAGGACTGAGGGGACGCGACGAGGGCGGTTGGTCCGACGATCTTGGGAGCAGAGCAAGCACTCGCCGACGGTT	TGCAGGACTGAGGGGACGCGACGAGGGCGGTTGGTCCGACGATCTTGGGAGCAGAACAAGCACTCGCCGACGGTT
A15681	TGCAGGACTTAAAGAGATACCTRTCCACCACTCCAACACTTGTCGCACCTAAGCCACAAGAGAAGTTGCTRCTAT	SNP	22 70	3	3B.fa_5BS.fa	2BL.fa_3B.fa_5BL.fa	TGCAGGACTTAAAGAGATACCTGTCCACCACTCCAACACTTGTCGCACCTAAGCCACAAGAGAAGTTGCTACTAT	TGCAGGACTTAAAGAGATACCTATCCACCACTCCAACACTTGTCGCACCTAAGCCACAAGAGAAGTTGCTGCTAT
A15695	TGCAGGACTTAAAGAGATACCTGTCGTCTACTCCAACACTTGTCGCACCTAAMCMMMARRRRARKTKKTKSYKKW	INDEL	52	2	4BS.fa_5BL.fa	unknown	TGCAGGACTTAAAGAGATACCTGTCGTCTACTCCAACACTTGTCGCACCTAAACCACAAGAGAAGTTGTTGCTGT	TGCAGGACTTAAAGAGATACCTGTCGTCTACTCCAACACTTGTCGCACCTAACCACAAGAGAAGTTGTTGCTGTA
A15705	TGCAGGACTTCGCSGCGGTGTACCGCGAGTTCTCCCGCCGCGGCGACTGGCAGCGCTCCGTGCGCCTCTTCAAGT	SNP	13	0	unknown	unknown	TGCAGGACTTCGCGGCGGTGTACCGCGAGTTCTCCCGCCGCGGCGACTGGCAGCGCTCCGTGCGCCTCTTCAAGT	TGCAGGACTTCGCCGCGGTGTACCGCGAGTTCTCCCGCCGCGGCGACTGGCAGCGCTCCGTGCGCCTCTTCAAGT
A15719	TGCAGGACTTGAAGAGATACCTGTCCTCCACCCCAACACTTGTCGCACCTAACCACAAGAGAAGTTGCTGCTWTA	SNP	72	0	unknown	unknown	TGCAGGACTTGAAGAGATACCTGTCCTCCACCCCAACACTTGTCGCACCTAACCACAAGAGAAGTTGCTGCTTTA	TGCAGGACTTGAAGAGATACCTGTCCTCCACCCCAACACTTGTCGCACCTAACCACAAGAGAAGTTGCTGCTATA
A15720	TGCAGGACTTGAAGAGATACCTGTCCTCCACTCMAATACTTGTCGCACCTAGCCACAAGAGAAGTTGCTGYTGTA	SNP	33 70	0	unknown	unknown	TGCAGGACTTGAAGAGATACCTGTCCTCCACTCAAATACTTGTCGCACCTAGCCACAAGAGAAGTTGCTGCTGTA	TGCAGGACTTGAAGAGATACCTGTCCTCCACTCCAATACTTGTCGCACCTAGCCACAAGAGAAGTTGCTGTTGTA
A15729	TGCAGGACTTGAAGAGATACCTGTCCTCCACTCCAACACTTGTTGCACCTAARCCACAAGAGAAGTTWCTGCTGT	SNP	52 67	3	1BL.fa_2BS.fa_5BS.fa	6AS.fa	TGCAGGACTTGAAGAGATACCTGTCCTCCACTCCAACACTTGTTGCACCTAAGCCACAAGAGAAGTTTCTGCTGT	TGCAGGACTTGAAGAGATACCTGTCCTCCACTCCAACACTTGTTGCACCTAAACCACAAGAGAAGTTACTGCTGT
A15765	TGCAGGAGAAGACAAGTGCTATTAAATCACAGGTCAATGTTAAACCCTCGATAAATGATAYTCATGAMGAGTCCC	SNP	60 67	1	2BS.fa	2BS.fa	TGCAGGAGAAGACAAGTGCTATTAAATCACAGGTCAATGTTAAACCCTCGATAAATGATACTCATGACGAGTCCC	TGCAGGAGAAGACAAGTGCTATTAAATCACAGGTCAATGTTAAACCCTCGATAAATGATATTCATGAAGAGTCCC
A15771	TGCAGGAGAAGTGATTGTSTAAAGATGATGGCAAACCTATAAYAACACGATGACAAAACATTGAGGATGCGGGCA	SNP	18 42	1	6AL.fa	6AL.fa	TGCAGGAGAAGTGATTGTCTAAAGATGATGGCAAACCTATAATAACACGATGACAAAACATTGAGGATGCGGGCA	TGCAGGAGAAGTGATTGTGTAAAGATGATGGCAAACCTATAACAACACGATGACAAAACATTGAGGATGCGGGCA
A15772	TGCAGGAGAATCGCGGCGACAATTGCCAAGAAGAAGGCGACCACGCMCCAGAACCATAARAAAACAGTATCTGCT	SNP	46 59	0	unknown	unknown	TGCAGGAGAATCGCGGCGACAATTGCCAAGAAGAAGGCGACCACGCACCAGAACCATAAAAAAACAGTATCTGCT	TGCAGGAGAATCGCGGCGACAATTGCCAAGAAGAAGGCGACCACGCCCCAGAACCATAAGAAAACAGTATCTGCT
A15811	TGCAGGAGAGGGTCGCCCTGGGCAGGAGYGCGTGGATGCTGGCCGACTTCGTGATCCTCTTCCTCSTCCTCGCCC	SNP	28 65	0	unknown		TGCAGGAGAGGGTCGCCCTGGGCAGGAGTGCGTGGATGCTGGCCGACTTCGTGATCCTCTTCCTCCTCCTCGCCC	TGCAGGAGAGGGTCGCCCTGGGCAGGAGCGCGTGGATGCTGGCCGACTTCGTGATCCTCTTCCTCGTCCTCGCCC
A15816	TGCAGGAGATCTATGAGGTTCGGCATAAGTGGGTTAAGGCRTACTTCAGTGACACATTYTGTGCTACACTGACTA	SNP	40 58	1	6DL.fa	6DL.fa	TGCAGGAGATCTATGAGGTTCGGCATAAGTGGGTTAAGGCATACTTCAGTGACACATTTTGTGCTACACTGACTA	TGCAGGAGATCTATGAGGTTCGGCATAAGTGGGTTAAGGCGTACTTCAGTGACACATTCTGTGCTACACTGACTA
A15825	TGCAGGAGATGGAAGAGCGCATCCGGCGCGAGCTYGAGTACGAGCAGCTCTTCCTCGATTCGGGCCTCACGRCAT	SNP	34 71	5	2DS.fa_4BS.fa_4DS.fa_5DL.fa	2DS.fa_3AS.fa_4BS.fa_4DS.fa_5DL.fa	TGCAGGAGATGGAAGAGCGCATCCGGCGCGAGCTCGAGTACGAGCAGCTCTTCCTCGATTCGGGCCTCACGACAT	TGCAGGAGATGGAAGAGCGCATCCGGCGCGAGCTTGAGTACGAGCAGCTCTTCCTCGATTCGGGCCTCACGGCAT
A15833	TGCAGGAGAYGTGGTCACAGATTAATCGACTGATGTCACTCGGGGCGTCTAAAAACTCTAGCCAGGGAGTATTAA	SNP	9	0	unknown	unknown	TGCAGGAGATGTGGTCACAGATTAATCGACTGATGTCACTCGGGGCGTCTAAAAACTCTAGCCAGGGAGTATTAA	TGCAGGAGACGTGGTCACAGATTAATCGACTGATGTCACTCGGGGCGTCTAAAAACTCTAGCCAGGGAGTATTAA
A15846	TGCAGGAGCAACACCAGATGTTATGAACGTCTGGCAGAGCAAAGMTRATGACTACTCAATAGTTCAGTGTGCCAT	SNP	44 46	16	1BS.fa_1DL.fa_1DS.fa_2DS.fa_3DL.fa_4BS.fa_4DL.fa_5AS.fa_5BL.fa_5DL.fa_5DS.fa_6DS.fa_7AL.fa_7AS.fa_7BS.fa_7DL.fa	1AS.fa_1DL.fa_2BS.fa_2DS.fa_3AL.fa_4BS.fa_5BL.fa_5DL.fa_6DS.fa_7BS.fa	TGCAGGAGCAACACCAGATGTTATGAACGTCTGGCAGAGCAAAGATGATGACTACTCAATAGTTCAGTGTGCCAT	TGCAGGAGCAACACCAGATGTTATGAACGTCTGGCAGAGCAAAGCTAATGACTACTCAATAGTTCAGTGTGCCAT
A15852	TGCAGGAGCAACRCYAGATGTTATGAACATCTGGCAGAGCAAAGCTGATGACTACTCAATAGTTCAGTGTGCCAT	SNP	12 14	21	1DS.fa_2AS.fa_2BL.fa_2DL.fa_3DL.fa_4BS.fa_4DL.fa_5AS.fa_5BS.fa_5DS.fa_6BL.fa_6DL.fa_6DS.fa_7AL.fa_7AS.fa_7BS.fa_7DS.fa	1BL.fa_1BS.fa_1DS.fa_2AL.fa_2BL.fa_2BS.fa_2DL.fa_2DS.fa_3AL.fa_3AS.fa_4AS.fa_4DL.fa_4DS.fa_5AS.fa_5BS.fa_5DL.fa_6AL.fa_6BL.fa_7AL.fa_7BS.fa_7DS.fa	TGCAGGAGCAACACTAGATGTTATGAACATCTGGCAGAGCAAAGCTGATGACTACTCAATAGTTCAGTGTGCCAT	TGCAGGAGCAACGCCAGATGTTATGAACATCTGGCAGAGCAAAGCTGATGACTACTCAATAGTTCAGTGTGCCAT
A15855	TGCAGGAGCAACGCCARATGTTATGAACACCTRGCAGAGCAAAGCTGATGACTACTCGATAGTTCAGTGTGCCAT	SNP	16 32	18	1AS.fa_1BL.fa_1BS.fa_2AL.fa_2AS.fa_2DL.fa_3AL.fa_3AS.fa_4AL.fa_4DS.fa_5AL.fa_5BL.fa_5DS.fa_6AL.fa_6DL.fa_7AS.fa_7BS.fa_7DL.fa	1BL.fa_1BS.fa_3AS.fa_4DL.fa_4DS.fa_5AL.fa_5BL.fa_5DL.fa_5DS.fa_6DL.fa_7AS.fa_7BS.fa_7DL.fa	TGCAGGAGCAACGCCAGATGTTATGAACACCTAGCAGAGCAAAGCTGATGACTACTCGATAGTTCAGTGTGCCAT	TGCAGGAGCAACGCCAAATGTTATGAACACCTGGCAGAGCAAAGCTGATGACTACTCGATAGTTCAGTGTGCCAT
A15868	TGCAGGAGCACCTCCAGCGCATGCGCGAACTTCTCACCGYGATGAACACGCAGCAGGTCCGTCTGGACGCTCCTG	SNP	39	0	unknown	unknown	TGCAGGAGCACCTCCAGCGCATGCGCGAACTTCTCACCGCGATGAACACGCAGCAGGTCCGTCTGGACGCTCCTG	TGCAGGAGCACCTCCAGCGCATGCGCGAACTTCTCACCGTGATGAACACGCAGCAGGTCCGTCTGGACGCTCCTG
A15870	TGCAGGAGCACGCGCATGCAAARGGKYSGSCCCCACCCGAACGAGCCAGTGAGGCAGCCAGCGGCTAGCGCCTGC	INDEL	22	0	unknown	unknown	TGCAGGAGCACGCGCATGCAAAGGGTCGGCCCCCACCCGAACGAGCCAGTGAGGCAGCCAGCGGCTAGCGCCTGC	TGCAGGAGCACGCGCATGCAAAAGGGTCGGCCCCACCCGAACGAGCCAGTGAGGCAGCCAGCGGCTAGCGCCTGC
A15903	TGCAGGAGCCATAGGAGTTGTCTTTATTTTTGTATGACCTGCGTGTCATTGARRAACGCCAKGTAAATTACTTTA	SNP	52	8	5BL.fa	1AL.fa_2AS.fa_3AL.fa_4AS.fa_5AL.fa_5BS.fa_6AL.fa_6AS.fa	TGCAGGAGCCATAGGAGTTGTCTTTATTTTTGTATGACCTGCGTGTCATTGAAGAACGCCAGGTAAATTACTTTA	TGCAGGAGCCATAGGAGTTGTCTTTATTTTTGTATGACCTGCGTGTCATTGAGAAACGCCATGTAAATTACTTTA
A15920	TGCAGGAGCCTTTTCGCGTGCCAAGCCAGACCCGCCTGTCGGCGTTGKGACCTCGTGTCTGGCTGGTCTGGTTGC	SNP	47	1	3B.fa	3B.fa	TGCAGGAGCCTTTTCGCGTGCCAAGCCAGACCCGCCTGTCGGCGTTGGGACCTCGTGTCTGGCTGGTCTGGTTGC	TGCAGGAGCCTTTTCGCGTGCCAAGCCAGACCCGCCTGTCGGCGTTGTGACCTCGTGTCTGGCTGGTCTGGTTGC
A15922	TGCAGGAGCGACGTTGTTGATGATGATGTTGGCGACAATCTATTGTTAACGGTGTTGACGATGATGATGAATARC	SNP	73	1	2BL.fa	2BL.fa	TGCAGGAGCGACGTTGTTGATGATGATGTTGGCGACAATCTATTGTTAACGGTGTTGACGATGATGATGAATAGC	TGCAGGAGCGACGTTGTTGATGATGATGTTGGCGACAATCTATTGTTAACGGTGTTGACGATGATGATGAATAAC
A15944	TGCAGGAGCTACTCGTGCAGTACGGGCCGTGCTGCAAAAATCACAATACAATGSMRKYYKSSRRKYCSKYCMMMM	INDEL	53	1	6DS.fa	unknown	TGCAGGAGCTACTCGTGCAGTACGGGCCGTGCTGCAAAAATCACAATACAATGGCAGTCTGCGAGTCCGTCCACA	TGCAGGAGCTACTCGTGCAGTACGGGCCGTGCTGCAAAAATCACAATACAATGCAGTCTGCGAGTCCGTCCACAC
A1603	TGCAGACCCGAGCGGTGACTGCTTTGAATGCACAGAGGCGGTGGGTAGTCACAGGGACGCCARTTCAGAACAGCT	SNP	62	1	2BS.fa	2BS.fa	TGCAGACCCGAGCGGTGACTGCTTTGAATGCACAGAGGCGGTGGGTAGTCACAGGGACGCCAGTTCAGAACAGCT	TGCAGACCCGAGCGGTGACTGCTTTGAATGCACAGAGGCGGTGGGTAGTCACAGGGACGCCAATTCAGAACAGCT
A1618	TGCAGACCCTTGTAGACCACAGCACGAACCCCATGCCCACCSSSRARRWKRRSCCSSCSSCCCSSSGSMRGRARR	INDEL	41	1	unknown	5BL.fa	TGCAGACCCTTGTAGACCACAGCACGAACCCCATGCCCACCCGCGAAGATGAGCCCGCCGCCCCGCGGCAGGAAG	TGCAGACCCTTGTAGACCACAGCACGAACCCCATGCCCACCGCGAAGATGAGCCCGCCGCCCCGCGGCAGGAAGA
A1624	TGCAGACCGACAGTGATGTCGCTGGTTCTCTGGGTTGTTGCGTGTGCGCTGAAACTGGGGGTGGAMYKRWYSRWY	INDEL	65	0	unknown	unknown	TGCAGACCGACAGTGATGTCGCTGGTTCTCTGGGTTGTTGCGTGTGCGCTGAAACTGGGGGTGGAACTGATCGAT	TGCAGACCGACAGTGATGTCGCTGGTTCTCTGGGTTGTTGCGTGTGCGCTGAAACTGGGGGTGGACTGATCGATC
A1631	TGCAGACCGCGAGGCTCTAGGGGCGGCTTGACCGACCTAGGGCAGCCCATAGCCGCTGCACTCCCCGAYGGGGTC	SNP	68	8	1BL.fa_2BS.fa_3B.fa_4BL.fa_4BS.fa_5BS.fa_7BL.fa	1BL.fa_1BS.fa_2BS.fa_3B.fa_4BL.fa_4BS.fa_5BL.fa_5BS.fa	TGCAGACCGCGAGGCTCTAGGGGCGGCTTGACCGACCTAGGGCAGCCCATAGCCGCTGCACTCCCCGATGGGGTC	TGCAGACCGCGAGGCTCTAGGGGCGGCTTGACCGACCTAGGGCAGCCCATAGCCGCTGCACTCCCCGACGGGGTC
A1667	TGCAGACCTGGGGCTTCTTCCTGGKKRRSSRRSSKYYKSMAMYKSMWYGCGTGCACCTCAATTAGCTCATAAAGT	INDEL	24	0	unknown	unknown	TGCAGACCTGGGGCTTCTTCCTGGTGAGCGAGCGTCTGCAACTGCATCGCGTGCACCTCAATTAGCTCATAAAGT	TGCAGACCTGGGGCTTCTTCCTGGGTGAGCGAGCGTCTGCAACTGCATGCGTGCACCTCAATTAGCTCATAAAGT
A1674	TGCAGACCTGTCCACTTGCATCCTGATGCCTAAGTCATGTGTTGTCTGYYTTKSCYYMRKTTWARKWRSYACGTG	INDEL	48	0	unknown	unknown	TGCAGACCTGTCCACTTGCATCCTGATGCCTAAGTCATGTGTTGTCTGCTTTGCCTCAGTTTAAGTAGCTACGTG	TGCAGACCTGTCCACTTGCATCCTGATGCCTAAGTCATGTGTTGTCTGTCTTTGCCTCAGTTTAAGTAGCACGTG
A1675	TGCAGACCTGTGTCTTGTAGCGCGSGTGGGGGATGATGAGGCGGAGCTSGGCGATGTCGTGCGCGAAATGCCACT	SNP	24 48	1	3B.fa	3B.fa	TGCAGACCTGTGTCTTGTAGCGCGCGTGGGGGATGATGAGGCGGAGCTCGGCGATGTCGTGCGCGAAATGCCACT	TGCAGACCTGTGTCTTGTAGCGCGGGTGGGGGATGATGAGGCGGAGCTGGGCGATGTCGTGCGCGAAATGCCACT
A1684	TGCAGACCTTGGTGGAGGTTATCTCCCTCAGCCACTARTAGAAAACAGTGCTTTGGTCACGGGGCAATTGGTGGA	SNP	37	1	5AL.fa	5AL.fa	TGCAGACCTTGGTGGAGGTTATCTCCCTCAGCCACTAGTAGAAAACAGTGCTTTGGTCACGGGGCAATTGGTGGA	TGCAGACCTTGGTGGAGGTTATCTCCCTCAGCCACTAATAGAAAACAGTGCTTTGGTCACGGGGCAATTGGTGGA
A1696	TGCAGACGACCCATGGTTTTAAATAGCGCGGTATAGCACACTATATCGTTTAGAARRRSYYCSSCSSYWARRAGC	INDEL	55	0	unknown	unknown	TGCAGACGACCCATGGTTTTAAATAGCGCGGTATAGCACACTATATCGTTTAGAAAGAGCTCCGCCGCTAAGAGC	TGCAGACGACCCATGGTTTTAAATAGCGCGGTATAGCACACTATATCGTTTAGAAGAGCTCCGCCGCTAAGAAGC
A1701	TGCAGACGAGCATGTGGAGCACATAGTTGAAGGTCTTGGTGGAGGGCCAGCAGCCGTACTCGGGCATCGCGYAGA	SNP	71	2	2BL.fa	2AL.fa_2BL.fa	TGCAGACGAGCATGTGGAGCACATAGTTGAAGGTCTTGGTGGAGGGCCAGCAGCCGTACTCGGGCATCGCGCAGA	TGCAGACGAGCATGTGGAGCACATAGTTGAAGGTCTTGGTGGAGGGCCAGCAGCCGTACTCGGGCATCGCGTAGA
A1743	TGCAGACGCTCCTTCAATCAGAACCCTGGGATGTCTAGTTTGGTCAAAMTGACATGTCAAATTTGTGTGAACTCT	SNP	48	0	unknown	unknown	TGCAGACGCTCCTTCAATCAGAACCCTGGGATGTCTAGTTTGGTCAAACTGACATGTCAAATTTGTGTGAACTCT	TGCAGACGCTCCTTCAATCAGAACCCTGGGATGTCTAGTTTGGTCAAAATGACATGTCAAATTTGTGTGAACTCT
A1744	TGCAGACGCTGTTCAGAGACACGTCGGACGGGRAGAACAGCTGCCTGTTTCAGAGTCTGGTGTCATACGCGGAAG	SNP	32	1	6DL.fa	6DL.fa	TGCAGACGCTGTTCAGAGACACGTCGGACGGGAAGAACAGCTGCCTGTTTCAGAGTCTGGTGTCATACGCGGAAG	TGCAGACGCTGTTCAGAGACACGTCGGACGGGGAGAACAGCTGCCTGTTTCAGAGTCTGGTGTCATACGCGGAAG
A1749	TGCAGACGGACTAAAATYMRKWAAAAWWRGRWKGKKRWYMMCMWTCACCAGCAGGAAAGATAAAACAACTTCCCC	INDEL	17	0	unknown	unknown	TGCAGACGGACTAAAATTCAGTAAAAATAGGATGGTGATCACCATCACCAGCAGGAAAGATAAAACAACTTCCCC	TGCAGACGGACTAAAATCAGTAAAAATAGGATGGTGATCACCATTCACCAGCAGGAAAGATAAAACAACTTCCCC
A1751	TGCAGACGGAGCAGCAKGCCATCTTTGATTCCCTCTGCTCAGAGTCGGATGCGGAGGCCAGACGCCGCCGTCGGT	SNP	16	1	2BS.fa	2BS.fa	TGCAGACGGAGCAGCATGCCATCTTTGATTCCCTCTGCTCAGAGTCGGATGCGGAGGCCAGACGCCGCCGTCGGT	TGCAGACGGAGCAGCAGGCCATCTTTGATTCCCTCTGCTCAGAGTCGGATGCGGAGGCCAGACGCCGCCGTCGGT
A1762	TGCAGACGGCTGTCCTTTAAARRAAAATGATAAAAGCAGATGCCAGGGCGCACAGAAGTAGCACGGCAGCAATAG	SNP	21 22	0	unknown	unknown	TGCAGACGGCTGTCCTTTAAAAGAAAATGATAAAAGCAGATGCCAGGGCGCACAGAAGTAGCACGGCAGCAATAG	TGCAGACGGCTGTCCTTTAAAGAAAAATGATAAAAGCAGATGCCAGGGCGCACAGAAGTAGCACGGCAGCAATAG
A1774	TGCAGACRTAAGCAGACAGTAACAAACGAGTAGCATCCGCGGTGTCTAATTGACTCCTGCCTCCGATCCTCCTGA	SNP	7	1	2BL.fa	2BL.fa	TGCAGACGTAAGCAGACAGTAACAAACGAGTAGCATCCGCGGTGTCTAATTGACTCCTGCCTCCGATCCTCCTGA	TGCAGACATAAGCAGACAGTAACAAACGAGTAGCATCCGCGGTGTCTAATTGACTCCTGCCTCCGATCCTCCTGA
A1797	TGCAGACGTGGCCGTGAATGGCGATGACRAGGAACGCACGTGGACGTGGGTGCTGGACGTGGAGAAGGCGCTGAG	SNP	28	1	2BL.fa	2BL.fa	TGCAGACGTGGCCGTGAATGGCGATGACGAGGAACGCACGTGGACGTGGGTGCTGGACGTGGAGAAGGCGCTGAG	TGCAGACGTGGCCGTGAATGGCGATGACAAGGAACGCACGTGGACGTGGGTGCTGGACGTGGAGAAGGCGCTGAG
A1835	TGCAGACTCATCGATCCGTCCATGAACTCCATTGGCGTCTCTGCACAATCCTCGAGAAAGGCAATCAGATCTAYC	SNP	73	0	unknown	unknown	TGCAGACTCATCGATCCGTCCATGAACTCCATTGGCGTCTCTGCACAATCCTCGAGAAAGGCAATCAGATCTACC	TGCAGACTCATCGATCCGTCCATGAACTCCATTGGCGTCTCTGCACAATCCTCGAGAAAGGCAATCAGATCTATC
A1837	TGCAGACTCCAGTCAAGAAATATATMMRKKGGKTKSMRRWTTKGKYYTKRMYYYKGGKYSKTTKKTYCMARRWWW	INDEL	25	0	unknown	unknown	TGCAGACTCCAGTCAAGAAATATATACAGTGGGTTGCAGATTTGGTCTTGACTCTGGGTCGTTTGTTCCAAGATA	TGCAGACTCCAGTCAAGAAATATATCAGTGGGTTGCAGATTTGGTCTTGACTCTGGGTCGTTTGTTCCAAGATAT
A1852	TGCAGACTCTACGTGTAGAGTACGCAGACTTGAAAAGGTAACCAAGGAATCRCCAGACTGAACCTTGAAGTTTCC	SNP	51	3	2AL.fa_2BL.fa_2DL.fa	2AL.fa_2DL.fa	TGCAGACTCTACGTGTAGAGTACGCAGACTTGAAAAGGTAACCAAGGAATCACCAGACTGAACCTTGAAGTTTCC	TGCAGACTCTACGTGTAGAGTACGCAGACTTGAAAAGGTAACCAAGGAATCGCCAGACTGAACCTTGAAGTTTCC
A1860	TGCAGACTCTGGTGGACCACATCACGAATCCCMWKSCCMMCMMSRARRWKRRSCCSSCSSCCCCGCGGCAGGAAG	INDEL	32	0	unknown	unknown	TGCAGACTCTGGTGGACCACATCACGAATCCCCATGCCCACCACGAAGATGAGCCCGCCGCCCCGCGGCAGGAAG	TGCAGACTCTGGTGGACCACATCACGAATCCCATGCCCACCACGAAGATGAGCCCGCCGCCCCCGCGGCAGGAAG
A1905	TGCAGACTTWRRAAAMSGCCCGAAACACCCTCAAGATGGCCTCGGATGAAAAAGTGTTCAACATGAAAGTGTGCG	INDEL	9	0	unknown	unknown	TGCAGACTTAGAAAACGGCCCGAAACACCCTCAAGATGGCCTCGGATGAAAAAGTGTTCAACATGAAAGTGTGCG	TGCAGACTTTAGAAAACGCCCGAAACACCCTCAAGATGGCCTCGGATGAAAAAGTGTTCAACATGAAAGTGTGCG
A1916	TGCAGACTTCCGTCGATGCTTTCTTCCTTCCTCTAGATCAATCTTMCACGGCCTCCGAACAAGCTAGCTCATGAT	SNP	45	1	3B.fa	3B.fa	TGCAGACTTCCGTCGATGCTTTCTTCCTTCCTCTAGATCAATCTTACACGGCCTCCGAACAAGCTAGCTCATGAT	TGCAGACTTCCGTCGATGCTTTCTTCCTTCCTCTAGATCAATCTTCCACGGCCTCCGAACAAGCTAGCTCATGAT
A1918	TGCAGACTTCGAAAAATGCCACTGGAAGTGGCATGAAGTGGCATTTTTYAAAGTTTGGAAATTGCGGTGGCATTT	SNP	48	14	1AL.fa_1AS.fa_1BL.fa_2AL.fa_2AS.fa_2BL.fa_3AS.fa_4AL.fa_4AS.fa_4DL.fa_5AS.fa_6AL.fa_7AL.fa_7AS.fa	1AL.fa_1AS.fa_1BL.fa_2AL.fa_2BL.fa_4AS.fa_6AL.fa_7AL.fa_7AS.fa	TGCAGACTTCGAAAAATGCCACTGGAAGTGGCATGAAGTGGCATTTTTCAAAGTTTGGAAATTGCGGTGGCATTT	TGCAGACTTCGAAAAATGCCACTGGAAGTGGCATGAAGTGGCATTTTTTAAAGTTTGGAAATTGCGGTGGCATTT
A1927	TGCAGACTTCGGAAAACAGCCAAAAACTCTCTCRGGATGGCCTCTAATCAAAAAACGTTCAGCATGAAAGTTGTT	SNP	33	6	2AL.fa_2BL.fa_2DL.fa_4AL.fa_5BL.fa_6AS.fa	6AS.fa	TGCAGACTTCGGAAAACAGCCAAAAACTCTCTCAGGATGGCCTCTAATCAAAAAACGTTCAGCATGAAAGTTGTT	TGCAGACTTCGGAAAACAGCCAAAAACTCTCTCGGGATGGCCTCTAATCAAAAAACGTTCAGCATGAAAGTTGTT
A1937	TGCAGACTTGCTTCTTCTATTAGTAAATCCTAATCGCCATTARCCATGGAAACTTTTTTAGACTTGCTTATTTGC	SNP	42	1	2BS.fa	2BS.fa	TGCAGACTTGCTTCTTCTATTAGTAAATCCTAATCGCCATTAGCCATGGAAACTTTTTTAGACTTGCTTATTTGC	TGCAGACTTGCTTCTTCTATTAGTAAATCCTAATCGCCATTAACCATGGAAACTTTTTTAGACTTGCTTATTTGC
A1948	TGCAGACTTTAGAAAACAGCCCGAAACACCCTCAAGATTGCCTCATTTCAAAACGTRTTCAACACCAAAGTTGTG	SNP	56	1	7DL.fa	7DL.fa	TGCAGACTTTAGAAAACAGCCCGAAACACCCTCAAGATTGCCTCATTTCAAAACGTATTCAACACCAAAGTTGTG	TGCAGACTTTAGAAAACAGCCCGAAACACCCTCAAGATTGCCTCATTTCAAAACGTGTTCAACACCAAAGTTGTG
A1954	TGCAGACTTTAGAAAACGGMCCGAAACACCCTCAAGGTGGCCTCGGATGAAAAAAGYGTTCAACATGAAAGTTGT	SNP	19 56	0	unknown	unknown	TGCAGACTTTAGAAAACGGACCGAAACACCCTCAAGGTGGCCTCGGATGAAAAAAGCGTTCAACATGAAAGTTGT	TGCAGACTTTAGAAAACGGCCCGAAACACCCTCAAGGTGGCCTCGGATGAAAAAAGTGTTCAACATGAAAGTTGT
A1968	TGCAGAMTTTAGAAAACGRCCCGAAACACCCTCAAGATGGCCTCGGATGAAAAAAGTATTCAGCATGAAAGTTGT	SNP	6 18	0	unknown	unknown	TGCAGACTTTAGAAAACGGCCCGAAACACCCTCAAGATGGCCTCGGATGAAAAAAGTATTCAGCATGAAAGTTGT	TGCAGAATTTAGAAAACGACCCGAAACACCCTCAAGATGGCCTCGGATGAAAAAAGTATTCAGCATGAAAGTTGT
A1979	TGCAGACTTTAGAAAACGGCCCGAAACGCCCTAAAKATGGCCTCATATCGAAAAGTGTTCAACATGAAAGTTGTG	SNP	35	1	1AS.fa	1AS.fa	TGCAGACTTTAGAAAACGGCCCGAAACGCCCTAAAGATGGCCTCATATCGAAAAGTGTTCAACATGAAAGTTGTG	TGCAGACTTTAGAAAACGGCCCGAAACGCCCTAAATATGGCCTCATATCGAAAAGTGTTCAACATGAAAGTTGTG
A1985	TGCAGACTTTAGAAAACGGCCCGARACACCCCCAAGATGGCCTCAGATGAAAATTGTTCAACATGAAAGTTGTGC	SNP	24	0	unknown	unknown	TGCAGACTTTAGAAAACGGCCCGAGACACCCCCAAGATGGCCTCAGATGAAAATTGTTCAACATGAAAGTTGTGC	TGCAGACTTTAGAAAACGGCCCGAAACACCCCCAAGATGGCCTCAGATGAAAATTGTTCAACATGAAAGTTGTGC
A1992	TGCAGACTTTAGAAAACGGCCTGAAACYCCMTCAAGATGGCCTCAGATCAAAAGTGTTCAACATGAAAGTTGTGC	SNP	27 30	0	unknown	unknown	TGCAGACTTTAGAAAACGGCCTGAAACTCCATCAAGATGGCCTCAGATCAAAAGTGTTCAACATGAAAGTTGTGC	TGCAGACTTTAGAAAACGGCCTGAAACCCCCTCAAGATGGCCTCAGATCAAAAGTGTTCAACATGAAAGTTGTGC
A2000	TGCAGACTTTAGAAAAYGGCCCGAAACACCCTCAAGATGGCCTCAGATGAAAAGTGTTCAACATKAAAGTTGTGC	SNP	16 64	0	unknown	unknown	TGCAGACTTTAGAAAATGGCCCGAAACACCCTCAAGATGGCCTCAGATGAAAAGTGTTCAACATTAAAGTTGTGC	TGCAGACTTTAGAAAACGGCCCGAAACACCCTCAAGATGGCCTCAGATGAAAAGTGTTCAACATGAAAGTTGTGC
A2010	TGCAGACTTTAGAAAATGGCCCGAAACTCCCTCAAGATGACCTCAMATCGAAAAGTGTTCAACATGAAAGTTGTG	SNP	45	1	unknown	3B.fa	TGCAGACTTTAGAAAATGGCCCGAAACTCCCTCAAGATGACCTCAAATCGAAAAGTGTTCAACATGAAAGTTGTG	TGCAGACTTTAGAAAATGGCCCGAAACTCCCTCAAGATGACCTCACATCGAAAAGTGTTCAACATGAAAGTTGTG
A2012	TGCAGACTTTAGAAAGTGGCCCGAAACCCCCTCARGATGGCCTCAGATCAAAAAGGGCCCAATATGAAAGTTGTG	SNP	34	1	1BS.fa	1BS.fa	TGCAGACTTTAGAAAGTGGCCCGAAACCCCCTCAGGATGGCCTCAGATCAAAAAGGGCCCAATATGAAAGTTGTG	TGCAGACTTTAGAAAGTGGCCCGAAACCCCCTCAAGATGGCCTCAGATCAAAAAGGGCCCAATATGAAAGTTGTG
A2026	TGCAGACTTTGTTTCTCTTTTAGTTGGAAATCATACATACAYCTGCGAAAGCAGAATTYACGGGTGCATAAATTA	SNP	41 58	0	unknown	unknown	TGCAGACTTTGTTTCTCTTTTAGTTGGAAATCATACATACACCTGCGAAAGCAGAATTTACGGGTGCATAAATTA	TGCAGACTTTGTTTCTCTTTTAGTTGGAAATCATACATACATCTGCGAAAGCAGAATTCACGGGTGCATAAATTA
A2027	TGCAGACTTTWRKKKTKKTTYCSKTTWWYYKGSYTWWKKWRSYYMARSCYWAAWTYYKSSRRSYTTTAGTAGTTA	INDEL	10	0	unknown	unknown	TGCAGACTTTTAGTGTTGTTTCCGTTTATCTGGCTTATGTAGCTCAAGCCTAAATTCTGCGAGCTTTAGTAGTTA	TGCAGACTTTAGTGTTGTTTCCGTTTATCTGGCTTATGTAGCTCAAGCCTAAATTCTGCGAGCTTTTAGTAGTTA
A2032	TGCAGAGAAAAACAAAGGGACAAACAAAGTAAGCTGAAAWKKYYTWWYCMMYTKGSYWWKGKTTTTTTGTACTGA	INDEL	39	0	unknown	unknown	TGCAGAGAAAAACAAAGGGACAAACAAAGTAAGCTGAAATGTCTTATCCACTTGGCTATGGTTTTTTTGTACTGA	TGCAGAGAAAAACAAAGGGACAAACAAAGTAAGCTGAAAATGTCTTATCCACTTGGCTATGGTTTTTTGTACTGA
A2040	TGCAGAGAAAGAATATTTCCCTATGAGAGCCGCACTACTCACGACGGTGCACGACTATCTCGGTTMCGGATATCT	SNP	65	22	1BL.fa_1DL.fa_2AS.fa_2BS.fa_2DS.fa_3AS.fa_3B.fa_3DS.fa_4BL.fa_4BS.fa_4DS.fa_5AS.fa_5BL.fa_5BS.fa_5DS.fa_6AS.fa_6BL.fa	1BL.fa_1DL.fa_1DS.fa_2AS.fa_2BS.fa_2DS.fa_3AS.fa_3B.fa_3DS.fa_4AS.fa_4BL.fa_4BS.fa_4DL.fa_4DS.fa_5AS.fa_5BL.fa_5BS.fa_5DS.fa_6AS.fa_6BL.fa_6DS.fa_7DL.fa	TGCAGAGAAAGAATATTTCCCTATGAGAGCCGCACTACTCACGACGGTGCACGACTATCTCGGTTCCGGATATCT	TGCAGAGAAAGAATATTTCCCTATGAGAGCCGCACTACTCACGACGGTGCACGACTATCTCGGTTACGGATATCT
A2045	TGCAGAGAAAGATCAACGTCAACAACTTCCAGCCATTCTGAGCCTTGAGTCTTRCRCACAGGAATGTCATGGCAA	SNP	53 55	0	unknown	unknown	TGCAGAGAAAGATCAACGTCAACAACTTCCAGCCATTCTGAGCCTTGAGTCTTACACACAGGAATGTCATGGCAA	TGCAGAGAAAGATCAACGTCAACAACTTCCAGCCATTCTGAGCCTTGAGTCTTGCGCACAGGAATGTCATGGCAA
A2060	TGCAGAGAAGAAATAGATTTCCCTATCTGCGATGCAAACATGATGCATTCTYMRKYYKKWARSCMMMRKWRKTTC	INDEL	51	0	unknown	unknown	TGCAGAGAAGAAATAGATTTCCCTATCTGCGATGCAAACATGATGCATTCTCAGTCTGTAAGCCACAGTAGTTTC	TGCAGAGAAGAAATAGATTTCCCTATCTGCGATGCAAACATGATGCATTCTTCAGTCTGTAAGCCACAGTAGTTC
A2082	TGCAGAGAAGTTGTATCATCCATGCACCTYGTGCATCCRCAATATCCGTGGCACACCTGGCCGGAGAGATAGCCG	SNP	29 38	19	1DL.fa_1DS.fa_2AL.fa_2BS.fa_3AL.fa_3AS.fa_3B.fa_3DL.fa_4AS.fa_4BL.fa_4BS.fa_4DL.fa_5AL.fa_5AS.fa_5BS.fa_6BS.fa_6DL.fa_7AL.fa_7AS.fa	1BS.fa_1DS.fa_2BS.fa_2DL.fa_3AL.fa_3AS.fa_3DL.fa_4AS.fa_4BL.fa_4BS.fa_5AS.fa_5BL.fa_5BS.fa_6BS.fa_6DL.fa_7AL.fa_7AS.fa_7BS.fa	TGCAGAGAAGTTGTATCATCCATGCACCTTGTGCATCCGCAATATCCGTGGCACACCTGGCCGGAGAGATAGCCG	TGCAGAGAAGTTGTATCATCCATGCACCTCGTGCATCCACAATATCCGTGGCACACCTGGCCGGAGAGATAGCCG
A2096	TGCAGAGAATGGACAATCGGCGTCATGCGCTTGCTGAGCCGAGAATGGCAGCCCMRKYMWKSCSRWWWYYKGGCT	INDEL	54	0	unknown	unknown	TGCAGAGAATGGACAATCGGCGTCATGCGCTTGCTGAGCCGAGAATGGCAGCCCCAGTCATGCCGATATCTGGCT	TGCAGAGAATGGACAATCGGCGTCATGCGCTTGCTGAGCCGAGAATGGCAGCCCAGTCATGCCGATATCTGGGCT
A2103	TGCAGAGACAAACACAAAAGCACCAATCCCCAAATCAAYATCGCGCGAAACAGTTGCCATCAAGGTGCACATACA	SNP	38	1	1AL.fa	1AL.fa	TGCAGAGACAAACACAAAAGCACCAATCCCCAAATCAATATCGCGCGAAACAGTTGCCATCAAGGTGCACATACA	TGCAGAGACAAACACAAAAGCACCAATCCCCAAATCAACATCGCGCGAAACAGTTGCCATCAAGGTGCACATACA
A2111	TGCAGAGACATACTARTAACCGTCGTAATCTCCACCAATGGTAATACCTATCTCCGGGAATCACGACGCCKAGTC	SNP	15 70	5	1AL.fa_5BL.fa_6AS.fa_6BS.fa	1AL.fa_2DL.fa_5BL.fa_6AS.fa_6BS.fa	TGCAGAGACATACTAGTAACCGTCGTAATCTCCACCAATGGTAATACCTATCTCCGGGAATCACGACGCCGAGTC	TGCAGAGACATACTAATAACCGTCGTAATCTCCACCAATGGTAATACCTATCTCCGGGAATCACGACGCCTAGTC
A2147	TGCAGAGAGATAAGCAGAGCAYTATCACTGCCACTACTTGGAGAGAGATAGGCAGAGCCAAGGGCAGCCTAGGAG	SNP	21	1	3B.fa	3B.fa	TGCAGAGAGATAAGCAGAGCACTATCACTGCCACTACTTGGAGAGAGATAGGCAGAGCCAAGGGCAGCCTAGGAG	TGCAGAGAGATAAGCAGAGCATTATCACTGCCACTACTTGGAGAGAGATAGGCAGAGCCAAGGGCAGCCTAGGAG
A2158	TGCAGAGAGCGGTCGCAGCGGTAGTTCTTCTTGGGCCCCTGCGACAGAGCCATGGCGTTGCGCGTYGGCGGCGGG	SNP	65	2	2BL.fa_7DL.fa	2BL.fa	TGCAGAGAGCGGTCGCAGCGGTAGTTCTTCTTGGGCCCCTGCGACAGAGCCATGGCGTTGCGCGTCGGCGGCGGG	TGCAGAGAGCGGTCGCAGCGGTAGTTCTTCTTGGGCCCCTGCGACAGAGCCATGGCGTTGCGCGTTGGCGGCGGG
A2166	TGCAGAGAGGAGAATCTCGCTGTAGGCCGACGCCTMGAAGCCGAGTTGAACGGGAAGGTGGTCGTCGWCAGGGCC	SNP	35 67	0	unknown	unknown	TGCAGAGAGGAGAATCTCGCTGTAGGCCGACGCCTCGAAGCCGAGTTGAACGGGAAGGTGGTCGTCGACAGGGCC	TGCAGAGAGGAGAATCTCGCTGTAGGCCGACGCCTAGAAGCCGAGTTGAACGGGAAGGTGGTCGTCGTCAGGGCC
A2171	TGCAGAGAGGCGACGGATCACGCTCGCCATGCCAACATWGCTCGACTGCCGTYGACCCGTCGTCGCTGCTGGATC	SNP	38 52	2	7BL.fa_7DL.fa	7DL.fa	TGCAGAGAGGCGACGGATCACGCTCGCCATGCCAACATTGCTCGACTGCCGTCGACCCGTCGTCGCTGCTGGATC	TGCAGAGAGGCGACGGATCACGCTCGCCATGCCAACATAGCTCGACTGCCGTTGACCCGTCGTCGCTGCTGGATC
A2178	TGCAGAGAGTCGAAGGGGCTTGGGAGATTGTTGGSGCTCTCAACATTGGTGGCCGTGCCATCACGGCGGCCCAAC	SNP	34	1	3B.fa	3B.fa	TGCAGAGAGTCGAAGGGGCTTGGGAGATTGTTGGGGCTCTCAACATTGGTGGCCGTGCCATCACGGCGGCCCAAC	TGCAGAGAGTCGAAGGGGCTTGGGAGATTGTTGGCGCTCTCAACATTGGTGGCCGTGCCATCACGGCGGCCCAAC
A2180	TGCAGAGAGTGAACACAATGCCACTACATTAGCAAAATTGAAGGATTCTGCAAACAGTTGTACTGTACTAYCTTA	SNP	70	1	3B.fa	3B.fa	TGCAGAGAGTGAACACAATGCCACTACATTAGCAAAATTGAAGGATTCTGCAAACAGTTGTACTGTACTATCTTA	TGCAGAGAGTGAACACAATGCCACTACATTAGCAAAATTGAAGGATTCTGCAAACAGTTGTACTGTACTACCTTA
A2199	TGCAGAGATCTTGCGCGGCGGCGCGGCGGTTGAATTGCATGSGCTTAASTTTACACTACTCGTACGTTCTGCATT	SNP	41 48	1	1BL.fa	1BL.fa	TGCAGAGATCTTGCGCGGCGGCGCGGCGGTTGAATTGCATGCGCTTAACTTTACACTACTCGTACGTTCTGCATT	TGCAGAGATCTTGCGCGGCGGCGCGGCGGTTGAATTGCATGGGCTTAAGTTTACACTACTCGTACGTTCTGCATT
A2200	TGCAGAGATGAAATCTAAAAAAYGCTAAGTGTTTGCTTATCGAAAACACTAACGCCCACTCGTGTGGGCGTCTGG	SNP	22	0	unknown	unknown	TGCAGAGATGAAATCTAAAAAACGCTAAGTGTTTGCTTATCGAAAACACTAACGCCCACTCGTGTGGGCGTCTGG	TGCAGAGATGAAATCTAAAAAATGCTAAGTGTTTGCTTATCGAAAACACTAACGCCCACTCGTGTGGGCGTCTGG
A2206	TGCAGAGATGCGRGTAGCTTTTTTTGAAAGGGAGATGCGAGTAGCTGAAGTCTGAAGAAACGCACCCACACGTGA	SNP	12	0	unknown	unknown	TGCAGAGATGCGGGTAGCTTTTTTTGAAAGGGAGATGCGAGTAGCTGAAGTCTGAAGAAACGCACCCACACGTGA	TGCAGAGATGCGAGTAGCTTTTTTTGAAAGGGAGATGCGAGTAGCTGAAGTCTGAAGAAACGCACCCACACGTGA
A2207	TGCAGAGATGCGRGTAGCTTTTTTTTGAAAGGGAGATGCGAGTAGCTGAAGTCTGAAGAAAACGCACCCACACGT	SNP	12	0	unknown	unknown	TGCAGAGATGCGGGTAGCTTTTTTTTGAAAGGGAGATGCGAGTAGCTGAAGTCTGAAGAAAACGCACCCACACGT	TGCAGAGATGCGAGTAGCTTTTTTTTGAAAGGGAGATGCGAGTAGCTGAAGTCTGAAGAAAACGCACCCACACGT
A2208	TGCAGAGATGCGRGTAGCTTTTTTTTGAAAGGGAGATGCGAGTAGCTGAAGTCTGAAGAAACGCACCCACACGTG	SNP	12	1	3B.fa	3B.fa	TGCAGAGATGCGGGTAGCTTTTTTTTGAAAGGGAGATGCGAGTAGCTGAAGTCTGAAGAAACGCACCCACACGTG	TGCAGAGATGCGAGTAGCTTTTTTTTGAAAGGGAGATGCGAGTAGCTGAAGTCTGAAGAAACGCACCCACACGTG
A2218	TGCAGAGATGTTATCACAGTAAACAATGGTAGCATGTGGGAGCGGACGATGAAGTTCAAYGAGAAGCTGCCGTAG	SNP	59	6	1AL.fa_1BL.fa_2BL.fa_3B.fa_5BL.fa_6BS.fa	3B.fa_5BL.fa_6BS.fa	TGCAGAGATGTTATCACAGTAAACAATGGTAGCATGTGGGAGCGGACGATGAAGTTCAACGAGAAGCTGCCGTAG	TGCAGAGATGTTATCACAGTAAACAATGGTAGCATGTGGGAGCGGACGATGAAGTTCAATGAGAAGCTGCCGTAG
A2221	TGCAGAGATTCCAACGCGRTGGAGTCCATGCAAATTCGGCTATAGGAGTAATTAAGAAGGGTAGGATCCAGCTTC	SNP	18	1	7BS.fa	7BS.fa	TGCAGAGATTCCAACGCGATGGAGTCCATGCAAATTCGGCTATAGGAGTAATTAAGAAGGGTAGGATCCAGCTTC	TGCAGAGATTCCAACGCGGTGGAGTCCATGCAAATTCGGCTATAGGAGTAATTAAGAAGGGTAGGATCCAGCTTC
A2235	TGCAGAGCAAGCARAAGAGCATGTTCTCAATTTCATGGGATCCATCAAGGTTCATCGAGTGTTCAATCAGGCATG	SNP	13	0	unknown	unknown	TGCAGAGCAAGCAAAAGAGCATGTTCTCAATTTCATGGGATCCATCAAGGTTCATCGAGTGTTCAATCAGGCATG	TGCAGAGCAAGCAGAAGAGCATGTTCTCAATTTCATGGGATCCATCAAGGTTCATCGAGTGTTCAATCAGGCATG
A2239	TGCAGAGCAAGTTYTTCAACACCTTCGCCGCGCCCTTCACCAAGCGMGGGCTGCTGCTCAAGGTCCTGCTGCTCG	SNP	13 46	1	1AL.fa	1AL.fa	TGCAGAGCAAGTTCTTCAACACCTTCGCCGCGCCCTTCACCAAGCGCGGGCTGCTGCTCAAGGTCCTGCTGCTCG	TGCAGAGCAAGTTTTTCAACACCTTCGCCGCGCCCTTCACCAAGCGAGGGCTGCTGCTCAAGGTCCTGCTGCTCG
A2244	TGCAGAGCACATTCTCCTGTGGACGAATGGAGCGGCTAAACGAGCACGCAAGAGGCTGCTGMTGATACTACCAAA	SNP	61	0	unknown	unknown	TGCAGAGCACATTCTCCTGTGGACGAATGGAGCGGCTAAACGAGCACGCAAGAGGCTGCTGCTGATACTACCAAA	TGCAGAGCACATTCTCCTGTGGACGAATGGAGCGGCTAAACGAGCACGCAAGAGGCTGCTGATGATACTACCAAA
A2255	TGCAGAGCAGAGAGRCATTGTAATTAGGACAGTAATGCAAGTAGCAATGAGCGCAGCCACTCACTCAAGCCGTCC	SNP	14	2	3B.fa_3DL.fa	3B.fa_3DL.fa	TGCAGAGCAGAGAGGCATTGTAATTAGGACAGTAATGCAAGTAGCAATGAGCGCAGCCACTCACTCAAGCCGTCC	TGCAGAGCAGAGAGACATTGTAATTAGGACAGTAATGCAAGTAGCAATGAGCGCAGCCACTCACTCAAGCCGTCC
A2263	TGCAGAGCAGCCCCAGAGCCACTCTTCCCTGCACCTCTTCTCGATGATCCCACCAATGCCTTCTTCATTACRTCA	SNP	71	0	unknown	unknown	TGCAGAGCAGCCCCAGAGCCACTCTTCCCTGCACCTCTTCTCGATGATCCCACCAATGCCTTCTTCATTACGTCA	TGCAGAGCAGCCCCAGAGCCACTCTTCCCTGCACCTCTTCTCGATGATCCCACCAATGCCTTCTTCATTACATCA
A2272	TGCAGAGCAGGGCCAATGAAGARACGGAGGAAATCGGCCAAAAAGTTGTGTGTCTGTCGGCCGATCGATAAGAAT	SNP	22	1	1AL.fa	1AL.fa	TGCAGAGCAGGGCCAATGAAGAGACGGAGGAAATCGGCCAAAAAGTTGTGTGTCTGTCGGCCGATCGATAAGAAT	TGCAGAGCAGGGCCAATGAAGAAACGGAGGAAATCGGCCAAAAAGTTGTGTGTCTGTCGGCCGATCGATAAGAAT
A2277	TGCAGAGCATACAAGTTGAACGCATCAGTTGTCTTGTAATTTACTGACGAGAAGCTGGAGCATGATCGATTARCT	SNP	72	1	3B.fa	3B.fa	TGCAGAGCATACAAGTTGAACGCATCAGTTGTCTTGTAATTTACTGACGAGAAGCTGGAGCATGATCGATTAGCT	TGCAGAGCATACAAGTTGAACGCATCAGTTGTCTTGTAATTTACTGACGAGAAGCTGGAGCATGATCGATTAACT
A2294	TGCAGAGCRTGGCRACACATATCAGGGTATGGTGCATGCAGAGACGCATGGTACGCTGTGTACACACAGTTTTGC	SNP	8 13	15	1AL.fa_1BL.fa_2AL.fa_2BL.fa_3AS.fa_3DS.fa_4AL.fa_4DS.fa_5AS.fa_5BL.fa_6AL.fa_7AL.fa_7BL.fa	1AL.fa_1DS.fa_2AL.fa_2AS.fa_2BS.fa_2DS.fa_3AL.fa_4AL.fa_4DL.fa_5AL.fa_5BS.fa_5DS.fa_6AS.fa_6DS.fa_7AS.fa	TGCAGAGCATGGCGACACATATCAGGGTATGGTGCATGCAGAGACGCATGGTACGCTGTGTACACACAGTTTTGC	TGCAGAGCGTGGCAACACATATCAGGGTATGGTGCATGCAGAGACGCATGGTACGCTGTGTACACACAGTTTTGC
A2307	TGCAGAGCCATGGTCGGAAGCAGGGAAGACGATTCGTGTGGGTGTGCATGTTCTGCMTCGTCCAAGTGTGCGTGC	SNP	56	1	5BL.fa	5BL.fa	TGCAGAGCCATGGTCGGAAGCAGGGAAGACGATTCGTGTGGGTGTGCATGTTCTGCCTCGTCCAAGTGTGCGTGC	TGCAGAGCCATGGTCGGAAGCAGGGAAGACGATTCGTGTGGGTGTGCATGTTCTGCATCGTCCAAGTGTGCGTGC
A2311	TGCAGAGCCCGCCTAGCCATCCTACAGGGTTGGCTGAACTGCGAGCTGTGACTCGCTCAAYGAATGGCTCGCCGA	SNP	60	1	1BL.fa	1BL.fa	TGCAGAGCCCGCCTAGCCATCCTACAGGGTTGGCTGAACTGCGAGCTGTGACTCGCTCAATGAATGGCTCGCCGA	TGCAGAGCCCGCCTAGCCATCCTACAGGGTTGGCTGAACTGCGAGCTGTGACTCGCTCAACGAATGGCTCGCCGA
A2320	TGCAGAGCCTCCAAGTGCGCGAGGAAARGSMMSGRMSRRKKGSCYTTKKTYSGKWWKGRRGRMCCCMWKRWTTCA	INDEL	27	1	2BL.fa	unknown	TGCAGAGCCTCCAAGTGCGCGAGGAAAAGGCACGGACGAGTGGCCTTTGTTCGGTATGGAGGACCCCATGATTCA	TGCAGAGCCTCCAAGTGCGCGAGGAAAGGCACGGACGAGTGGCCTTTGTTCGGTATGGAGGACCCCATGATTTCA
A2334	TGCAGAGCGCAAGCAGGCTCATGTCGACCGCAACATTGCCCGCMAAMYYMMSSCCATCTGAGCACCGTGAGAAGG	INDEL	43	0	unknown	unknown	TGCAGAGCGCAAGCAGGCTCATGTCGACCGCAACATTGCCCGCAAACTCACGCCCATCTGAGCACCGTGAGAAGG	TGCAGAGCGCAAGCAGGCTCATGTCGACCGCAACATTGCCCGCCAAACTCACGCCATCTGAGCACCGTGAGAAGG
A2339	TGCAGAGCGCGAGGTTGCACGTGTCGGTGAYGGCGGCGAGGAGGCACGCGCCCGAGGTGGGGGCCTCGGAGAAGA	SNP	30	1	3B.fa	3B.fa	TGCAGAGCGCGAGGTTGCACGTGTCGGTGACGGCGGCGAGGAGGCACGCGCCCGAGGTGGGGGCCTCGGAGAAGA	TGCAGAGCGCGAGGTTGCACGTGTCGGTGATGGCGGCGAGGAGGCACGCGCCCGAGGTGGGGGCCTCGGAGAAGA
A2383	TGCAGAGCTCAGTGGCGAGTGGCGACTGACTGCTCTTCCCTTCTTTCCTTAACAAGCAATTGACCRTTCTATGCG	SNP	65	1	2BS.fa	2BS.fa	TGCAGAGCTCAGTGGCGAGTGGCGACTGACTGCTCTTCCCTTCTTTCCTTAACAAGCAATTGACCATTCTATGCG	TGCAGAGCTCAGTGGCGAGTGGCGACTGACTGCTCTTCCCTTCTTTCCTTAACAAGCAATTGACCGTTCTATGCG
A2386	TGCAGAGCTCCTTTGGTCGAACGCTCACGCCGTCAGGACCGTATCTACGACGAGAATTCGTTCWGACAAAYAATA	SNP	63 70	1	unknown	7DS.fa	TGCAGAGCTCCTTTGGTCGAACGCTCACGCCGTCAGGACCGTATCTACGACGAGAATTCGTTCTGACAAATAATA	TGCAGAGCTCCTTTGGTCGAACGCTCACGCCGTCAGGACCGTATCTACGACGAGAATTCGTTCAGACAAACAATA
A2387	TGCAGAGCTCTAGTCCCCGATCCCGTTCCAAGCCTCAGCACTCCYYCMRKTTYGCCCTTCCAGCTTCCATCGAGG	INDEL	44	0	unknown	unknown	TGCAGAGCTCTAGTCCCCGATCCCGTTCCAAGCCTCAGCACTCCCTCCAGTTTGCCCTTCCAGCTTCCATCGAGG	TGCAGAGCTCTAGTCCCCGATCCCGTTCCAAGCCTCAGCACTCCTCCAGTTTCGCCCTTCCAGCTTCCATCGAGG
A2389	TGCAGAGCTCTTCGCAATGAAGAAGGGGATGGAAATGGTAGACCAATTAGGCTGMTCTACAATCAGTTTTGAATC	SNP	54	1	1BL.fa	1BL.fa	TGCAGAGCTCTTCGCAATGAAGAAGGGGATGGAAATGGTAGACCAATTAGGCTGCTCTACAATCAGTTTTGAATC	TGCAGAGCTCTTCGCAATGAAGAAGGGGATGGAAATGGTAGACCAATTAGGCTGATCTACAATCAGTTTTGAATC
A2395	TGCAGAGCTGGCAAATTGGCAAGAGATCACTGCCATTTTCCCGTCACTCTCTTGGCKGTGTGCATCTCAGTTATG	SNP	56	1	1DL.fa	1DL.fa	TGCAGAGCTGGCAAATTGGCAAGAGATCACTGCCATTTTCCCGTCACTCTCTTGGCTGTGTGCATCTCAGTTATG	TGCAGAGCTGGCAAATTGGCAAGAGATCACTGCCATTTTCCCGTCACTCTCTTGGCGGTGTGCATCTCAGTTATG
A15980	TGCAGGAGGAGAACAATGTCTTGTTGAAGAAACTTATGGACGAGAATGACATGCTCCGCAATGAGCRCCAAAGGC	SNP	66	1	4AS.fa	4AS.fa	TGCAGGAGGAGAACAATGTCTTGTTGAAGAAACTTATGGACGAGAATGACATGCTCCGCAATGAGCGCCAAAGGC	TGCAGGAGGAGAACAATGTCTTGTTGAAGAAACTTATGGACGAGAATGACATGCTCCGCAATGAGCACCAAAGGC
A15999	TGCAGGAGGAGGGGCAAAAWYYYCCYKSCMWYSKKSYTKSYTTYCMMYWRSCSRWWMYKSYYCYTTTAGCCACAA	INDEL	19	0	unknown	unknown	TGCAGGAGGAGGGGCAAAAATCTCCCTGCCATCGTGCTTGCTTTCCACTAGCCGATACTGCTCCTTTAGCCACAA	TGCAGGAGGAGGGGCAAAATCTCCCTGCCATCGTGCTTGCTTTCCACTAGCCGATACTGCTCCTTTTAGCCACAA
A16001	TGCAGGAGGATGCTGTGAAGATATTACTTGGTCTGCGTGAAAAAWWWKRRRMYTWWYMMMAAWKSMAAWWMMMCC	INDEL	44	3	2AL.fa_2BL.fa_2DL.fa	unknown	TGCAGGAGGATGCTGTGAAGATATTACTTGGTCTGCGTGAAAAATATGAGACTTATCACAAATGCAAATACACCC	TGCAGGAGGATGCTGTGAAGATATTACTTGGTCTGCGTGAAAAAATATGAGACTTATCACAAATGCAAATACACC
A16009	TGCAGGAGGCAGAACAAACCTACAGAAAAAAAATGGCTGCGAAATACATTGAAACAAGWATGCACTTAGCTAGCA	SNP	58	0	unknown	unknown	TGCAGGAGGCAGAACAAACCTACAGAAAAAAAATGGCTGCGAAATACATTGAAACAAGAATGCACTTAGCTAGCA	TGCAGGAGGCAGAACAAACCTACAGAAAAAAAATGGCTGCGAAATACATTGAAACAAGTATGCACTTAGCTAGCA
A16011	TGCAGGAGGCAGAACAAACCTACAGAAAAAATGGCTGCGAAATACATTGAAACAAGWATGCACTTAGCTAGCATC	SNP	56	0	unknown	unknown	TGCAGGAGGCAGAACAAACCTACAGAAAAAATGGCTGCGAAATACATTGAAACAAGAATGCACTTAGCTAGCATC	TGCAGGAGGCAGAACAAACCTACAGAAAAAATGGCTGCGAAATACATTGAAACAAGTATGCACTTAGCTAGCATC
A16041	TGCAGGAGGSSKYSGGGGKKGGGGSMWTKGSSRRSSSSKYSGRRRARGGSYYCCMRGCCTGCGACATCATGCCGC	INDEL	9	0	unknown	unknown	TGCAGGAGGGCGTCGGGGGTGGGGGCATTGGCGAGCGCGTCGGAGAAGGGCTCCCAGCCTGCGACATCATGCCGC	TGCAGGAGGCGTCGGGGGTGGGGGCATTGGCGAGCGCGTCGGAGAAGGGCTCCCAGGCCTGCGACATCATGCCGC
A16043	TGCAGGAGGGGAATTACAGAGTTCGCCTCTCGACATCTTGTTTGGTAAGCSGRAWTTTTGACCCAGGCGCCTAGT	SNP	50	0	unknown	unknown	TGCAGGAGGGGAATTACAGAGTTCGCCTCTCGACATCTTGTTTGGTAAGCCGGAATTTTGACCCAGGCGCCTAGT	TGCAGGAGGGGAATTACAGAGTTCGCCTCTCGACATCTTGTTTGGTAAGCGGAATTTTTGACCCAGGCGCCTAGT
A16044	TGCAGGAGGGGGAAAAGAGGAAATCTCATCGGAGAGGGAGGAAGACGAAGAAAAGCTATGGAGGAGMTGGGAGAT	SNP	66	1	7BL.fa	7BL.fa	TGCAGGAGGGGGAAAAGAGGAAATCTCATCGGAGAGGGAGGAAGACGAAGAAAAGCTATGGAGGAGATGGGAGAT	TGCAGGAGGGGGAAAAGAGGAAATCTCATCGGAGAGGGAGGAAGACGAAGAAAAGCTATGGAGGAGCTGGGAGAT
A16053	TGCAGGAGGTAAAAAACWTGTCAWTCGACAAGATCAAAGGTTATTTACTTCCGAGTGAATAAAACTTAAAAAGTT	SNP	17 23	2	3AS.fa_5AS.fa	5AS.fa	TGCAGGAGGTAAAAAACATGTCAATCGACAAGATCAAAGGTTATTTACTTCCGAGTGAATAAAACTTAAAAAGTT	TGCAGGAGGTAAAAAACTTGTCATTCGACAAGATCAAAGGTTATTTACTTCCGAGTGAATAAAACTTAAAAAGTT
A16062	TGCAGGAGGTAGTTGCGGCATGGGCCGCCGCCCYYSSCCMMSKKGSSSCCCGTCCCTCTCCATCCTATGTTTGGA	INDEL	33	0	unknown	unknown	TGCAGGAGGTAGTTGCGGCATGGGCCGCCGCCCCTCGCCCACGTGGCGCCCGTCCCTCTCCATCCTATGTTTGGA	TGCAGGAGGTAGTTGCGGCATGGGCCGCCGCCCTCGCCCACGTGGCGCCCCGTCCCTCTCCATCCTATGTTTGGA
A16064	TGCAGGAGGTCTGGCGGCACYAGGCCAGGAGTGCGCGATTTGCCATTTGGAGTTCGAGCCTGGTGACGAGGAGAT	SNP	20	1	3B.fa	3B.fa	TGCAGGAGGTCTGGCGGCACCAGGCCAGGAGTGCGCGATTTGCCATTTGGAGTTCGAGCCTGGTGACGAGGAGAT	TGCAGGAGGTCTGGCGGCACTAGGCCAGGAGTGCGCGATTTGCCATTTGGAGTTCGAGCCTGGTGACGAGGAGAT
A16065	TGCAGGAGGTCTTTGTATTAAACGAAGGGGCTTGGAATTTGATCTCAGTGAATTTATGTSCCAAGGTATCAGATT	SNP	59	1	1BL.fa	1BL.fa	TGCAGGAGGTCTTTGTATTAAACGAAGGGGCTTGGAATTTGATCTCAGTGAATTTATGTCCCAAGGTATCAGATT	TGCAGGAGGTCTTTGTATTAAACGAAGGGGCTTGGAATTTGATCTCAGTGAATTTATGTGCCAAGGTATCAGATT
A16092	TGCAGGAGTATCARTGGCAAATACAAACGAGCCTTGTTTYCCCAAAAAAAGTGTGACGCATAAGTTTGTGAACGG	SNP	13 39	1	1AL.fa	1AL.fa	TGCAGGAGTATCAATGGCAAATACAAACGAGCCTTGTTTTCCCAAAAAAAGTGTGACGCATAAGTTTGTGAACGG	TGCAGGAGTATCAGTGGCAAATACAAACGAGCCTTGTTTCCCCAAAAAAAGTGTGACGCATAAGTTTGTGAACGG
A16108	TGCAGGAGTCGACAATGGCAGGGCCGCGACTACTACTCGCTCCCTCCTCTCCYCCCATGCATACTTTAACCAAGC	SNP	52	1	7AS.fa	7AS.fa	TGCAGGAGTCGACAATGGCAGGGCCGCGACTACTACTCGCTCCCTCCTCTCCCCCCATGCATACTTTAACCAAGC	TGCAGGAGTCGACAATGGCAGGGCCGCGACTACTACTCGCTCCCTCCTCTCCTCCCATGCATACTTTAACCAAGC
A16111	TGCAGGAGTCGCCACAGGATGTCTCRTTTCYTGCCTTTGCTGGAAGCGTGAATTTCTGCCGATTCATCAGCATCT	SNP	25 30	0	unknown	unknown	TGCAGGAGTCGCCACAGGATGTCTCGTTTCCTGCCTTTGCTGGAAGCGTGAATTTCTGCCGATTCATCAGCATCT	TGCAGGAGTCGCCACAGGATGTCTCATTTCTTGCCTTTGCTGGAAGCGTGAATTTCTGCCGATTCATCAGCATCT
A16129	TGCAGGAGTGCAAGGCCSAACTTGRGGCCGCACTCTCTAGCGCAGGAGGAAACACAGGGACCTCTCCTGGTAACG	SNP	17 24	4	2BS.fa_3B.fa_4AL.fa	2BL.fa_2BS.fa_3B.fa_4AL.fa	TGCAGGAGTGCAAGGCCCAACTTGGGGCCGCACTCTCTAGCGCAGGAGGAAACACAGGGACCTCTCCTGGTAACG	TGCAGGAGTGCAAGGCCGAACTTGAGGCCGCACTCTCTAGCGCAGGAGGAAACACAGGGACCTCTCCTGGTAACG
A16167	TGCAGGATAAGTATTGCATSATAAACAAAAATAGGAAAGTAAATGTATAGGCTCGRAAACAGTTTGGATTTTACA	SNP	19 55	2	1AL.fa_7AL.fa	1AL.fa_7AL.fa	TGCAGGATAAGTATTGCATCATAAACAAAAATAGGAAAGTAAATGTATAGGCTCGGAAACAGTTTGGATTTTACA	TGCAGGATAAGTATTGCATGATAAACAAAAATAGGAAAGTAAATGTATAGGCTCGAAAACAGTTTGGATTTTACA
A16177	TGCAGGATACTTTTGCRAAGTACACGGCAAGGACATCATTCGAGCGTCCACTGCTAAATGGGGGTGGCTTACGCA	SNP	16	0	unknown	unknown	TGCAGGATACTTTTGCGAAGTACACGGCAAGGACATCATTCGAGCGTCCACTGCTAAATGGGGGTGGCTTACGCA	TGCAGGATACTTTTGCAAAGTACACGGCAAGGACATCATTCGAGCGTCCACTGCTAAATGGGGGTGGCTTACGCA
A16178	TGCAGGATACTTTTGCRAAGTACACGGCAAGGACATCATTCGAGCGTCCACTGCTAAATGGGGTGGCTTACGCAC	SNP	16	3	6AL.fa_6BL.fa	6AL.fa_6BL.fa_6DL.fa	TGCAGGATACTTTTGCGAAGTACACGGCAAGGACATCATTCGAGCGTCCACTGCTAAATGGGGTGGCTTACGCAC	TGCAGGATACTTTTGCAAAGTACACGGCAAGGACATCATTCGAGCGTCCACTGCTAAATGGGGTGGCTTACGCAC
A16192	TGCAGGAKATGACCACAAATTTCTTCAAGGAGTTATACACAAAGGAAGGTGGTCTGGACCCAAATCTGATTACCA	SNP	7	2	unknown	2BS.fa_3B.fa	TGCAGGATATGACCACAAATTTCTTCAAGGAGTTATACACAAAGGAAGGTGGTCTGGACCCAAATCTGATTACCA	TGCAGGAGATGACCACAAATTTCTTCAAGGAGTTATACACAAAGGAAGGTGGTCTGGACCCAAATCTGATTACCA
A16206	TGCAGGATCACCACGCCGAACGCGTAGACGTCCGACTCTGTRGTGAGCTCGCCAGTCATGAAGAAGATGGGGTCC	SNP	41	3	6AL.fa_6BL.fa_6DL.fa	6AL.fa_6BL.fa_6DL.fa	TGCAGGATCACCACGCCGAACGCGTAGACGTCCGACTCTGTAGTGAGCTCGCCAGTCATGAAGAAGATGGGGTCC	TGCAGGATCACCACGCCGAACGCGTAGACGTCCGACTCTGTGGTGAGCTCGCCAGTCATGAAGAAGATGGGGTCC
A16218	TGCAGGATCCARTCCAATAAAAATGAATGAACTTGGATCATTCATTACCTTTGTGTGAAGGATAAATGACAGCCA	SNP	11	0	unknown	unknown	TGCAGGATCCAGTCCAATAAAAATGAATGAACTTGGATCATTCATTACCTTTGTGTGAAGGATAAATGACAGCCA	TGCAGGATCCAATCCAATAAAAATGAATGAACTTGGATCATTCATTACCTTTGTGTGAAGGATAAATGACAGCCA
A16235	TGCAGGATCGCCAATCTMCCATGCCAGCTCAGGCAACTCCATCCACACACTKAACCCAAACACAAACCTGAACCT	SNP	17 51	0	unknown	unknown	TGCAGGATCGCCAATCTCCCATGCCAGCTCAGGCAACTCCATCCACACACTTAACCCAAACACAAACCTGAACCT	TGCAGGATCGCCAATCTACCATGCCAGCTCAGGCAACTCCATCCACACACTGAACCCAAACACAAACCTGAACCT
A16241	TGCAGGATCTATTGTGCCATCATATGATTCGATGTTTAYRGGTTTGAAACCCTCGGGGATTTGATGATCCATTAC	SNP	38 39	7	1AL.fa_3AL.fa_4AS.fa_5AL.fa_6AS.fa	1AS.fa_2AS.fa_3AL.fa_3AS.fa_5AS.fa_6AS.fa_7AL.fa	TGCAGGATCTATTGTGCCATCATATGATTCGATGTTTACAGGTTTGAAACCCTCGGGGATTTGATGATCCATTAC	TGCAGGATCTATTGTGCCATCATATGATTCGATGTTTATGGGTTTGAAACCCTCGGGGATTTGATGATCCATTAC
A16250	TGCAGGATCTGAAGAAGTACCTCTCCTCTAAACCGATACTAGTTGCGCCTAAACCACAAGAGCCGMTGTTACTAT	SNP	65	1	5BL.fa	5BL.fa	TGCAGGATCTGAAGAAGTACCTCTCCTCTAAACCGATACTAGTTGCGCCTAAACCACAAGAGCCGCTGTTACTAT	TGCAGGATCTGAAGAAGTACCTCTCCTCTAAACCGATACTAGTTGCGCCTAAACCACAAGAGCCGATGTTACTAT
A16255	TGCAGGATCTGTTGTGCCATCATATGATTCGATAYTTAYGGGTTTGAAACCCTCGGGGATTTGATGATCCATTAT	SNP	34 38	6	1AL.fa_2AL.fa_2AS.fa_3AL.fa_3B.fa_4AS.fa	3AL.fa_3B.fa_4AS.fa	TGCAGGATCTGTTGTGCCATCATATGATTCGATATTTATGGGTTTGAAACCCTCGGGGATTTGATGATCCATTAT	TGCAGGATCTGTTGTGCCATCATATGATTCGATACTTACGGGTTTGAAACCCTCGGGGATTTGATGATCCATTAT
A16260	TGCAGGATYTGTTGTGCCATCGTATGATTCAATGTTYACGGGTTTGAAACCCTCAGGGATTTGATGATCCATCAC	SNP	8 36	15	1AS.fa_1BL.fa_2AS.fa_2BS.fa_2DL.fa_4BL.fa_4DL.fa_5BL.fa_5DL.fa_5DS.fa_6BS.fa_7AL.fa_7BL.fa_7BS.fa_7DS.fa	1AS.fa_1BL.fa_2AS.fa_2BS.fa_2DL.fa_4BL.fa_4DL.fa_5BL.fa_5DL.fa_5DS.fa_6BL.fa_6BS.fa_7AL.fa_7DS.fa	TGCAGGATCTGTTGTGCCATCGTATGATTCAATGTTCACGGGTTTGAAACCCTCAGGGATTTGATGATCCATCAC	TGCAGGATTTGTTGTGCCATCGTATGATTCAATGTTTACGGGTTTGAAACCCTCAGGGATTTGATGATCCATCAC
A16267	TGCAGGATCTGTTGTGCCATCGTATGATTCGATGTTKACGGGTTTGAAACCCTCRRGGATTTGATGATCCATTAC	SNP	36	11	2AS.fa_2DS.fa_3AL.fa_4BS.fa_5AS.fa_5BS.fa_6BL.fa_7AL.fa_7AS.fa_7BL.fa_7BS.fa	1AL.fa_2AL.fa_3AS.fa_3B.fa_4BS.fa_5BL.fa_6AS.fa_7AS.fa	TGCAGGATCTGTTGTGCCATCGTATGATTCGATGTTTACGGGTTTGAAACCCTCAGGGATTTGATGATCCATTAC	TGCAGGATCTGTTGTGCCATCGTATGATTCGATGTTGACGGGTTTGAAACCCTCGAGGATTTGATGATCCATTAC
A16268	TGCAGGATCTGTTGTGCCATCRTATGATTCGATGTTTACGGGTTTGAAACCCTCAGGGATTTKATGATCCATTAT	SNP	21 62	8	2AL.fa_4BS.fa_5AL.fa_5AS.fa_5BS.fa_6BL.fa	1AS.fa_2AL.fa_2DS.fa_3AL.fa_3AS.fa_4AL.fa_5AL.fa_5AS.fa	TGCAGGATCTGTTGTGCCATCGTATGATTCGATGTTTACGGGTTTGAAACCCTCAGGGATTTGATGATCCATTAT	TGCAGGATCTGTTGTGCCATCATATGATTCGATGTTTACGGGTTTGAAACCCTCAGGGATTTTATGATCCATTAT
A16272	TGCAGGATCTRTTGTGCYGTCGTATGATTCGATATTTACGGGTTTGAAACCCTCTGGGATTTGGTGATCCATTAC	SNP	10 17	8	1BS.fa_3AL.fa_3AS.fa_4DL.fa_5AL.fa_5DS.fa_6DL.fa_7AS.fa	1AS.fa_3AL.fa_3AS.fa_4AS.fa_6AS.fa	TGCAGGATCTGTTGTGCCGTCGTATGATTCGATATTTACGGGTTTGAAACCCTCTGGGATTTGGTGATCCATTAC	TGCAGGATCTATTGTGCTGTCGTATGATTCGATATTTACGGGTTTGAAACCCTCTGGGATTTGGTGATCCATTAC
A16273	TGCAGGATCTGTTGTGCCGTCGTATGATTCGRTGTTTACGGGTTTGAARCCCTCGGGGATTTGATGATCCATTAC	SNP	31 48	12	2BL.fa_3AL.fa_3AS.fa_3B.fa_4AS.fa_4BL.fa_4BS.fa_5AL.fa_5BL.fa_5BS.fa_7AS.fa_7BL.fa	3B.fa_5BL.fa_6BL.fa	TGCAGGATCTGTTGTGCCGTCGTATGATTCGATGTTTACGGGTTTGAAACCCTCGGGGATTTGATGATCCATTAC	TGCAGGATCTGTTGTGCCGTCGTATGATTCGGTGTTTACGGGTTTGAAGCCCTCGGGGATTTGATGATCCATTAC
A16317	TGCAGGATGCTGGATGCTTGCCTTGCAGGAGAGGAGGCGGATGCAGCAGCCGTTGGGCTCCTCGTSRCGCGGACG	SNP	65 66	0	unknown	unknown	TGCAGGATGCTGGATGCTTGCCTTGCAGGAGAGGAGGCGGATGCAGCAGCCGTTGGGCTCCTCGTGACGCGGACG	TGCAGGATGCTGGATGCTTGCCTTGCAGGAGAGGAGGCGGATGCAGCAGCCGTTGGGCTCCTCGTCGCGCGGACG
A16322	TGCAGGATGGATGGAYGCAGCTAAGCCCAATTCGAGAAAGCCGCGGATCTGTCTGTCGTCGCYCCTGATTTGAAA	SNP	15 62	3	6AL.fa_6BL.fa_6DL.fa	6AL.fa_6BL.fa_6DL.fa	TGCAGGATGGATGGATGCAGCTAAGCCCAATTCGAGAAAGCCGCGGATCTGTCTGTCGTCGCCCCTGATTTGAAA	TGCAGGATGGATGGACGCAGCTAAGCCCAATTCGAGAAAGCCGCGGATCTGTCTGTCGTCGCTCCTGATTTGAAA
A16331	TGCAGGATGGCCACTGCGTCCTTGGTTGGGTCGTTTTGGTGGGATGGGGKKKTYMAMSGGACAAAGGAAATGGGG	INDEL	49	0	unknown	unknown	TGCAGGATGGCCACTGCGTCCTTGGTTGGGTCGTTTTGGTGGGATGGGGGTGTTCAACGGACAAAGGAAATGGGG	TGCAGGATGGCCACTGCGTCCTTGGTTGGGTCGTTTTGGTGGGATGGGGTGTTCAACGGGACAAAGGAAATGGGG
A16349	TGCAGGATTAACAACAGATGTGGCTCACGGGGCCTAGGGTGTTCATCATGCCTGTTGAASCTCCGAGGCCTGAGG	SNP	59	0	unknown	unknown	TGCAGGATTAACAACAGATGTGGCTCACGGGGCCTAGGGTGTTCATCATGCCTGTTGAAGCTCCGAGGCCTGAGG	TGCAGGATTAACAACAGATGTGGCTCACGGGGCCTAGGGTGTTCATCATGCCTGTTGAACCTCCGAGGCCTGAGG
A16350	TGCAGGATTAWCACAACCTTCGTGCGGCCGCCTTCAACTCCAAAGTCCAGGAGTTGGATCAACGGGCCGCTGACT	SNP	10	0	unknown	unknown	TGCAGGATTAACACAACCTTCGTGCGGCCGCCTTCAACTCCAAAGTCCAGGAGTTGGATCAACGGGCCGCTGACT	TGCAGGATTATCACAACCTTCGTGCGGCCGCCTTCAACTCCAAAGTCCAGGAGTTGGATCAACGGGCCGCTGACT
A16367	TGCAGGATTAGTGCCCGTGATGATTAGTTTAWAGTACAAGAAACAGAAAATGGCTTAATTGGTCCAAAAATGCCT	SNP	31	0	unknown	unknown	TGCAGGATTAGTGCCCGTGATGATTAGTTTATAGTACAAGAAACAGAAAATGGCTTAATTGGTCCAAAAATGCCT	TGCAGGATTAGTGCCCGTGATGATTAGTTTAAAGTACAAGAAACAGAAAATGGCTTAATTGGTCCAAAAATGCCT
A16374	TGCAGGATTATCACAACATCCGCGCAGCCGCCTAYAACTCCCAACTCCAGGAGCTGGCTAAGCGGAYCGCCGACT	SNP	34 66	0	unknown	unknown	TGCAGGATTATCACAACATCCGCGCAGCCGCCTATAACTCCCAACTCCAGGAGCTGGCTAAGCGGACCGCCGACT	TGCAGGATTATCACAACATCCGCGCAGCCGCCTACAACTCCCAACTCCAGGAGCTGGCTAAGCGGATCGCCGACT
A16376	TGCAGGATTATCACAATATCCGYGTGGCCACCTTCAACTCCCACGTCCAGGATCTAGCCAAGTAGACTGCCGACC	SNP	22	1	7DL.fa	7DL.fa	TGCAGGATTATCACAATATCCGTGTGGCCACCTTCAACTCCCACGTCCAGGATCTAGCCAAGTAGACTGCCGACC	TGCAGGATTATCACAATATCCGCGTGGCCACCTTCAACTCCCACGTCCAGGATCTAGCCAAGTAGACTGCCGACC
A16377	TGCAGGATTATCACAATCTCCGKGCGGCCGCCTTCAACTCCAGAGTCCAGGAGTTGGATCAACGTGYCGCCTACT	SNP	22 66	0	unknown	unknown	TGCAGGATTATCACAATCTCCGTGCGGCCGCCTTCAACTCCAGAGTCCAGGAGTTGGATCAACGTGCCGCCTACT	TGCAGGATTATCACAATCTCCGGGCGGCCGCCTTCAACTCCAGAGTCCAGGAGTTGGATCAACGTGTCGCCTACT
A16378	TGCAGGATTATCATAACCTCCRTGCGGCCGCCTTCAACTCCAAAGTCCATGAGTTGGATCAACGTGCTGCCGACT	SNP	21	3	7DL.fa	4DL.fa_5AS.fa_7DL.fa	TGCAGGATTATCATAACCTCCATGCGGCCGCCTTCAACTCCAAAGTCCATGAGTTGGATCAACGTGCTGCCGACT	TGCAGGATTATCATAACCTCCGTGCGGCCGCCTTCAACTCCAAAGTCCATGAGTTGGATCAACGTGCTGCCGACT
A16381	TGCAGGATTATCATAACCTCCGTGCGGCCSCCTTTAACTTCAAAGTCCAGGAGTTGGATCAACGTGCCGTCGACT	SNP	29	0	unknown	unknown	TGCAGGATTATCATAACCTCCGTGCGGCCCCCTTTAACTTCAAAGTCCAGGAGTTGGATCAACGTGCCGTCGACT	TGCAGGATTATCATAACCTCCGTGCGGCCGCCTTTAACTTCAAAGTCCAGGAGTTGGATCAACGTGCCGTCGACT
A16385	TGCAGGATTATCATAACSTTCGCGCAGCCGCCTTCAACTCCAAAGTCCAGGAGCTGACTCAACGGRCCGCCGACT	SNP	17 65	2	2DL.fa_5DS.fa	2DL.fa_5DS.fa	TGCAGGATTATCATAACCTTCGCGCAGCCGCCTTCAACTCCAAAGTCCAGGAGCTGACTCAACGGGCCGCCGACT	TGCAGGATTATCATAACGTTCGCGCAGCCGCCTTCAACTCCAAAGTCCAGGAGCTGACTCAACGGACCGCCGACT
A16393	TGCAGGATTCATCCTAATTCTTCAAAYAATGATCAGCCGTCTCCTTTGCCATTTCAATTAGAGAAGCTCGGGAGG	SNP	26	0	unknown	unknown	TGCAGGATTCATCCTAATTCTTCAAACAATGATCAGCCGTCTCCTTTGCCATTTCAATTAGAGAAGCTCGGGAGG	TGCAGGATTCATCCTAATTCTTCAAATAATGATCAGCCGTCTCCTTTGCCATTTCAATTAGAGAAGCTCGGGAGG
A16412	TGCAGGATTGCCACGCTCCTCCACCACCACCACRCCATTGTGCTGCTGCTRGACGGAGTCTTCCTCAACCTCTCC	SNP	33 50	14	1AL.fa_2AL.fa_3B.fa_4AL.fa_4AS.fa_4BL.fa_5AL.fa_5BS.fa_6AL.fa_6AS.fa_6DS.fa_7AS.fa_7BS.fa	1AL.fa_1BS.fa_2AL.fa_2DL.fa_4AL.fa_4AS.fa_5AL.fa_5BS.fa_6AL.fa_6AS.fa_6BL.fa_6BS.fa_6DS.fa_7AS.fa	TGCAGGATTGCCACGCTCCTCCACCACCACCACGCCATTGTGCTGCTGCTAGACGGAGTCTTCCTCAACCTCTCC	TGCAGGATTGCCACGCTCCTCCACCACCACCACACCATTGTGCTGCTGCTGGACGGAGTCTTCCTCAACCTCTCC
A16422	TGCAGGATTGGTGGTGCGAGTGGTATTAGYATGTCCTAAGTCATGGTGTCTGCATTAGCACTTGGGAGATTACAA	SNP	29	0	unknown	unknown	TGCAGGATTGGTGGTGCGAGTGGTATTAGTATGTCCTAAGTCATGGTGTCTGCATTAGCACTTGGGAGATTACAA	TGCAGGATTGGTGGTGCGAGTGGTATTAGCATGTCCTAAGTCATGGTGTCTGCATTAGCACTTGGGAGATTACAA
A16430	TGCAGGATTTAAAGACCTACTTGTCTTCTGTGCCCACTTTGATTGCTCMCAAACCACAAGAGCCGCTGCTGCTGT	SNP	48	1	1BL.fa	1BL.fa	TGCAGGATTTAAAGACCTACTTGTCTTCTGTGCCCACTTTGATTGCTCCCAAACCACAAGAGCCGCTGCTGCTGT	TGCAGGATTTAAAGACCTACTTGTCTTCTGTGCCCACTTTGATTGCTCACAAACCACAAGAGCCGCTGCTGCTGT
A16441	TGCAGGATTTGAAGAAATACCWCTCCTCTACCCTAGTGCTGGTTGCACCCAAACCACAAGAACCGTTGCTGTTGT	SNP	21	2	5BL.fa_5BS.fa	5BL.fa_5BS.fa	TGCAGGATTTGAAGAAATACCACTCCTCTACCCTAGTGCTGGTTGCACCCAAACCACAAGAACCGTTGCTGTTGT	TGCAGGATTTGAAGAAATACCTCTCCTCTACCCTAGTGCTGGTTGCACCCAAACCACAAGAACCGTTGCTGTTGT
A16450	TGCAGGATTTGAAGAAATACCTCTCCTCTACCCCAGTGCTAGTTGCGCCCAAACCACATGAATTGTTGCTACYGT	SNP	72	0	unknown	unknown	TGCAGGATTTGAAGAAATACCTCTCCTCTACCCCAGTGCTAGTTGCGCCCAAACCACATGAATTGTTGCTACCGT	TGCAGGATTTGAAGAAATACCTCTCCTCTACCCCAGTGCTAGTTGCGCCCAAACCACATGAATTGTTGCTACTGT
A16451	TGCAGGATTTGAAGAAATACCTCYCCTCTACCCCAGTGCTGGTTGCGCCCAAACCACAAGAAYCGTTGTTGCTGT	SNP	23 62	7	2BL.fa_2BS.fa_3B.fa_4BS.fa_4DS.fa_5BS.fa_7BS.fa	2BL.fa_2BS.fa_3B.fa_4BS.fa_5BS.fa_7BS.fa	TGCAGGATTTGAAGAAATACCTCTCCTCTACCCCAGTGCTGGTTGCGCCCAAACCACAAGAATCGTTGTTGCTGT	TGCAGGATTTGAAGAAATACCTCCCCTCTACCCCAGTGCTGGTTGCGCCCAAACCACAAGAACCGTTGTTGCTGT
A16452	TGCAGGATTTGAAGAAATACCTCTCCTCTACCCYAGTGATGGTTGYGCCCAAACTACAAGAACCGTTTTTGCTGT	SNP	33 45	0	unknown	unknown	TGCAGGATTTGAAGAAATACCTCTCCTCTACCCTAGTGATGGTTGCGCCCAAACTACAAGAACCGTTTTTGCTGT	TGCAGGATTTGAAGAAATACCTCTCCTCTACCCCAGTGATGGTTGTGCCCAAACTACAAGAACCGTTTTTGCTGT
A16462	TGCAGGATTTGAAGAAGTACCTTTCCTCTACCCCAGTGCTGGTTGCGCCCARACCACWAGAACCGTTGCTGCTGT	SNP	51 57	6	1BL.fa_2BL.fa_2BS.fa_3B.fa_4BS.fa_5BL.fa	4BL.fa_5BL.fa	TGCAGGATTTGAAGAAGTACCTTTCCTCTACCCCAGTGCTGGTTGCGCCCAAACCACAAGAACCGTTGCTGCTGT	TGCAGGATTTGAAGAAGTACCTTTCCTCTACCCCAGTGCTGGTTGCGCCCAGACCACTAGAACCGTTGCTGCTGT
A16488	TGCAGGCAAAARGKTKRWKRWKRMSRWYYKRWTTYYTWMCYTTTKGSSGGGSYKGRMMWTKRATACAATCCATTG	INDEL	11	0	unknown	unknown	TGCAGGCAAAAGGTTGATGATGACGATCTGATTTCTTACCTTTTGGCGGGGCTGGACATTGAATACAATCCATTG	TGCAGGCAAAAAGGTTGATGATGACGATCTGATTTCTTACCTTTTGGCGGGGCTGGACATTGATACAATCCATTG
A16491	TGCAGGCAAACATGAATGCATGATCCAGATTCTAGATGCAYCCTTTAGTACAATAATCTCAGGCTATACTGAAAA	SNP	40	2	2BL.fa_7AS.fa	2BL.fa_7AS.fa	TGCAGGCAAACATGAATGCATGATCCAGATTCTAGATGCATCCTTTAGTACAATAATCTCAGGCTATACTGAAAA	TGCAGGCAAACATGAATGCATGATCCAGATTCTAGATGCACCCTTTAGTACAATAATCTCAGGCTATACTGAAAA
A16492	TGCAGGCAAAGAGAAAACTGKTYMRSCCMMMWYCMRRAAWYMAMMWYMARKYMAAATCAAGTATGGTTGTCTTGG	INDEL	20	0	unknown	unknown	TGCAGGCAAAGAGAAAACTGTTCAGCCCACATCCAGAAATCAACATCAAGTCAAAATCAAGTATGGTTGTCTTGG	TGCAGGCAAAGAGAAAACTGGTTCAGCCCACATCCAGAAATCAACATCAAGTCAAATCAAGTATGGTTGTCTTGG
A16506	TGCAGGCAACGGCACGCCCGCTCGCATTCCTCTGCCTTATAAATGCCCTCCACCTCCTTGGCTCCCCAATCAGAK	SNP	74	1	6AL.fa	6AL.fa	TGCAGGCAACGGCACGCCCGCTCGCATTCCTCTGCCTTATAAATGCCCTCCACCTCCTTGGCTCCCCAATCAGAT	TGCAGGCAACGGCACGCCCGCTCGCATTCCTCTGCCTTATAAATGCCCTCCACCTCCTTGGCTCCCCAATCAGAG
A16508	TGCAGGCAAGCAAATCCATCCCCATTTCTGCGYAGCTCTTGATACAGGGCGGGCACAAGCTCATCTCASGAGAGC	SNP	32 68	1	2BL.fa	2BL.fa	TGCAGGCAAGCAAATCCATCCCCATTTCTGCGCAGCTCTTGATACAGGGCGGGCACAAGCTCATCTCACGAGAGC	TGCAGGCAAGCAAATCCATCCCCATTTCTGCGTAGCTCTTGATACAGGGCGGGCACAAGCTCATCTCAGGAGAGC
A16523	TGCAGGCAATCAAGAACCTACTGCGTCATTGCTACCGTCGTCTGCTCCTAAAAMYWWYMWYCYKGGGGTTCAGTA	INDEL	53	0	unknown	unknown	TGCAGGCAATCAAGAACCTACTGCGTCATTGCTACCGTCGTCTGCTCCTAAAACTATCATCCTGGGGGTTCAGTA	TGCAGGCAATCAAGAACCTACTGCGTCATTGCTACCGTCGTCTGCTCCTAAAAACTATCATCCTGGGGTTCAGTA
A16548	TGCAGGCACATGMTCTAATGCATATAAATTGGTTGAAAATTCAAATCCATGTCCTTGGTCGCATGCTTAGGTCYG	SNP	12 73	1	6BS.fa	6BS.fa	TGCAGGCACATGATCTAATGCATATAAATTGGTTGAAAATTCAAATCCATGTCCTTGGTCGCATGCTTAGGTCTG	TGCAGGCACATGCTCTAATGCATATAAATTGGTTGAAAATTCAAATCCATGTCCTTGGTCGCATGCTTAGGTCCG
A16574	TGCAGGCACTATAAGAAAGTCAAACTYGGAGAAGTGCCTAAACAAATGTGATGATSGGCCACCAAACAGTGAGCT	SNP	26 55	2	3B.fa_3DL.fa	3B.fa	TGCAGGCACTATAAGAAAGTCAAACTCGGAGAAGTGCCTAAACAAATGTGATGATGGGCCACCAAACAGTGAGCT	TGCAGGCACTATAAGAAAGTCAAACTTGGAGAAGTGCCTAAACAAATGTGATGATCGGCCACCAAACAGTGAGCT
A16586	TGCAGSCAGAAAGTTACAAGCCACACAAGAATGCAACATGCTGAMAAAATCTCAGACTTTGTCGAATTTGCTGGA	SNP	5 44	0	unknown	unknown	TGCAGGCAGAAAGTTACAAGCCACACAAGAATGCAACATGCTGACAAAATCTCAGACTTTGTCGAATTTGCTGGA	TGCAGCCAGAAAGTTACAAGCCACACAAGAATGCAACATGCTGAAAAAATCTCAGACTTTGTCGAATTTGCTGGA
A16602	TGCAGGCAGAGGCGTGGGAGAGCCATGTAGTAGTCTTGGTCTTGACCTTGATGAATATCCTCCCATGCTGYCATG	SNP	70	1	2BL.fa	2BL.fa	TGCAGGCAGAGGCGTGGGAGAGCCATGTAGTAGTCTTGGTCTTGACCTTGATGAATATCCTCCCATGCTGCCATG	TGCAGGCAGAGGCGTGGGAGAGCCATGTAGTAGTCTTGGTCTTGACCTTGATGAATATCCTCCCATGCTGTCATG
A16609	TGCAGGCAGATGAACATTCATGACCAGCAGGMAGGGATGACAATKCCAGTGTTGAGATAATCAAGATTATCAGTA	SNP	31 44	1	7DS.fa	7DS.fa	TGCAGGCAGATGAACATTCATGACCAGCAGGAAGGGATGACAATTCCAGTGTTGAGATAATCAAGATTATCAGTA	TGCAGGCAGATGAACATTCATGACCAGCAGGCAGGGATGACAATGCCAGTGTTGAGATAATCAAGATTATCAGTA
A16615	TGCAGGCAGCAACGTTAGGAGAAGGACGTACAGACGTCCAAGAATCAGAGAAATCTACGCTTAGAACCAAMCCCC	SNP	70	1	2BS.fa	2BS.fa	TGCAGGCAGCAACGTTAGGAGAAGGACGTACAGACGTCCAAGAATCAGAGAAATCTACGCTTAGAACCAACCCCC	TGCAGGCAGCAACGTTAGGAGAAGGACGTACAGACGTCCAAGAATCAGAGAAATCTACGCTTAGAACCAAACCCC
A16622	TGCAGGCAGCAGCATAGTCTTCAGCRAGGTGCGGTGCAGCTACCATGTGAGGGCATATGTACCTCTCCATGAATT	SNP	25	2	6AS.fa_6DS.fa	6AS.fa	TGCAGGCAGCAGCATAGTCTTCAGCAAGGTGCGGTGCAGCTACCATGTGAGGGCATATGTACCTCTCCATGAATT	TGCAGGCAGCAGCATAGTCTTCAGCGAGGTGCGGTGCAGCTACCATGTGAGGGCATATGTACCTCTCCATGAATT
A16634	TGCAGGCAGCGCCAGCGCGCCCTTGAAGGCTCAAAGTTTTCTTTTYYTTCAAACTCATGAAGTTCCTTCAAACTT	SNP	45 46	0	unknown	unknown	TGCAGGCAGCGCCAGCGCGCCCTTGAAGGCTCAAAGTTTTCTTTTCTTTCAAACTCATGAAGTTCCTTCAAACTT	TGCAGGCAGCGCCAGCGCGCCCTTGAAGGCTCAAAGTTTTCTTTTTCTTCAAACTCATGAAGTTCCTTCAAACTT
A16637	TGCAGGCAGCGGCCTCTCCTATKCGACACAGAGGCAGAGGCACAAACAGATCGATTTGAGCGGAGGGAAAAAGAC	SNP	22	0	unknown	unknown	TGCAGGCAGCGGCCTCTCCTATTCGACACAGAGGCAGAGGCACAAACAGATCGATTTGAGCGGAGGGAAAAAGAC	TGCAGGCAGCGGCCTCTCCTATGCGACACAGAGGCAGAGGCACAAACAGATCGATTTGAGCGGAGGGAAAAAGAC
A16670	TGCAGGCAGTTGCATCTGCCGCGTYGGTTCCGTGCCGAATAGGCACCTCCCTGAACAGAYGCCTTTCTAGTGGCG	SNP	24 59	1	5AL.fa	5AL.fa	TGCAGGCAGTTGCATCTGCCGCGTCGGTTCCGTGCCGAATAGGCACCTCCCTGAACAGACGCCTTTCTAGTGGCG	TGCAGGCAGTTGCATCTGCCGCGTTGGTTCCGTGCCGAATAGGCACCTCCCTGAACAGATGCCTTTCTAGTGGCG
A16681	TGCAGGCATAGCAGTGAACACCGCTGCAKACGCTGACGAGGGGCGGACGCCTCCGTCCCACACCTACGACGAGCT	SNP	28	3	1DS.fa_4AS.fa_4DL.fa	1DS.fa_4AS.fa_4DL.fa	TGCAGGCATAGCAGTGAACACCGCTGCAGACGCTGACGAGGGGCGGACGCCTCCGTCCCACACCTACGACGAGCT	TGCAGGCATAGCAGTGAACACCGCTGCATACGCTGACGAGGGGCGGACGCCTCCGTCCCACACCTACGACGAGCT
A16692	TGCAGGCATCGGTCACTTGGTTGTACCGTGCCATCCTGGGCATAATCAGTGGTMTGACAATCTTGTGTTTTATTT	SNP	53	1	2BL.fa	2BL.fa	TGCAGGCATCGGTCACTTGGTTGTACCGTGCCATCCTGGGCATAATCAGTGGTATGACAATCTTGTGTTTTATTT	TGCAGGCATCGGTCACTTGGTTGTACCGTGCCATCCTGGGCATAATCAGTGGTCTGACAATCTTGTGTTTTATTT
A16695	TGCAGGSATGATTACCATATTCCAATCCAATAATCCAAGAGTTATTTGGACTCTCAAACAGTGTGGAACGTCCCG	SNP	6	1	6AS.fa	6AS.fa	TGCAGGCATGATTACCATATTCCAATCCAATAATCCAAGAGTTATTTGGACTCTCAAACAGTGTGGAACGTCCCG	TGCAGGGATGATTACCATATTCCAATCCAATAATCCAAGAGTTATTTGGACTCTCAAACAGTGTGGAACGTCCCG
A16696	TGCAGGSATGATTACCATATTCCAATCCAATAATCCAAGAGTTATTTGGACTCTCAAACATGTGGAACGTCCCGC	SNP	6	0	unknown	unknown	TGCAGGCATGATTACCATATTCCAATCCAATAATCCAAGAGTTATTTGGACTCTCAAACATGTGGAACGTCCCGC	TGCAGGGATGATTACCATATTCCAATCCAATAATCCAAGAGTTATTTGGACTCTCAAACATGTGGAACGTCCCGC
A16699	TGCAGGCATGGATTGCGGRCGGCCAACAGGGGCCGCCCCCGATTCCCAGCTTCACGGGCAGCAACTCGCACAAYG	SNP	18 73	13	2AL.fa_2BL.fa_2DS.fa_3AS.fa_3B.fa_4BS.fa_4DL.fa_5BL.fa_5DL.fa_6BL.fa_6DL.fa_6DS.fa_7DS.fa	2AL.fa_2BL.fa_2DL.fa_2DS.fa_3B.fa_5BL.fa_5DL.fa_6AS.fa_6BL.fa_6DS.fa_7DL.fa	TGCAGGCATGGATTGCGGGCGGCCAACAGGGGCCGCCCCCGATTCCCAGCTTCACGGGCAGCAACTCGCACAATG	TGCAGGCATGGATTGCGGACGGCCAACAGGGGCCGCCCCCGATTCCCAGCTTCACGGGCAGCAACTCGCACAACG
A16708	TGCAGGCMTTATAGAGTTGCGGTCTTGCATACAGAAGCCGAATGAAATGCTGAGGGATTACATCCAGAGGTGGAT	SNP	7	0	unknown	unknown	TGCAGGCATTATAGAGTTGCGGTCTTGCATACAGAAGCCGAATGAAATGCTGAGGGATTACATCCAGAGGTGGAT	TGCAGGCCTTATAGAGTTGCGGTCTTGCATACAGAAGCCGAATGAAATGCTGAGGGATTACATCCAGAGGTGGAT
A16714	TGCAGGCATTTTGTGGTCCCTATTAATTAATCTATCTATCGATCAARSYYYKSYKGSSSMAAAMCCYWRRMCCYW	INDEL	46	0	unknown	unknown	TGCAGGCATTTTGTGGTCCCTATTAATTAATCTATCTATCGATCAAGCTCTGCTGGCGCAAAACCCTAGACCCTA	TGCAGGCATTTTGTGGTCCCTATTAATTAATCTATCTATCGATCAAAGCTCTGCTGGCGCAAAACCCTAGACCCT
A16715	TGCAGGCCAAAARGKYSGSCSKKGKTYMMCMMCCSSYYMMCCCCAGGTCAACTTCCGATCCACTGTTCAGAGAGC	INDEL	12	0	unknown	unknown	TGCAGGCCAAAAGGTCGGCCGTGGTTCACCACCCGCTCACCCCCAGGTCAACTTCCGATCCACTGTTCAGAGAGC	TGCAGGCCAAAAAGGTCGGCCGTGGTTCACCACCCGCTCACCCCAGGTCAACTTCCGATCCACTGTTCAGAGAGC
A16720	TGCAGGCCARCAAGTAAGGCCTTCGCTTCGGCTTCCTCCACTGCARAGCAACATCCAATTCCTTTGGACAGAGAG	SNP	9 45	1	2AS.fa	2AS.fa	TGCAGGCCAACAAGTAAGGCCTTCGCTTCGGCTTCCTCCACTGCAGAGCAACATCCAATTCCTTTGGACAGAGAG	TGCAGGCCAGCAAGTAAGGCCTTCGCTTCGGCTTCCTCCACTGCAAAGCAACATCCAATTCCTTTGGACAGAGAG
A16724	TGCAGGCCAACCCAGTAAGTATGGGAAGMGATAAAGCCCACGTCCAACTCAGATACTCCCTTCGTCCGAAATTAC	SNP	28	1	1AS.fa	1AS.fa	TGCAGGCCAACCCAGTAAGTATGGGAAGCGATAAAGCCCACGTCCAACTCAGATACTCCCTTCGTCCGAAATTAC	TGCAGGCCAACCCAGTAAGTATGGGAAGAGATAAAGCCCACGTCCAACTCAGATACTCCCTTCGTCCGAAATTAC
A16736	TGCAGGCCACACTAATTGTGTGGATTCAGCASTGACTGCTCGCTTGTACTACTGCCAGTAAACRGAACAGCACTA	SNP	31 63	1	2BS.fa	unknown	TGCAGGCCACACTAATTGTGTGGATTCAGCAGTGACTGCTCGCTTGTACTACTGCCAGTAAACAGAACAGCACTA	TGCAGGCCACACTAATTGTGTGGATTCAGCACTGACTGCTCGCTTGTACTACTGCCAGTAAACGGAACAGCACTA
A16741	TGCAGGCCACGCCATGCTCAGTTCACGAAACTGGCATSCGAGGATCGGGCGTTTGACGGACGGAGTACTCACTCG	SNP	37	1	6AS.fa	6AS.fa	TGCAGGCCACGCCATGCTCAGTTCACGAAACTGGCATGCGAGGATCGGGCGTTTGACGGACGGAGTACTCACTCG	TGCAGGCCACGCCATGCTCAGTTCACGAAACTGGCATCCGAGGATCGGGCGTTTGACGGACGGAGTACTCACTCG
A16753	TGCAGGCCAGCACCTCCACTGCTTCGGGGTCGGCAATCAGCGGGAAATGTGGCATGCTCCCGCCAAAAAAGCACM	SNP	74	1	6BL.fa	6BL.fa	TGCAGGCCAGCACCTCCACTGCTTCGGGGTCGGCAATCAGCGGGAAATGTGGCATGCTCCCGCCAAAAAAGCACA	TGCAGGCCAGCACCTCCACTGCTTCGGGGTCGGCAATCAGCGGGAAATGTGGCATGCTCCCGCCAAAAAAGCACC
A16762	TGCAGGCCAGGCCTCGTGAYGAGCCCGAACGAGTYGAGACCTACTGCTTGAAGAGGAGCCCAAGACCGAAGCCAT	SNP	19 34	0	unknown	unknown	TGCAGGCCAGGCCTCGTGATGAGCCCGAACGAGTCGAGACCTACTGCTTGAAGAGGAGCCCAAGACCGAAGCCAT	TGCAGGCCAGGCCTCGTGACGAGCCCGAACGAGTTGAGACCTACTGCTTGAAGAGGAGCCCAAGACCGAAGCCAT
A16764	TGCAGGCCAGGGGATCACAGTGGAGGGAGAATCCTTGCCTCGGCTTTTTATTTGTGCGYGTGGCTTTGCCATGCA	SNP	58	0	unknown	unknown	TGCAGGCCAGGGGATCACAGTGGAGGGAGAATCCTTGCCTCGGCTTTTTATTTGTGCGTGTGGCTTTGCCATGCA	TGCAGGCCAGGGGATCACAGTGGAGGGAGAATCCTTGCCTCGGCTTTTTATTTGTGCGCGTGGCTTTGCCATGCA
A16767	TGCAGGCCATMATGTACTGGGGCCTCAAGGTCCTCATCTACAGCATCCTTGTGCTGGTCGCGCTTCTCGTCCTGT	SNP	10	3	2BS.fa_2DS.fa	2AS.fa_2BS.fa_2DS.fa	TGCAGGCCATAATGTACTGGGGCCTCAAGGTCCTCATCTACAGCATCCTTGTGCTGGTCGCGCTTCTCGTCCTGT	TGCAGGCCATCATGTACTGGGGCCTCAAGGTCCTCATCTACAGCATCCTTGTGCTGGTCGCGCTTCTCGTCCTGT
A16772	TGCAGGCCATCATGGAGGACTCCGAGCGGGAGTAAAGGCGCCAACAGGAGGAGGAGYGGGAGGGTCTGCAGGTGA	SNP	56	1	5BL.fa	5BL.fa	TGCAGGCCATCATGGAGGACTCCGAGCGGGAGTAAAGGCGCCAACAGGAGGAGGAGCGGGAGGGTCTGCAGGTGA	TGCAGGCCATCATGGAGGACTCCGAGCGGGAGTAAAGGCGCCAACAGGAGGAGGAGTGGGAGGGTCTGCAGGTGA
A16773	TGCAGGCCATCCAGAGCGGGCAGCAGCGCAGCRAGAGAAAAAGGAGAAGTGACACGGTTGGCAACCACAGCTCGC	SNP	32	0	unknown	unknown	TGCAGGCCATCCAGAGCGGGCAGCAGCGCAGCGAGAGAAAAAGGAGAAGTGACACGGTTGGCAACCACAGCTCGC	TGCAGGCCATCCAGAGCGGGCAGCAGCGCAGCAAGAGAAAAAGGAGAAGTGACACGGTTGGCAACCACAGCTCGC
A16777	TGCAGGCCRTCGTTTATGGCTTTTGCGACCTCCTATCAATTGTATTCCTCTAAACAGTATTGAGCAATAAAGAGC	SNP	8	1	6DL.fa	6DL.fa	TGCAGGCCATCGTTTATGGCTTTTGCGACCTCCTATCAATTGTATTCCTCTAAACAGTATTGAGCAATAAAGAGC	TGCAGGCCGTCGTTTATGGCTTTTGCGACCTCCTATCAATTGTATTCCTCTAAACAGTATTGAGCAATAAAGAGC
A16783	TGCAGGCCATGAGCTCTCCAGCTACCGCAGGAACGCCATGGTCAAGACCACCTCCACGARGAACACAAGACGCAT	SNP	59	1	4AL.fa	4AL.fa	TGCAGGCCATGAGCTCTCCAGCTACCGCAGGAACGCCATGGTCAAGACCACCTCCACGAGGAACACAAGACGCAT	TGCAGGCCATGAGCTCTCCAGCTACCGCAGGAACGCCATGGTCAAGACCACCTCCACGAAGAACACAAGACGCAT
A16791	TGCAGGCCATGTCGCCGTCGTCGTTGCAGCCACTGCAGCTCGAGCCTGAGAGCGTCAYCGTGCTCAGCGTGTCTG	SNP	57	0	unknown	unknown	TGCAGGCCATGTCGCCGTCGTCGTTGCAGCCACTGCAGCTCGAGCCTGAGAGCGTCATCGTGCTCAGCGTGTCTG	TGCAGGCCATGTCGCCGTCGTCGTTGCAGCCACTGCAGCTCGAGCCTGAGAGCGTCACCGTGCTCAGCGTGTCTG
A16792	TGCAGGCCATGTTTGCATGTACTACATCAGTGAGTGSCATATGTAGTACCTGTCTGAATTGAAATTTGAAGAGAT	SNP	36	1	3DS.fa	3DS.fa	TGCAGGCCATGTTTGCATGTACTACATCAGTGAGTGGCATATGTAGTACCTGTCTGAATTGAAATTTGAAGAGAT	TGCAGGCCATGTTTGCATGTACTACATCAGTGAGTGCCATATGTAGTACCTGTCTGAATTGAAATTTGAAGAGAT
A16825	TGCAGGCCCGTCCGTGCCTACAARTCGCCCCTGCCTTGACTGATCTGGACAATTATTTACGACAAAGGTGATGTT	SNP	23	0	unknown	unknown	TGCAGGCCCGTCCGTGCCTACAAATCGCCCCTGCCTTGACTGATCTGGACAATTATTTACGACAAAGGTGATGTT	TGCAGGCCCGTCCGTGCCTACAAGTCGCCCCTGCCTTGACTGATCTGGACAATTATTTACGACAAAGGTGATGTT
A16828	TGCAGGCCCGTTCATGTGACTCTCTGACTAATTTGAATTTTTTTAATAACCAGGYTGGAATTTGGAAATTTCAAA	SNP	54	0	unknown	unknown	TGCAGGCCCGTTCATGTGACTCTCTGACTAATTTGAATTTTTTTAATAACCAGGTTGGAATTTGGAAATTTCAAA	TGCAGGCCCGTTCATGTGACTCTCTGACTAATTTGAATTTTTTTAATAACCAGGCTGGAATTTGGAAATTTCAAA
A16830	TGCAGGCCCGTTTTGCAATTGYTCGTGGACCTACTAAACAATGGGATCTGGAGACCTTGTGGKAGGTGTTGTGTG	SNP	21 62	1	1BL.fa	1BL.fa	TGCAGGCCCGTTTTGCAATTGTTCGTGGACCTACTAAACAATGGGATCTGGAGACCTTGTGGTAGGTGTTGTGTG	TGCAGGCCCGTTTTGCAATTGCTCGTGGACCTACTAAACAATGGGATCTGGAGACCTTGTGGGAGGTGTTGTGTG
A16844	TGCAGGCCCTTGATTTCGCATCCAACGGCTAGAAAATYGACAGACCAGATATGAAAAGTCAGTCAACTGACGTGT	SNP	37	1	2BS.fa	2BS.fa	TGCAGGCCCTTGATTTCGCATCCAACGGCTAGAAAATTGACAGACCAGATATGAAAAGTCAGTCAACTGACGTGT	TGCAGGCCCTTGATTTCGCATCCAACGGCTAGAAAATCGACAGACCAGATATGAAAAGTCAGTCAACTGACGTGT
A16848	TGCAGGCCGACCCTGTYGCCCCTCTGTTTTCCCTTCCTTGCCTCGTTTCTCCCTCACCCCGCTACCGTGGCTACT	SNP	16	1	1AS.fa	1AS.fa	TGCAGGCCGACCCTGTCGCCCCTCTGTTTTCCCTTCCTTGCCTCGTTTCTCCCTCACCCCGCTACCGTGGCTACT	TGCAGGCCGACCCTGTTGCCCCTCTGTTTTCCCTTCCTTGCCTCGTTTCTCCCTCACCCCGCTACCGTGGCTACT
A16850	TGCAGGCCGACCGACCAAATGAGAGACCAACCCCTGAGCAAACGAGCATGGGGGTATTTATAGGGRCGGGCGRGC	SNP	65 72	2	2AL.fa	2AL.fa_3B.fa	TGCAGGCCGACCGACCAAATGAGAGACCAACCCCTGAGCAAACGAGCATGGGGGTATTTATAGGGACGGGCGAGC	TGCAGGCCGACCGACCAAATGAGAGACCAACCCCTGAGCAAACGAGCATGGGGGTATTTATAGGGGCGGGCGGGC
A16852	TGCAGGCCGACTGGCCCAAATTTGAGCGGGCGTGCCAGCGCAGATMATTGCCCGTTGACAAAACAAGCAGTACCA	SNP	45	1	1BS.fa	1BS.fa	TGCAGGCCGACTGGCCCAAATTTGAGCGGGCGTGCCAGCGCAGATCATTGCCCGTTGACAAAACAAGCAGTACCA	TGCAGGCCGACTGGCCCAAATTTGAGCGGGCGTGCCAGCGCAGATAATTGCCCGTTGACAAAACAAGCAGTACCA
A16854	TGCAGGCCGAGGACCAGCGTTKKYMWYMRKWWYSRAMMWKRMYTKRWKRWKSYKGRRRAMCMRRWWMCCATTCTT	INDEL	21	0	unknown	unknown	TGCAGGCCGAGGACCAGCGTTGTCATCAGTATCGAACATGACTTGATGATGCTGGAGAACCAGATACCCATTCTT	TGCAGGCCGAGGACCAGCGTTTGTCATCAGTATCGAACATGACTTGATGATGCTGGAGAACCAGATACCATTCTT
A16856	TGCAGGCCGAGTCCTCGTCGGAGATGCTCTTCGACGTCGACGACCYYCCMAARKWMSRMSRMSRMSRMCMAAGGT	INDEL	45	0	unknown	unknown	TGCAGGCCGAGTCCTCGTCGGAGATGCTCTTCGACGTCGACGACCTCCCAAAGTACGACGACGACGACCAAAGGT	TGCAGGCCGAGTCCTCGTCGGAGATGCTCTTCGACGTCGACGACCCTCCCAAAGTACGACGACGACGACCAAGGT
A16864	TGCAGGCCGCATACTACTTCGGATGACGATGGTYCCAAAAGCAAAGTTGTAAATCTTGCAATGGAGAAAAATTCT	SNP	33	4	2AS.fa_4AS.fa_7AL.fa_7AS.fa	7AS.fa	TGCAGGCCGCATACTACTTCGGATGACGATGGTCCCAAAAGCAAAGTTGTAAATCTTGCAATGGAGAAAAATTCT	TGCAGGCCGCATACTACTTCGGATGACGATGGTTCCAAAAGCAAAGTTGTAAATCTTGCAATGGAGAAAAATTCT
A16874	TGCAGGCCGCGGGAACTAGTCTCCGCGGCGAGCGGCGATGAGCTCTTTKKKKYCYYMARRMSSYKSYTKRRRAMM	INDEL	48	15	unknown	1AS.fa_1BL.fa_2AS.fa_3AS.fa_3DS.fa_4AS.fa_4BL.fa_5AL.fa_5BS.fa_6AL.fa_6BL.fa_6BS.fa_7BL.fa_7BS.fa_7DL.fa	TGCAGGCCGCGGGAACTAGTCTCCGCGGCGAGCGGCGATGAGCTCTTTGTGTCCTCAAGACGCTGCTTGAGAACA	TGCAGGCCGCGGGAACTAGTCTCCGCGGCGAGCGGCGATGAGCTCTTTTGTGTCCTCAAGACGCTGCTTGAGAAC
A16875	TGCAGGCCGCGGGAACTAGTCTCCGCGGCGAKCGGWGATGAGCTCTTTCGTGTCCTCAAGACGCTGCTTGAGAAC	SNP	31 35	14	1BL.fa_1BS.fa_2AL.fa_3AL.fa_3DS.fa_4BL.fa_4DL.fa_5AS.fa_5BS.fa_5DL.fa_6DS.fa_7BL.fa_7DL.fa_7DS.fa	1AS.fa_2AL.fa_2AS.fa_3AL.fa_3AS.fa_3DS.fa_4DL.fa_5AS.fa_5BS.fa_6AL.fa_6BL.fa_7BL.fa_7DL.fa	TGCAGGCCGCGGGAACTAGTCTCCGCGGCGATCGGTGATGAGCTCTTTCGTGTCCTCAAGACGCTGCTTGAGAAC	TGCAGGCCGCGGGAACTAGTCTCCGCGGCGAGCGGAGATGAGCTCTTTCGTGTCCTCAAGACGCTGCTTGAGAAC
A16876	TGCAGSCCGCTCCTTCCTTCTGCTGGAGGAACACCGCGCCGAACGACCTGCGCGACGGCAGGGCTTTCATGCTCT	SNP	5	0	unknown	unknown	TGCAGGCCGCTCCTTCCTTCTGCTGGAGGAACACCGCGCCGAACGACCTGCGCGACGGCAGGGCTTTCATGCTCT	TGCAGCCCGCTCCTTCCTTCTGCTGGAGGAACACCGCGCCGAACGACCTGCGCGACGGCAGGGCTTTCATGCTCT
A16881	TGCAGGCCGTATACTATCTYTGATGATGATGAYTCCAAAAGCAAAGTTGACCGTTTCGACAATACGCACAACTTC	SNP	19 32	1	7AS.fa	7AS.fa	TGCAGGCCGTATACTATCTTTGATGATGATGACTCCAAAAGCAAAGTTGACCGTTTCGACAATACGCACAACTTC	TGCAGGCCGTATACTATCTCTGATGATGATGATTCCAAAAGCAAAGTTGACCGTTTCGACAATACGCACAACTTC
A16922	TGCAGGCCTCTCTCGTCGATGTCGGCRCTCCACAGCACTTTGGAGCTCCTGTGGACGATGATGACAGGTCATCGA	SNP	26	0	unknown	unknown	TGCAGGCCTCTCTCGTCGATGTCGGCACTCCACAGCACTTTGGAGCTCCTGTGGACGATGATGACAGGTCATCGA	TGCAGGCCTCTCTCGTCGATGTCGGCGCTCCACAGCACTTTGGAGCTCCTGTGGACGATGATGACAGGTCATCGA
A16955	TGCAGGCCTTCCTTGATTAGTGGATCAATTTGGACGTGAAGCTAGTCGTGGGATAATGCCATGATTATCGGTMGA	SNP	72	0	unknown	unknown	TGCAGGCCTTCCTTGATTAGTGGATCAATTTGGACGTGAAGCTAGTCGTGGGATAATGCCATGATTATCGGTCGA	TGCAGGCCTTCCTTGATTAGTGGATCAATTTGGACGTGAAGCTAGTCGTGGGATAATGCCATGATTATCGGTAGA
A16962	TGCAGGCCTTGGATCGCYGCACTATGCAGCGTGCCTCATTTTGGTCCTCCAGAAGGTCCTGTCTAGTTAGGTAGG	SNP	17	3	unknown	2AS.fa_4AS.fa_6AL.fa	TGCAGGCCTTGGATCGCTGCACTATGCAGCGTGCCTCATTTTGGTCCTCCAGAAGGTCCTGTCTAGTTAGGTAGG	TGCAGGCCTTGGATCGCCGCACTATGCAGCGTGCCTCATTTTGGTCCTCCAGAAGGTCCTGTCTAGTTAGGTAGG
A16964	TGCAGGCCTTTGCGCAGCGCGTGGGGCGTCTGCCCTTTCGTTCTCTGCCACCAGTCCATGAGCGTCGGTTCRTTG	SNP	71	2	2BL.fa_4BL.fa	2BL.fa_4BL.fa	TGCAGGCCTTTGCGCAGCGCGTGGGGCGTCTGCCCTTTCGTTCTCTGCCACCAGTCCATGAGCGTCGGTTCATTG	TGCAGGCCTTTGCGCAGCGCGTGGGGCGTCTGCCCTTTCGTTCTCTGCCACCAGTCCATGAGCGTCGGTTCGTTG
A16978	TGCAGGCGACTGCACAACATTTTCAACTGGAAGTTGCCATGCCGCGCTGTCGGAATCYGTTGTAAAAACAGGTAA	SNP	57	0	unknown	unknown	TGCAGGCGACTGCACAACATTTTCAACTGGAAGTTGCCATGCCGCGCTGTCGGAATCTGTTGTAAAAACAGGTAA	TGCAGGCGACTGCACAACATTTTCAACTGGAAGTTGCCATGCCGCGCTGTCGGAATCCGTTGTAAAAACAGGTAA
A16980	TGCAGGCGAGCAGCCCAAAACAAAGCGACAACGGCCACTCCTGTCTACGCGCATGCACGTATGCAAAGTSACAAG	SNP	69	1	3B.fa	3B.fa	TGCAGGCGAGCAGCCCAAAACAAAGCGACAACGGCCACTCCTGTCTACGCGCATGCACGTATGCAAAGTCACAAG	TGCAGGCGAGCAGCCCAAAACAAAGCGACAACGGCCACTCCTGTCTACGCGCATGCACGTATGCAAAGTGACAAG
A17020	TGCAGGCGCAGGAGCTGTCGCGGCCTTGARGTGAGGTGAGCTTCGCGGTTCACAGCGGTTACAGTGGCGGCTTAC	SNP	29	1	2BL.fa	2BL.fa	TGCAGGCGCAGGAGCTGTCGCGGCCTTGAAGTGAGGTGAGCTTCGCGGTTCACAGCGGTTACAGTGGCGGCTTAC	TGCAGGCGCAGGAGCTGTCGCGGCCTTGAGGTGAGGTGAGCTTCGCGGTTCACAGCGGTTACAGTGGCGGCTTAC
A17026	TGCAGGCGCCACTTATCCTAATCGGCCMATAAGGCCAACTCCAACGCGCACCCCCATCATGTCTGTTTGTGTTCC	SNP	27	1	2BS.fa	2BS.fa	TGCAGGCGCCACTTATCCTAATCGGCCAATAAGGCCAACTCCAACGCGCACCCCCATCATGTCTGTTTGTGTTCC	TGCAGGCGCCACTTATCCTAATCGGCCCATAAGGCCAACTCCAACGCGCACCCCCATCATGTCTGTTTGTGTTCC
A17031	TGCAGGCGCCATGAACGGAGACGGCSGAGGGCACGAGAGCGGCGGAAGCGACCACGACGCGACATGCGGAAGCCG	SNP	25	0	unknown	unknown	TGCAGGCGCCATGAACGGAGACGGCCGAGGGCACGAGAGCGGCGGAAGCGACCACGACGCGACATGCGGAAGCCG	TGCAGGCGCCATGAACGGAGACGGCGGAGGGCACGAGAGCGGCGGAAGCGACCACGACGCGACATGCGGAAGCCG
A17042	TGCAGGCGCCGACGTGCTGCACGGGGATGCTTCAACYATCTAGGGAAAAGCTGTTAACGGCACTCGACGAAGCTA	SNP	36	2	3B.fa_6AL.fa	3B.fa_6AL.fa	TGCAGGCGCCGACGTGCTGCACGGGGATGCTTCAACTATCTAGGGAAAAGCTGTTAACGGCACTCGACGAAGCTA	TGCAGGCGCCGACGTGCTGCACGGGGATGCTTCAACCATCTAGGGAAAAGCTGTTAACGGCACTCGACGAAGCTA
A17097	TGCAGGCGGAGCTGCTGCCWTGGAGGCCCTGAGGGCGGAACTTGCCCTAGCCAAGGAACAAGCCCAGGCTAGYAA	SNP	19 72	5	1BL.fa_3B.fa	1BS.fa_2BL.fa_5BL.fa_6BS.fa_7BS.fa	TGCAGGCGGAGCTGCTGCCTTGGAGGCCCTGAGGGCGGAACTTGCCCTAGCCAAGGAACAAGCCCAGGCTAGCAA	TGCAGGCGGAGCTGCTGCCATGGAGGCCCTGAGGGCGGAACTTGCCCTAGCCAAGGAACAAGCCCAGGCTAGTAA
A17102	TGCAGGCGGATGGTGCTTCATTTGAGCGTGCAAGAGGTGAGATGTCGAGGTGCTGCRCAATGTGGTGCAAAGCGA	SNP	56	1	6BS.fa	6BS.fa	TGCAGGCGGATGGTGCTTCATTTGAGCGTGCAAGAGGTGAGATGTCGAGGTGCTGCGCAATGTGGTGCAAAGCGA	TGCAGGCGGATGGTGCTTCATTTGAGCGTGCAAGAGGTGAGATGTCGAGGTGCTGCACAATGTGGTGCAAAGCGA
A17109	TGCAGGCGGCAGGGGCATGCGTGTGCGCGCGGGAGTAGRGCTCCGACCACGGCGGACTGCGGAGYCAAAGCTCTC	SNP	38 64	1	2BS.fa	2BS.fa	TGCAGGCGGCAGGGGCATGCGTGTGCGCGCGGGAGTAGAGCTCCGACCACGGCGGACTGCGGAGTCAAAGCTCTC	TGCAGGCGGCAGGGGCATGCGTGTGCGCGCGGGAGTAGGGCTCCGACCACGGCGGACTGCGGAGCCAAAGCTCTC
A17114	TGCAGGCGGMCCTTTCGGCGATCTTCCATGGCGCCAGYCGTGCCTGGTTTCGTTCTTCTGAGTTCTCCGTCAGAG	SNP	9 37	1	7AS.fa	7AS.fa	TGCAGGCGGCCCTTTCGGCGATCTTCCATGGCGCCAGTCGTGCCTGGTTTCGTTCTTCTGAGTTCTCCGTCAGAG	TGCAGGCGGACCTTTCGGCGATCTTCCATGGCGCCAGCCGTGCCTGGTTTCGTTCTTCTGAGTTCTCCGTCAGAG
A17116	TGCAGGYGGCCTCTGGTTTCGAGACGATCCGTGATATAAATGTTGCGTCTCATCTTATAGGAGATGTTTTTGGGT	SNP	6	2	1BL.fa	1AL.fa_1BL.fa	TGCAGGCGGCCTCTGGTTTCGAGACGATCCGTGATATAAATGTTGCGTCTCATCTTATAGGAGATGTTTTTGGGT	TGCAGGTGGCCTCTGGTTTCGAGACGATCCGTGATATAAATGTTGCGTCTCATCTTATAGGAGATGTTTTTGGGT
A17151	TGCAGGCGTACTACTGCTCGAATGGATCGTCAACACAAAGCGCTGCCGCAYGGTCAAAAACCTCTTGTTTTTACG	SNP	50	1	1AL.fa	1AL.fa	TGCAGGCGTACTACTGCTCGAATGGATCGTCAACACAAAGCGCTGCCGCACGGTCAAAAACCTCTTGTTTTTACG	TGCAGGCGTACTACTGCTCGAATGGATCGTCAACACAAAGCGCTGCCGCATGGTCAAAAACCTCTTGTTTTTACG
A17153	TGCAGGCGTAGTGGCATCCATCACACGATCAATGCGCCAAGTTGAGCCCACCMAARSCYYCACCACGATTGCTTG	INDEL	52	0	unknown	unknown	TGCAGGCGTAGTGGCATCCATCACACGATCAATGCGCCAAGTTGAGCCCACCCAAAGCCTCACCACGATTGCTTG	TGCAGGCGTAGTGGCATCCATCACACGATCAATGCGCCAAGTTGAGCCCACCAAAGCCTCCACCACGATTGCTTG
A17154	TGCAGGCGTATGGAGCAGGCAGCGATGGGGRWYMWKGGGGGSSKKSCYKRRSSSSGSYWMCCSKKSSKKGSCYKR	INDEL	30	0	unknown	unknown	TGCAGGCGTATGGAGCAGGCAGCGATGGGGGATCATGGGGGGCGTGCCTGAGCGCGGCTACCCGTGCGTGGCCTG	TGCAGGCGTATGGAGCAGGCAGCGATGGGGATCATGGGGGGCGTGCCTGAGCGCGGCTACCCGTGCGTGGCCTGA
A17180	TGCAGGCGTTGCACCTCCATCCCAACTCTAYCCTCCTCCTGTCCATCTTCGCCTACTACTGYGAGGCGTACCTGG	SNP	30 61	10	3AS.fa_5DL.fa_7DL.fa_7DS.fa	1DL.fa_2BS.fa_2DL.fa_2DS.fa_3AL.fa_4AS.fa_4DL.fa_5DL.fa_6DL.fa_7DS.fa	TGCAGGCGTTGCACCTCCATCCCAACTCTACCCTCCTCCTGTCCATCTTCGCCTACTACTGTGAGGCGTACCTGG	TGCAGGCGTTGCACCTCCATCCCAACTCTATCCTCCTCCTGTCCATCTTCGCCTACTACTGCGAGGCGTACCTGG
A17181	TGCAGGCGTTGCATCTCCATCCCAACTCTGTCCTCCTCCTWTCCATCTTCGCCTACTACTGTGAGGCGTACCTRG	SNP	40 73	14	1AL.fa_1DS.fa_2AL.fa_2AS.fa_2DS.fa_3AL.fa_3AS.fa_4DL.fa_4DS.fa_6DL.fa_7AL.fa_7DL.fa	1AS.fa_1DL.fa_1DS.fa_2AL.fa_2AS.fa_2DL.fa_3AL.fa_4AS.fa_4DL.fa_4DS.fa_5AL.fa_6DL.fa_6DS.fa_7DS.fa	TGCAGGCGTTGCATCTCCATCCCAACTCTGTCCTCCTCCTTTCCATCTTCGCCTACTACTGTGAGGCGTACCTAG	TGCAGGCGTTGCATCTCCATCCCAACTCTGTCCTCCTCCTATCCATCTTCGCCTACTACTGTGAGGCGTACCTGG
A17193	TGCAGGCTACGCGTTACTGAACCCGAGSGATCGATCGATGGCTGTTAACTGAACCCGATGGAGYGATTCCTTCGC	SNP	27 63	14	1AS.fa_2AL.fa_2BL.fa_2DL.fa_2DS.fa_3DL.fa_4BL.fa_4DS.fa_5AS.fa_5BS.fa_6BS.fa_7AS.fa_7BL.fa_7DS.fa	1BL.fa_3DL.fa_4BL.fa_4DS.fa_5DL.fa	TGCAGGCTACGCGTTACTGAACCCGAGGGATCGATCGATGGCTGTTAACTGAACCCGATGGAGTGATTCCTTCGC	TGCAGGCTACGCGTTACTGAACCCGAGCGATCGATCGATGGCTGTTAACTGAACCCGATGGAGCGATTCCTTCGC
A17194	TGCAGGCTACTGTTGGGTCTGCTGTCKCCCGTGCGTGCGCGTGCGCGTGCGGGCTGTGCCGTAGCCGCAGGCACT	SNP	26	1	2BS.fa	unknown	TGCAGGCTACTGTTGGGTCTGCTGTCTCCCGTGCGTGCGCGTGCGCGTGCGGGCTGTGCCGTAGCCGCAGGCACT	TGCAGGCTACTGTTGGGTCTGCTGTCGCCCGTGCGTGCGCGTGCGCGTGCGGGCTGTGCCGTAGCCGCAGGCACT
A17195	TGCAGGCTRCTTCCGTGTAGCAGGCTGCACYAGCTGGCACATCGACTTCTACCCCAACGGCGATCACCCAGGTAG	SNP	8 30	0	unknown	unknown	TGCAGGCTACTTCCGTGTAGCAGGCTGCACCAGCTGGCACATCGACTTCTACCCCAACGGCGATCACCCAGGTAG	TGCAGGCTGCTTCCGTGTAGCAGGCTGCACTAGCTGGCACATCGACTTCTACCCCAACGGCGATCACCCAGGTAG
A17208	TGCAGGCTATAGCCTGGAGGGGAGTAGCCCATGGCCRWYSKKRWYCCMAMCYTYYYCSRMMWWWYCMWWMCMMYT	INDEL	36	0	unknown	unknown	TGCAGGCTATAGCCTGGAGGGGAGTAGCCCATGGCCATCGTGATCCCAACCTTCTCCGACATATCCATACCACTT	TGCAGGCTATAGCCTGGAGGGGAGTAGCCCATGGCCGATCGTGATCCCAACCTTCTCCGACATATCCATACCACT
A17221	TGCAGGCTCAWTCACTGTAGTCCCTTGAACCAAGATGTGGGAGATGAGGCCGAGCAGTTCACTCGTCCATGCCCT	SNP	10	1	1BL.fa	1BL.fa	TGCAGGCTCAATCACTGTAGTCCCTTGAACCAAGATGTGGGAGATGAGGCCGAGCAGTTCACTCGTCCATGCCCT	TGCAGGCTCATTCACTGTAGTCCCTTGAACCAAGATGTGGGAGATGAGGCCGAGCAGTTCACTCGTCCATGCCCT
A17235	TGCAGGCTCAGCTAGATGTTGAGAGTCCGAMMAAACTCTACCGTGAAATAAGCATATGGGGGTCACCCGTGGCGA	SNP	30 31	0	unknown	unknown	TGCAGGCTCAGCTAGATGTTGAGAGTCCGAACAAACTCTACCGTGAAATAAGCATATGGGGGTCACCCGTGGCGA	TGCAGGCTCAGCTAGATGTTGAGAGTCCGACAAAACTCTACCGTGAAATAAGCATATGGGGGTCACCCGTGGCGA
A17249	TGCAGGCTCCAGCAGCAGGTYCAARGAGGTACGCGTAGCCCCTGTAGATCCATCGTATGCGGTTCGAAGAGGGAT	SNP	20 24	0	unknown	unknown	TGCAGGCTCCAGCAGCAGGTTCAAGGAGGTACGCGTAGCCCCTGTAGATCCATCGTATGCGGTTCGAAGAGGGAT	TGCAGGCTCCAGCAGCAGGTCCAAAGAGGTACGCGTAGCCCCTGTAGATCCATCGTATGCGGTTCGAAGAGGGAT
A17269	TGCAGGCTCGAGCTCCTTCAAAACAAARRAWKGRAWYCYYMMMWTYCSKYYTTTYSKTYCSKTTKGGSMMCCACT	INDEL	27	0	unknown	unknown	TGCAGGCTCGAGCTCCTTCAAAACAAAAGAATGGAATCCTCACATTCCGTCTTTTCGTTCCGTTTGGGCACCACT	TGCAGGCTCGAGCTCCTTCAAAACAAAGAATGGAATCCTCACATTCCGTCTTTTCGTTCCGTTTGGGCACCCACT
A17283	TGCAGGCTCTCTCTACATCAACCTCRGATCATTTCCCTCTGTTTCTATCTCTGGAAGAGCATATGTACTACAAGA	SNP	25	1	1BS.fa	1BS.fa	TGCAGGCTCTCTCTACATCAACCTCAGATCATTTCCCTCTGTTTCTATCTCTGGAAGAGCATATGTACTACAAGA	TGCAGGCTCTCTCTACATCAACCTCGGATCATTTCCCTCTGTTTCTATCTCTGGAAGAGCATATGTACTACAAGA
A17285	TGCAGGCTCTGCCTACTGACGCTCAGGCTCTCCACCTCACCCACGTCCCCGACGAGGAGGAACACRTGCAGAGGC	SNP	65	0	unknown	unknown	TGCAGGCTCTGCCTACTGACGCTCAGGCTCTCCACCTCACCCACGTCCCCGACGAGGAGGAACACGTGCAGAGGC	TGCAGGCTCTGCCTACTGACGCTCAGGCTCTCCACCTCACCCACGTCCCCGACGAGGAGGAACACATGCAGAGGC
A17296	TGCAGGCTGAAATATTCATCAACTAWGCTCCTTCGGCAGTATCTCTGAAGTATGTGGCTTTGGTGGCGTARTTAT	SNP	25 70	3	6AL.fa_6BL.fa_6DL.fa	6AL.fa_6BL.fa_6DL.fa	TGCAGGCTGAAATATTCATCAACTATGCTCCTTCGGCAGTATCTCTGAAGTATGTGGCTTTGGTGGCGTAATTAT	TGCAGGCTGAAATATTCATCAACTAAGCTCCTTCGGCAGTATCTCTGAAGTATGTGGCTTTGGTGGCGTAGTTAT
A17302	TGCAGGCTGAGGTGGCTCAACTACCTGAGGCCCAACATAAARSMMSGGGGACTTCACCCCAGAGGAGGACAGCAC	INDEL	41	0	unknown	unknown	TGCAGGCTGAGGTGGCTCAACTACCTGAGGCCCAACATAAAGCACGGGGGACTTCACCCCAGAGGAGGACAGCAC	TGCAGGCTGAGGTGGCTCAACTACCTGAGGCCCAACATAAAAGCACGGGGACTTCACCCCAGAGGAGGACAGCAC
A17304	TGCAGGCTGAGTACACAAAATAAACAGATCAAAAGTTCACACTTGATGSWGCCTGGCATATCTTAATGGAACACT	SNP	48 49	2	5BL.fa	5BL.fa_5DL.fa	TGCAGGCTGAGTACACAAAATAAACAGATCAAAAGTTCACACTTGATGCTGCCTGGCATATCTTAATGGAACACT	TGCAGGCTGAGTACACAAAATAAACAGATCAAAAGTTCACACTTGATGGAGCCTGGCATATCTTAATGGAACACT
A17313	TGCAGGCTGCATTTGCTTTCCCTTTGCTTCTTTGGCCTCCGTGGGTCAGCTCACCTCGTCCTTTGGCTAATSCTT	SNP	71	1	7AS.fa	7AS.fa	TGCAGGCTGCATTTGCTTTCCCTTTGCTTCTTTGGCCTCCGTGGGTCAGCTCACCTCGTCCTTTGGCTAATGCTT	TGCAGGCTGCATTTGCTTTCCCTTTGCTTCTTTGGCCTCCGTGGGTCAGCTCACCTCGTCCTTTGGCTAATCCTT
A17316	TGCAGGCTGCGGGTGTCACGGAGGAGCACCATGSMRGSSKKSMRRMCMWKGSYYSSYWWKGRARGSCCYTCCCTT	INDEL	33	1	7DS.fa	unknown	TGCAGGCTGCGGGTGTCACGGAGGAGCACCATGGCAGGCGTGCAGACCATGGCTCGCTATGGAAGGCCCTCCCTT	TGCAGGCTGCGGGTGTCACGGAGGAGCACCATGCAGGCGTGCAGACCATGGCTCGCTATGGAAGGCCCTTCCCTT
A17332	TGCAGGCTGGCATGAGGATGAGCAAGTGACGGCTCCGAGCCAGCGCATGGTTCAGCAWGTCGCCGCTCCAAGCTA	SNP	57	1	2DL.fa	2DL.fa	TGCAGGCTGGCATGAGGATGAGCAAGTGACGGCTCCGAGCCAGCGCATGGTTCAGCAAGTCGCCGCTCCAAGCTA	TGCAGGCTGGCATGAGGATGAGCAAGTGACGGCTCCGAGCCAGCGCATGGTTCAGCATGTCGCCGCTCCAAGCTA
A17340	TGCAGGCTGGTGGGGCGACCTGCCACATAWGCTGCGACAGCGGCCCACGGTGCTTCGAGCTCGACGACTGCGGCG	SNP	29	0	unknown	unknown	TGCAGGCTGGTGGGGCGACCTGCCACATATGCTGCGACAGCGGCCCACGGTGCTTCGAGCTCGACGACTGCGGCG	TGCAGGCTGGTGGGGCGACCTGCCACATAAGCTGCGACAGCGGCCCACGGTGCTTCGAGCTCGACGACTGCGGCG
A17374	TGCAGGCTTACRACCCGGCACTTGGGGGCTACATTATTYAAGTTGAGATTACATCAATATGCAAGTCTCATGTCG	SNP	11 38	1	3DL.fa	unknown	TGCAGGCTTACGACCCGGCACTTGGGGGCTACATTATTCAAGTTGAGATTACATCAATATGCAAGTCTCATGTCG	TGCAGGCTTACAACCCGGCACTTGGGGGCTACATTATTTAAGTTGAGATTACATCAATATGCAAGTCTCATGTCG
A17375	TGCAGGCTTACGACCCGGCACTTGGGGGCTAYATTATTCAAGTTGAGGTTACATCAAATAKGCAAGTCCCATGTC	SNP	31 60	15	1AS.fa_1DS.fa_2DS.fa_3AL.fa_3AS.fa_3B.fa_3DL.fa_4DL.fa_5DS.fa_6AS.fa_6BS.fa_6DL.fa_7AS.fa_7BL.fa_7DL.fa	1AL.fa_1DL.fa_1DS.fa_2DL.fa_3DL.fa_4AS.fa_4BS.fa_4DL.fa_4DS.fa_5DS.fa_6AS.fa_6DL.fa	TGCAGGCTTACGACCCGGCACTTGGGGGCTACATTATTCAAGTTGAGGTTACATCAAATATGCAAGTCCCATGTC	TGCAGGCTTACGACCCGGCACTTGGGGGCTATATTATTCAAGTTGAGGTTACATCAAATAGGCAAGTCCCATGTC
A17391	TGCAGGCTTCGGTCAGCCCGCTTTTGGTGAGCTGAACCTTCTGAATCACCGCACTCATGACAGTGCGGTGTYCCT	SNP	71	3	1BS.fa_2BS.fa_7BL.fa	1BS.fa_2BS.fa_7BL.fa	TGCAGGCTTCGGTCAGCCCGCTTTTGGTGAGCTGAACCTTCTGAATCACCGCACTCATGACAGTGCGGTGTCCCT	TGCAGGCTTCGGTCAGCCCGCTTTTGGTGAGCTGAACCTTCTGAATCACCGCACTCATGACAGTGCGGTGTTCCT
A17392	TGCAGGCTTCGGTTAGTCCGCTCTTGACGGACTGRACCATCTCAATCACCGCACCCATAAGGATRCAGTGCTCAT	SNP	34 64	1	1AS.fa	1AS.fa	TGCAGGCTTCGGTTAGTCCGCTCTTGACGGACTGGACCATCTCAATCACCGCACCCATAAGGATACAGTGCTCAT	TGCAGGCTTCGGTTAGTCCGCTCTTGACGGACTGAACCATCTCAATCACCGCACCCATAAGGATGCAGTGCTCAT
A17393	TGCAGGCTTCGGTTAGTCCGCTCTTGGCRGACTGAACCCTTTCAATTAMCGTGCCCATAAGGACACGGTGCTCAT	SNP	28 48	13	1DL.fa_2AL.fa_2AS.fa_3AL.fa_5DL.fa_7DL.fa	1AL.fa_1AS.fa_2DS.fa_3AL.fa_3AS.fa_3DL.fa_4AL.fa_4DL.fa_5AS.fa_5DL.fa_6AL.fa_6DS.fa_7AS.fa	TGCAGGCTTCGGTTAGTCCGCTCTTGGCAGACTGAACCCTTTCAATTAACGTGCCCATAAGGACACGGTGCTCAT	TGCAGGCTTCGGTTAGTCCGCTCTTGGCGGACTGAACCCTTTCAATTACCGTGCCCATAAGGACACGGTGCTCAT
A17398	TGCAGGCTTCTCACCAACGCGCAGATGGCGASACCAATAGCTGCCCTGCGAACCCTAGACCTTGGCAATCTTCCG	SNP	31	1	3B.fa	3B.fa	TGCAGGCTTCTCACCAACGCGCAGATGGCGAGACCAATAGCTGCCCTGCGAACCCTAGACCTTGGCAATCTTCCG	TGCAGGCTTCTCACCAACGCGCAGATGGCGACACCAATAGCTGCCCTGCGAACCCTAGACCTTGGCAATCTTCCG
A17421	TGCAGGCTTTAGAAAAYGGCCCGAAACCCCCTCAAGATGACCTCAAATYGAAAAGTGTTCAACATGAAAGTTGTG	SNP	16 48	1	unknown	3B.fa	TGCAGGCTTTAGAAAATGGCCCGAAACCCCCTCAAGATGACCTCAAATTGAAAAGTGTTCAACATGAAAGTTGTG	TGCAGGCTTTAGAAAACGGCCCGAAACCCCCTCAAGATGACCTCAAATCGAAAAGTGTTCAACATGAAAGTTGTG
A17424	TGCAGGCTTTGATGTTAACTTTGGCAATGGGAAGGTTAAAATATTRCTAAAAGGAAAATTAATACATTCAGGGAA	SNP	45	6	1BL.fa_1BS.fa_3B.fa_5AL.fa_7DL.fa_7DS.fa	3B.fa	TGCAGGCTTTGATGTTAACTTTGGCAATGGGAAGGTTAAAATATTGCTAAAAGGAAAATTAATACATTCAGGGAA	TGCAGGCTTTGATGTTAACTTTGGCAATGGGAAGGTTAAAATATTACTAAAAGGAAAATTAATACATTCAGGGAA
A17427	TGCAGGCTTTGCGTGGCGACGSTGGCGTCCTGCTCGGGCTTGCACCACCCGCGRGACGGCTGGGCGACGTATGGG	SNP	21 53	2	6AL.fa	6AL.fa_6DL.fa	TGCAGGCTTTGCGTGGCGACGCTGGCGTCCTGCTCGGGCTTGCACCACCCGCGAGACGGCTGGGCGACGTATGGG	TGCAGGCTTTGCGTGGCGACGGTGGCGTCCTGCTCGGGCTTGCACCACCCGCGGGACGGCTGGGCGACGTATGGG
A17441	TGCAGGGAAAYCAGTCGACCCCAAGTGAATCGCCAGAATTCAATYGACCAAGTAATCAAAAGAACGAGATCATAA	SNP	10 44	1	7AS.fa	7AS.fa	TGCAGGGAAACCAGTCGACCCCAAGTGAATCGCCAGAATTCAATTGACCAAGTAATCAAAAGAACGAGATCATAA	TGCAGGGAAATCAGTCGACCCCAAGTGAATCGCCAGAATTCAATCGACCAAGTAATCAAAAGAACGAGATCATAA
A17446	TGCAGGGAAAKAAGGAGCAGCATCAGGGTCACCGAAGAAGCCCTCTAGGTCTATCCTATGATGGTTGCCGCGCTS	SNP	10 74	3	1BL.fa_2BL.fa_5BL.fa	1BL.fa_2BL.fa_5BL.fa	TGCAGGGAAATAAGGAGCAGCATCAGGGTCACCGAAGAAGCCCTCTAGGTCTATCCTATGATGGTTGCCGCGCTG	TGCAGGGAAAGAAGGAGCAGCATCAGGGTCACCGAAGAAGCCCTCTAGGTCTATCCTATGATGGTTGCCGCGCTC
A17451	TGCAGRGAACAAGAGGAGCTTCACATGAGGCTCAATGAAACAAACAAAATAATCTATGTGTATCAGACATACCCT	SNP	5	1	1BL.fa	1BL.fa	TGCAGGGAACAAGAGGAGCTTCACATGAGGCTCAATGAAACAAACAAAATAATCTATGTGTATCAGACATACCCT	TGCAGAGAACAAGAGGAGCTTCACATGAGGCTCAATGAAACAAACAAAATAATCTATGTGTATCAGACATACCCT
A17455	TGCAGGGAAGAGATAGAAAGAGCAAAAWWRRRRRGGSMRGGGGCGTGATCTGTTGTAAGTATGAAGTGAAGTAAT	INDEL	27	0	unknown	unknown	TGCAGGGAAGAGATAGAAAGAGCAAAATAGAGAGGGCAGGGGGCGTGATCTGTTGTAAGTATGAAGTGAAGTAAT	TGCAGGGAAGAGATAGAAAGAGCAAAAATAGAGAGGGCAGGGGCGTGATCTGTTGTAAGTATGAAGTGAAGTAAT
A17457	TGCAGGGAAGAGATAGAAAGAGCGAAATAGAGRRGGSMRGGGSSKKRWYYKKTKKWAAGTATGAAGTGAAGTAAT	INDEL	32	0	unknown	unknown	TGCAGGGAAGAGATAGAAAGAGCGAAATAGAGAGGGCAGGGGCGTGATCTGTTGTAAAGTATGAAGTGAAGTAAT	TGCAGGGAAGAGATAGAAAGAGCGAAATAGAGGAGGGCAGGGGCGTGATCTGTTGTAAGTATGAAGTGAAGTAAT
A17490	TGCAGGGACAATTGAAGGGTTTCTCACTGAAGTCCACATTAATGATCTGGGGSCMWWRGKTTWWWRRWWAAWKGK	INDEL	52	1	2BL.fa	unknown	TGCAGGGACAATTGAAGGGTTTCTCACTGAAGTCCACATTAATGATCTGGGGGCCATAGGTTTATAGATAAATGG	TGCAGGGACAATTGAAGGGTTTCTCACTGAAGTCCACATTAATGATCTGGGGCCATAGGTTTATAGATAAATGGT
A17512	TGCAGGGACGACTTAGTCTCACACGACGCTACACAGAKAAAGTGGTCTTGTATGATCGGTAAGAGACCGTCCTCG	SNP	37	1	3DS.fa	3DS.fa	TGCAGGGACGACTTAGTCTCACACGACGCTACACAGAGAAAGTGGTCTTGTATGATCGGTAAGAGACCGTCCTCG	TGCAGGGACGACTTAGTCTCACACGACGCTACACAGATAAAGTGGTCTTGTATGATCGGTAAGAGACCGTCCTCG
A17557	TGCAGGGAGCGATATTCCACACAATTCGCGAGCGCACGCACCAAAAAGGCGCACATTTTGCCATCAGATCRAGGT	SNP	70	0	unknown	unknown	TGCAGGGAGCGATATTCCACACAATTCGCGAGCGCACGCACCAAAAAGGCGCACATTTTGCCATCAGATCAAGGT	TGCAGGGAGCGATATTCCACACAATTCGCGAGCGCACGCACCAAAAAGGCGCACATTTTGCCATCAGATCGAGGT
A17571	TGCAGGGAGGACGGCTCGCGGAGGTGCTGCTCGGSGAGACGTGCGTGATGGGCTATGTGACCGCCCAATTGGTCC	SNP	34	0	unknown	unknown	TGCAGGGAGGACGGCTCGCGGAGGTGCTGCTCGGCGAGACGTGCGTGATGGGCTATGTGACCGCCCAATTGGTCC	TGCAGGGAGGACGGCTCGCGGAGGTGCTGCTCGGGGAGACGTGCGTGATGGGCTATGTGACCGCCCAATTGGTCC
A17575	TGCAGGGAGGGTGCGCCCAGTGGTTCCACAAGCAAAGGAGTTGCGACGGCGTCGCCGACGGACRGACGGAGCAGC	SNP	63	1	1AL.fa	1AL.fa	TGCAGGGAGGGTGCGCCCAGTGGTTCCACAAGCAAAGGAGTTGCGACGGCGTCGCCGACGGACGGACGGAGCAGC	TGCAGGGAGGGTGCGCCCAGTGGTTCCACAAGCAAAGGAGTTGCGACGGCGTCGCCGACGGACAGACGGAGCAGC
A17583	TGCAGGGATACAAGCAAAAAWAGCACCCTACAGGATGCCAGTATCTGAAGCAATTTGTAAAATAGCACYATGTCT	SNP	20 68	1	6DL.fa	6DL.fa	TGCAGGGATACAAGCAAAAAAAGCACCCTACAGGATGCCAGTATCTGAAGCAATTTGTAAAATAGCACCATGTCT	TGCAGGGATACAAGCAAAAATAGCACCCTACAGGATGCCAGTATCTGAAGCAATTTGTAAAATAGCACTATGTCT
A17589	TGCAGGGATCCAATCCGATGCACGAACTGCCTTCGATCTGGTCACATAGCCYGCTTCTGCCGTGCTAAGAAGCCT	SNP	51	4	2BL.fa_2BS.fa_6BL.fa_7BS.fa	2BL.fa_7BS.fa	TGCAGGGATCCAATCCGATGCACGAACTGCCTTCGATCTGGTCACATAGCCCGCTTCTGCCGTGCTAAGAAGCCT	TGCAGGGATCCAATCCGATGCACGAACTGCCTTCGATCTGGTCACATAGCCTGCTTCTGCCGTGCTAAGAAGCCT
A17605	TGCAGGGATGGAAAACGCTGATTGAAAGGAAATTCAGTTGACTAAAAATGCCCTYTACATCTACCGTYGGATTAG	SNP	54 67	0	unknown	unknown	TGCAGGGATGGAAAACGCTGATTGAAAGGAAATTCAGTTGACTAAAAATGCCCTTTACATCTACCGTCGGATTAG	TGCAGGGATGGAAAACGCTGATTGAAAGGAAATTCAGTTGACTAAAAATGCCCTCTACATCTACCGTTGGATTAG
A17634	TGCAGGGATTACTAACATGAACACAACCATCATCGCCATTAAGTTAGCAACATAGATCAACATACTTGTCACWKS	SNP	72	0	unknown	unknown	TGCAGGGATTACTAACATGAACACAACCATCATCGCCATTAAGTTAGCAACATAGATCAACATACTTGTCACATG	TGCAGGGATTACTAACATGAACACAACCATCATCGCCATTAAGTTAGCAACATAGATCAACATACTTGTCACTGC
A17681	TGCAGGGCAGTRCGTACGTAAACAGTAAATGCGCAACAGAACTTACSAGTAGTAGGGATAGATTCATCGCATGGC	SNP	11 46	7	1AL.fa_1BL.fa_2AS.fa_2BL.fa_4BS.fa_5BL.fa_6BL.fa	1AL.fa_1BL.fa_2BL.fa_4BS.fa_5BL.fa_6BL.fa	TGCAGGGCAGTGCGTACGTAAACAGTAAATGCGCAACAGAACTTACCAGTAGTAGGGATAGATTCATCGCATGGC	TGCAGGGCAGTACGTACGTAAACAGTAAATGCGCAACAGAACTTACGAGTAGTAGGGATAGATTCATCGCATGGC
A17690	TGCAGGGCATCTCCGACGCCATCCGCGTCGTCCCGCACTTCCCCAAGCCAGGTAGGTCCTCCCCTCTCTTGKTTG	SNP	71	1	6BL.fa	6BL.fa	TGCAGGGCATCTCCGACGCCATCCGCGTCGTCCCGCACTTCCCCAAGCCAGGTAGGTCCTCCCCTCTCTTGGTTG	TGCAGGGCATCTCCGACGCCATCCGCGTCGTCCCGCACTTCCCCAAGCCAGGTAGGTCCTCCCCTCTCTTGTTTG
A17693	TGCAGGGCATGGATGGTGTCGTCGGAGAGCACCTCGCCGTGGTCGCCCAYGTTGATGGCGAGTAACTGCGCGGGC	SNP	49	0	unknown	unknown	TGCAGGGCATGGATGGTGTCGTCGGAGAGCACCTCGCCGTGGTCGCCCATGTTGATGGCGAGTAACTGCGCGGGC	TGCAGGGCATGGATGGTGTCGTCGGAGAGCACCTCGCCGTGGTCGCCCACGTTGATGGCGAGTAACTGCGCGGGC
A17710	TGCAGGGCCACCAGGGCTTGAAAGAGTTCGTCACCATGTAGGCCGATGAGGGTGGCAGGCAATGAGGACCTRGGC	SNP	71	1	3B.fa	3B.fa	TGCAGGGCCACCAGGGCTTGAAAGAGTTCGTCACCATGTAGGCCGATGAGGGTGGCAGGCAATGAGGACCTAGGC	TGCAGGGCCACCAGGGCTTGAAAGAGTTCGTCACCATGTAGGCCGATGAGGGTGGCAGGCAATGAGGACCTGGGC
A17724	TGCAGGGCCACYAGTGCTTCAAAGAGTTCRTCACCTTGGAGGCCGATGAGGGTGGCAGGTAACGAGGAGCCTGGG	SNP	11 29	9	3DL.fa_5DL.fa_7DS.fa	2BL.fa_2DS.fa_5AL.fa_5AS.fa_5DL.fa_5DS.fa_6AL.fa_6DL.fa_6DS.fa	TGCAGGGCCACTAGTGCTTCAAAGAGTTCATCACCTTGGAGGCCGATGAGGGTGGCAGGTAACGAGGAGCCTGGG	TGCAGGGCCACCAGTGCTTCAAAGAGTTCGTCACCTTGGAGGCCGATGAGGGTGGCAGGTAACGAGGAGCCTGGG
A17743	TGCAGGGCCCGCTCTCAGTGACTGCATGGTGAAGATGGGTCTGTGGCGTGCTTTTTTKKYMAAAAAAMCCCMWKK	INDEL	57	0	unknown	unknown	TGCAGGGCCCGCTCTCAGTGACTGCATGGTGAAGATGGGTCTGTGGCGTGCTTTTTTGTCAAAAAAACCCCATGT	TGCAGGGCCCGCTCTCAGTGACTGCATGGTGAAGATGGGTCTGTGGCGTGCTTTTTTTGTCAAAAAAACCCCATG
A17754	TGCAGGGCCGCCAGGCCATCCCCTTCCTCGAGTCCCTCGTCGTCGCCGACGTCGCCGCSCTCAAGGACGGCACGG	SNP	58	1	2BL.fa	2BL.fa	TGCAGGGCCGCCAGGCCATCCCCTTCCTCGAGTCCCTCGTCGTCGCCGACGTCGCCGCCCTCAAGGACGGCACGG	TGCAGGGCCGCCAGGCCATCCCCTTCCTCGAGTCCCTCGTCGTCGCCGACGTCGCCGCGCTCAAGGACGGCACGG
A17761	TGCAGGGCCTCGGGCTGCGCCTGCCGTTCGACGACGMCGCCGCCGACTTCTCGGAGATGCTGGAGGACTCCAAGG	SNP	36	0	unknown	unknown	TGCAGGGCCTCGGGCTGCGCCTGCCGTTCGACGACGCCGCCGCCGACTTCTCGGAGATGCTGGAGGACTCCAAGG	TGCAGGGCCTCGGGCTGCGCCTGCCGTTCGACGACGACGCCGCCGACTTCTCGGAGATGCTGGAGGACTCCAAGG
A17762	TGCAGGGMCTCTACAGCGCGTTCGGCTGCGGCGCCAGCAACGCRCCGCCGCAGTGGCCGAAGCTCGAGCCACCGA	SNP	7 43	2	6AL.fa_6DL.fa	6AL.fa_6DL.fa	TGCAGGGCCTCTACAGCGCGTTCGGCTGCGGCGCCAGCAACGCGCCGCCGCAGTGGCCGAAGCTCGAGCCACCGA	TGCAGGGACTCTACAGCGCGTTCGGCTGCGGCGCCAGCAACGCACCGCCGCAGTGGCCGAAGCTCGAGCCACCGA
A17763	TGCAGGGCCTGACGAGTTGCAAAMMAMMRGRWKSYTWRKKRRGSCMWTTTGACTCATCTGACAAGCGATATGTAC	INDEL	23	0	unknown	unknown	TGCAGGGCCTGACGAGTTGCAAACAACAGGATGCTTAGTGAGGCCATTTTGACTCATCTGACAAGCGATATGTAC	TGCAGGGCCTGACGAGTTGCAAAACAACAGGATGCTTAGTGAGGCCATTTGACTCATCTGACAAGCGATATGTAC
A17765	TGCAGGGCCTGAGGAGACGCATCSAGGGCTTGTTCACGCGGCTGCATGCCATGATCGCCGAGCGGATCGAGCGTC	SNP	23	1	4AL.fa	4AL.fa	TGCAGGGCCTGAGGAGACGCATCCAGGGCTTGTTCACGCGGCTGCATGCCATGATCGCCGAGCGGATCGAGCGTC	TGCAGGGCCTGAGGAGACGCATCGAGGGCTTGTTCACGCGGCTGCATGCCATGATCGCCGAGCGGATCGAGCGTC
A17776	TGCAGGGCGACCCATGTTAAAAAGGCCCAAACAATATTAAAAAGGCTAAAATAGCTGTAAATGCCAAAATATCCM	SNP	74	1	5BL.fa	5BL.fa	TGCAGGGCGACCCATGTTAAAAAGGCCCAAACAATATTAAAAAGGCTAAAATAGCTGTAAATGCCAAAATATCCA	TGCAGGGCGACCCATGTTAAAAAGGCCCAAACAATATTAAAAAGGCTAAAATAGCTGTAAATGCCAAAATATCCC
A17790	TGCAGGGCGCTGGTCAATTGGGGCACATGCACGAAGACTTTCCGACTGTCATCGACAAGGCCAAGCCGGCTCTGR	SNP	74	0	unknown	unknown	TGCAGGGCGCTGGTCAATTGGGGCACATGCACGAAGACTTTCCGACTGTCATCGACAAGGCCAAGCCGGCTCTGG	TGCAGGGCGCTGGTCAATTGGGGCACATGCACGAAGACTTTCCGACTGTCATCGACAAGGCCAAGCCGGCTCTGA
A17811	TGCAGGGCGTCGAACTCCTCACGCATCGCAGCAAGCCAGTTCGGATCCCGAAGGGCTGCGCGAACRGAGGTGGGG	SNP	65	5	1DS.fa_4DL.fa_4DS.fa_5BL.fa_6DL.fa	1DS.fa_4DL.fa_4DS.fa_6DL.fa	TGCAGGGCGTCGAACTCCTCACGCATCGCAGCAAGCCAGTTCGGATCCCGAAGGGCTGCGCGAACGGAGGTGGGG	TGCAGGGCGTCGAACTCCTCACGCATCGCAGCAAGCCAGTTCGGATCCCGAAGGGCTGCGCGAACAGAGGTGGGG
A17817	TGCAGGGCTRAGCACAAGATGTCGTGCATCCTRTCATGGGAGAACACCAAGAAGGCGGCGGTCCAAGCCAAGCTC	SNP	9 32	2	2BS.fa_6BL.fa	2BS.fa_6BL.fa	TGCAGGGCTAAGCACAAGATGTCGTGCATCCTATCATGGGAGAACACCAAGAAGGCGGCGGTCCAAGCCAAGCTC	TGCAGGGCTGAGCACAAGATGTCGTGCATCCTGTCATGGGAGAACACCAAGAAGGCGGCGGTCCAAGCCAAGCTC
A17819	TGCAGGGCTACCCCAGGATTTGTTGGCACTCGCTCAAACAGACCACAAATTCATYGCAATGTCGAACTGAATTGC	SNP	54	0	unknown	unknown	TGCAGGGCTACCCCAGGATTTGTTGGCACTCGCTCAAACAGACCACAAATTCATTGCAATGTCGAACTGAATTGC	TGCAGGGCTACCCCAGGATTTGTTGGCACTCGCTCAAACAGACCACAAATTCATCGCAATGTCGAACTGAATTGC
A17822	TGCAGGGCTACCCCAGGATTTTGTTGGTCACTCGCTCAAACAGACCACAAATTCATYGCAATGTCGAACTGAATT	SNP	56	0	unknown	unknown	TGCAGGGCTACCCCAGGATTTTGTTGGTCACTCGCTCAAACAGACCACAAATTCATTGCAATGTCGAACTGAATT	TGCAGGGCTACCCCAGGATTTTGTTGGTCACTCGCTCAAACAGACCACAAATTCATCGCAATGTCGAACTGAATT
A17852	TGCAGGGCTGGCGCGGAGACGGCCAGTGGCGGGGCAAGGGGTCACCGAAGATGATGGCTRTTAAGCTTCATGCAC	SNP	59	1	6BS.fa	6BS.fa	TGCAGGGCTGGCGCGGAGACGGCCAGTGGCGGGGCAAGGGGTCACCGAAGATGATGGCTATTAAGCTTCATGCAC	TGCAGGGCTGGCGCGGAGACGGCCAGTGGCGGGGCAAGGGGTCACCGAAGATGATGGCTGTTAAGCTTCATGCAC
A17861	TGCAGGGCYGTCTCGTCGAGAAGGGCAAGGAGCTGAGCGCCGCCAAGGACTCSAATGCTGATCTTGAGTTGAAGC	SNP	8 52	0	unknown	unknown	TGCAGGGCTGTCTCGTCGAGAAGGGCAAGGAGCTGAGCGCCGCCAAGGACTCCAATGCTGATCTTGAGTTGAAGC	TGCAGGGCCGTCTCGTCGAGAAGGGCAAGGAGCTGAGCGCCGCCAAGGACTCGAATGCTGATCTTGAGTTGAAGC
A17879	TGCAGGGCTTGCTCGAGGCCGTCATCCGCCGCCTCGATGCGCACCARAAGACCGCCGACGAGCGTCACCAGGCGC	SNP	46	1	3B.fa	3B.fa	TGCAGGGCTTGCTCGAGGCCGTCATCCGCCGCCTCGATGCGCACCAGAAGACCGCCGACGAGCGTCACCAGGCGC	TGCAGGGCTTGCTCGAGGCCGTCATCCGCCGCCTCGATGCGCACCAAAAGACCGCCGACGAGCGTCACCAGGCGC
A17883	TGCAGGGCTTGTGTTGGAACTGATGCTCTTATCTTGGTGCAGGATTTCCGAAGACGTATGCTATTGYCCCTCTTT	SNP	66	2	3B.fa	3B.fa_3DL.fa	TGCAGGGCTTGTGTTGGAACTGATGCTCTTATCTTGGTGCAGGATTTCCGAAGACGTATGCTATTGCCCCTCTTT	TGCAGGGCTTGTGTTGGAACTGATGCTCTTATCTTGGTGCAGGATTTCCGAAGACGTATGCTATTGTCCCTCTTT
A17895	TGCAGGGGRARGRAAWTKRARSYTYMRRARRRRARGSCMAWKSYKRWKRWYCYKRWKRAAMMRRAAGACCAAATC	INDEL	8	0	unknown	unknown	TGCAGGGGAAGGAAATTGAAGCTTCAGAAGAGAAGGCCAATGCTGATGATCCTGATGAAACAGAAAGACCAAATC	TGCAGGGGGAAGGAAATTGAAGCTTCAGAAGAGAAGGCCAATGCTGATGATCCTGATGAAACAGAAGACCAAATC
A17897	TGCAGGGGAATGATTCGTTGTGGCTCTGTGGAGCCGACGAGGGAGCGAATGGCGACRACGGCATGGGGCGGAGAC	SNP	56	1	2BS.fa	2BS.fa	TGCAGGGGAATGATTCGTTGTGGCTCTGTGGAGCCGACGAGGGAGCGAATGGCGACAACGGCATGGGGCGGAGAC	TGCAGGGGAATGATTCGTTGTGGCTCTGTGGAGCCGACGAGGGAGCGAATGGCGACGACGGCATGGGGCGGAGAC
A17900	TGCAGGGGACAAGGTATAAAAAAGTATRGGAKGGCTTGGACTTGTGCAACCAAAAGTACGTGGAGTCGCAATTTT	SNP	27 31	0	unknown	unknown	TGCAGGGGACAAGGTATAAAAAAGTATAGGAGGGCTTGGACTTGTGCAACCAAAAGTACGTGGAGTCGCAATTTT	TGCAGGGGACAAGGTATAAAAAAGTATGGGATGGCTTGGACTTGTGCAACCAAAAGTACGTGGAGTCGCAATTTT
A17901	TGCAGGGGACAAGGTATAAAAAGTATRGGAKGGCTTGGACTTGTGCAACCAAAAAGTACGTGGAGTCGCAATTTT	SNP	26 30	0	unknown	unknown	TGCAGGGGACAAGGTATAAAAAGTATAGGAGGGCTTGGACTTGTGCAACCAAAAAGTACGTGGAGTCGCAATTTT	TGCAGGGGACAAGGTATAAAAAGTATGGGATGGCTTGGACTTGTGCAACCAAAAAGTACGTGGAGTCGCAATTTT
A17926	TGCAGGGGAGGCATGGCGGCACTCCGTGGCCAGCAGGAGGAAGAGCGGAGGAGGTTRGCGCTGGGAGGTGGTTGA	SNP	56	1	6AS.fa	6AS.fa	TGCAGGGGAGGCATGGCGGCACTCCGTGGCCAGCAGGAGGAAGAGCGGAGGAGGTTGGCGCTGGGAGGTGGTTGA	TGCAGGGGAGGCATGGCGGCACTCCGTGGCCAGCAGGAGGAAGAGCGGAGGAGGTTAGCGCTGGGAGGTGGTTGA
A17933	TGCAGGGGAGTGCRTGCATACTAACTGTTCGACAGAATGTTACTGGCTACTGGAGGAGCAAATGGCCAAGCTGGG	SNP	13	2	1BL.fa_6BS.fa	1BL.fa_6BS.fa	TGCAGGGGAGTGCGTGCATACTAACTGTTCGACAGAATGTTACTGGCTACTGGAGGAGCAAATGGCCAAGCTGGG	TGCAGGGGAGTGCATGCATACTAACTGTTCGACAGAATGTTACTGGCTACTGGAGGAGCAAATGGCCAAGCTGGG
A17935	TGCAGGGGAGTTGGTAGTGGCCCAAGGMGATGGCGCAGGCGCTGAGGAGCGCCCATCCGCAGGCCAGCCTGACAG	SNP	27	2	2BL.fa_2DL.fa	2DL.fa	TGCAGGGGAGTTGGTAGTGGCCCAAGGCGATGGCGCAGGCGCTGAGGAGCGCCCATCCGCAGGCCAGCCTGACAG	TGCAGGGGAGTTGGTAGTGGCCCAAGGAGATGGCGCAGGCGCTGAGGAGCGCCCATCCGCAGGCCAGCCTGACAG
A17936	TGCAGGGRRKTTYYKRWYCYWWTWAAWKSYKKTKSSGRMYKGRRKWMMAWKKWRRAACTAGGCGGGGAGTCCATG	INDEL	7	0	unknown	unknown	TGCAGGGGAGTTTCTGATCCTATTAAATGCTGTTGCGGACTGGAGTACAATGTAGAACTAGGCGGGGAGTCCATG	TGCAGGGAGTTTCTGATCCTATTAAATGCTGTTGCGGACTGGAGTACAATGTAGAAACTAGGCGGGGAGTCCATG
A17952	TGCAGGGGCAAGATATGATTATCTCTAAGTACAGGGTTGAATTGAATAAAWTYCMAAAGAAGATAAGATCCCCAA	SNP	50	0	unknown	unknown	TGCAGGGGCAAGATATGATTATCTCTAAGTACAGGGTTGAATTGAATAAATTCCAAAAGAAGATAAGATCCCCAA	TGCAGGGGCAAGATATGATTATCTCTAAGTACAGGGTTGAATTGAATAAAATTCCAAAGAAGATAAGATCCCCAA
A17956	TGCAGGGGCAATGCTGAGCACTGAGGTTGATGTAGAGACCAACGACGCCACTGTGGGTAAGGGTGTGGTCGTYGC	SNP	72	2	3B.fa_7AS.fa	3B.fa_7AS.fa	TGCAGGGGCAATGCTGAGCACTGAGGTTGATGTAGAGACCAACGACGCCACTGTGGGTAAGGGTGTGGTCGTTGC	TGCAGGGGCAATGCTGAGCACTGAGGTTGATGTAGAGACCAACGACGCCACTGTGGGTAAGGGTGTGGTCGTCGC
A17968	TGCAGGGGCCACACCACCTACAAGGAGTGTCGGTGTTGCAAGTGACGAACTCYAATGCGGGGGTAAACCGCCTGC	SNP	52	1	3B.fa	3B.fa	TGCAGGGGCCACACCACCTACAAGGAGTGTCGGTGTTGCAAGTGACGAACTCCAATGCGGGGGTAAACCGCCTGC	TGCAGGGGCCACACCACCTACAAGGAGTGTCGGTGTTGCAAGTGACGAACTCTAATGCGGGGGTAAACCGCCTGC
A17970	TGCAGGGGCCGCCTCGTTCATGGACATGCTGGCTTGCTGCCTCCTTGGCGCCCCSRAWYYKRMCSRMMWKSCCGA	INDEL	54	1	2DL.fa	unknown	TGCAGGGGCCGCCTCGTTCATGGACATGCTGGCTTGCTGCCTCCTTGGCGCCCCGAATCTGACCGACATGCCCGA	TGCAGGGGCCGCCTCGTTCATGGACATGCTGGCTTGCTGCCTCCTTGGCGCCCCCGAATCTGACCGACATGCCGA
A17989	TGCAGGGSYYSSCMWWRRRGRWYCMRGKKKYMMMMMWKKTTYYKSCSSMAAAAGATCCCGCTGGATCGGATTCTG	INDEL	7	0	unknown	unknown	TGCAGGGGCTCGCCATAGAGGATCCAGGTGTCACACATGTTTCTGCCGCAAAAGATCCCGCTGGATCGGATTCTG	TGCAGGGCTCGCCATAGAGGATCCAGGTGTCACACATGTTTCTGCCGCAAAAAGATCCCGCTGGATCGGATTCTG
A18048	TGCAGGGGTAGTGTGGCGCTGGCRACGTATCTGGCCCTGCACTGACCGTCAGGAGCTGGTGGCGAGGATCTAGTC	SNP	23	0	unknown	unknown	TGCAGGGGTAGTGTGGCGCTGGCAACGTATCTGGCCCTGCACTGACCGTCAGGAGCTGGTGGCGAGGATCTAGTC	TGCAGGGGTAGTGTGGCGCTGGCGACGTATCTGGCCCTGCACTGACCGTCAGGAGCTGGTGGCGAGGATCTAGTC
A18065	TGCAGGKGTGGTGTTTATACGGGAGCAAAGGGCGGCACATACCATACCGTGGACCGTGTGTGGTGCCGTGTAGTA	SNP	6	1	2BL.fa	2BL.fa	TGCAGGGGTGGTGTTTATACGGGAGCAAAGGGCGGCACATACCATACCGTGGACCGTGTGTGGTGCCGTGTAGTA	TGCAGGTGTGGTGTTTATACGGGAGCAAAGGGCGGCACATACCATACCGTGGACCGTGTGTGGTGCCGTGTAGTA
A18215	TGCAGGGGTGTACTTCTTCACACACGCTCTCGCCACATACCGCCCTGTASACRTCATGTACCTCGCAACCTTCAA	SNP	49 52	0	unknown	unknown	TGCAGGGGTGTACTTCTTCACACACGCTCTCGCCACATACCGCCCTGTACACATCATGTACCTCGCAACCTTCAA	TGCAGGGGTGTACTTCTTCACACACGCTCTCGCCACATACCGCCCTGTAGACGTCATGTACCTCGCAACCTTCAA
A18217	TGCAGGGGTGTACTTCTTCACACACGCTCTCGCCACTWWCGCCATRTACACGTCATGTATCTCGGCAACCTCAAG	SNP	37	0	unknown	unknown	TGCAGGGGTGTACTTCTTCACACACGCTCTCGCCACTATCGCCATATACACGTCATGTATCTCGGCAACCTCAAG	TGCAGGGGTGTACTTCTTCACACACGCTCTCGCCACTTACGCCATGTACACGTCATGTATCTCGGCAACCTCAAG
A18220	TGCAGGGGTGTACTTCTTCACACACGCTCTCGCCACTTACCACCATACACACGTCATGTATCTCGGCAACCTYMA	SNP	72 73	9	3AL.fa_4AL.fa_4DL.fa_5AS.fa_5BS.fa_5DL.fa_6AS.fa_7BL.fa_7DL.fa	4AL.fa	TGCAGGGGTGTACTTCTTCACACACGCTCTCGCCACTTACCACCATACACACGTCATGTATCTCGGCAACCTTCA	TGCAGGGGTGTACTTCTTCACACACGCTCTCGCCACTTACCACCATACACACGTCATGTATCTCGGCAACCTCAA
A18222	TGCAGGGGTGTACTTCTTCACACACKCTCTCGCCACTTACCACCATGTACACAWCGTGTATCTCGGCAACCTCAA	SNP	25 53	1	unknown	1DL.fa	TGCAGGGGTGTACTTCTTCACACACGCTCTCGCCACTTACCACCATGTACACAACGTGTATCTCGGCAACCTCAA	TGCAGGGGTGTACTTCTTCACACACTCTCTCGCCACTTACCACCATGTACACATCGTGTATCTCGGCAACCTCAA
A18237	TGCAGGGGTGTACTTCTTCACACACGCTCTCGCCAYTTACCGCCAKGTACACCTCGTGTATCTTGGCAACCTTCA	SNP	35 45	8	1AS.fa_1BS.fa_3B.fa_5BS.fa_6BL.fa_6BS.fa	1BS.fa_2AS.fa_3B.fa_5AL.fa_5BS.fa_6BL.fa_6BS.fa_7BS.fa	TGCAGGGGTGTACTTCTTCACACACGCTCTCGCCACTTACCGCCAGGTACACCTCGTGTATCTTGGCAACCTTCA	TGCAGGGGTGTACTTCTTCACACACGCTCTCGCCATTTACCGCCATGTACACCTCGTGTATCTTGGCAACCTTCA
A18266	TGCAGGGGTGTACTTCTTCACACACGCTCTCGCCACTTATCGSCATGTACACGTCATGTATCTCGGCARCCTTCA	SNP	42 68	13	1BS.fa_2AL.fa_2AS.fa_2BL.fa_3AS.fa_3DL.fa_4DL.fa_4DS.fa_6AL.fa_7AS.fa_7DL.fa	1BS.fa_2AL.fa_2AS.fa_2BL.fa_2DL.fa_3AL.fa_3AS.fa_3B.fa_3DL.fa_4DL.fa_6AL.fa_7AL.fa_7AS.fa	TGCAGGGGTGTACTTCTTCACACACGCTCTCGCCACTTATCGGCATGTACACGTCATGTATCTCGGCAACCTTCA	TGCAGGGGTGTACTTCTTCACACACGCTCTCGCCACTTATCGCCATGTACACGTCATGTATCTCGGCAGCCTTCA
A18268	TGCAGGGGTGTACTTCTTCACACACGCTCTCGCCACTTWMCMMCMWKKWMMMSKYCGTGTATCTCGGCAACCTTC	INDEL	38	0	unknown	unknown	TGCAGGGGTGTACTTCTTCACACACGCTCTCGCCACTTTACCACCATGTACACGTCGTGTATCTCGGCAACCTTC	TGCAGGGGTGTACTTCTTCACACACGCTCTCGCCACTTACCACCATGTACACGTCCGTGTATCTCGGCAACCTTC
A18313	TGCAGGGGTGTACTTCTTCACACACTCTCYCACCACTTACCGTCGTTTACACGAYATGTACTCGGCAACCTTCAA	SNP	29 54	12	1AL.fa_1BL.fa_2BL.fa_3AL.fa_4AS.fa_4BL.fa_6AL.fa_6AS.fa_6BS.fa_7AL.fa_7BS.fa	1BL.fa_1DL.fa_2AS.fa_3AS.fa_4AS.fa_4BL.fa_5AL.fa_5BS.fa_6AS.fa_6BL.fa_6BS.fa_7BS.fa	TGCAGGGGTGTACTTCTTCACACACTCTCCCACCACTTACCGTCGTTTACACGACATGTACTCGGCAACCTTCAA	TGCAGGGGTGTACTTCTTCACACACTCTCTCACCACTTACCGTCGTTTACACGATATGTACTCGGCAACCTTCAA
A18346	TGCAGGGGTGTACTTCTTCACRCACACGCTCTCACCACTTACCGCCGTTTACACGACATGTACTCGGCAACCTTC	SNP	21	6	1AS.fa_2DL.fa_5BS.fa_6BL.fa_7BL.fa	1AS.fa_1BL.fa_2DL.fa_5BS.fa_6BL.fa_7BL.fa	TGCAGGGGTGTACTTCTTCACGCACACGCTCTCACCACTTACCGCCGTTTACACGACATGTACTCGGCAACCTTC	TGCAGGGGTGTACTTCTTCACACACACGCTCTCACCACTTACCGCCGTTTACACGACATGTACTCGGCAACCTTC
A18372	TGCAGGGGTGTACTTCYTCATACATGTTTCCACCACTTAGCATCTGCACACGACATGTGCTCGGCAGACWTCAAG	SNP	16 69	15	1AS.fa_1BS.fa_1DS.fa_2DS.fa_3B.fa_4AL.fa_4BL.fa_4BS.fa_5BL.fa_6AL.fa_6AS.fa_6BS.fa_7AS.fa_7DL.fa	1BS.fa_1DL.fa_1DS.fa_2AS.fa_2DS.fa_3AL.fa_3B.fa_4AS.fa_4BL.fa_4BS.fa_5BL.fa_5BS.fa_6AS.fa_7AS.fa_7DL.fa	TGCAGGGGTGTACTTCTTCATACATGTTTCCACCACTTAGCATCTGCACACGACATGTGCTCGGCAGACATCAAG	TGCAGGGGTGTACTTCCTCATACATGTTTCCACCACTTAGCATCTGCACACGACATGTGCTCGGCAGACTTCAAG
A18409	TGCAGGGGTGTCCCAACTTAGCCCAWGATAAGCTCTCACGATCAACGAAKGATATACCTTCTCCCAGGAAGACCC	SNP	25 49	7	1BL.fa_1BS.fa_2AL.fa_2BS.fa_3B.fa_4BL.fa_4DL.fa	1BS.fa_2AL.fa_4DL.fa_7BL.fa	TGCAGGGGTGTCCCAACTTAGCCCAAGATAAGCTCTCACGATCAACGAAGGATATACCTTCTCCCAGGAAGACCC	TGCAGGGGTGTCCCAACTTAGCCCATGATAAGCTCTCACGATCAACGAATGATATACCTTCTCCCAGGAAGACCC
A18412	TGCAGGGGTGTCCCAACTTAGCCCATGATAAMCTCTYGCGATCAACGAAGGATATTCCTTCTCCCAGGAAGACCC	SNP	31 36	11	1BS.fa_2AL.fa_2BS.fa_2DL.fa_4AL.fa_4BL.fa_5AS.fa_6AS.fa_6BL.fa_7BS.fa	2AL.fa_2AS.fa_3B.fa_4AL.fa_4AS.fa_4BL.fa_5AL.fa_5AS.fa_6AL.fa_6AS.fa_6BS.fa	TGCAGGGGTGTCCCAACTTAGCCCATGATAAACTCTTGCGATCAACGAAGGATATTCCTTCTCCCAGGAAGACCC	TGCAGGGGTGTCCCAACTTAGCCCATGATAACCTCTCGCGATCAACGAAGGATATTCCTTCTCCCAGGAAGACCC
A18413	TGCAGGGGTGTCCCAACTTAGCCCATGATAAGCYYYSSSGKYMAMSRARGRWWWTYCYTYYYCYWRGRARRMCCS	INDEL	33	15	2BL.fa	1AS.fa_1BS.fa_1DL.fa_2AL.fa_2BL.fa_2BS.fa_2DS.fa_4BS.fa_5AS.fa_5BS.fa_6AS.fa_6BL.fa_6DS.fa_7BL.fa_7DL.fa	TGCAGGGGTGTCCCAACTTAGCCCATGATAAGCCTCGCGGTCAACGAAGGATATTCCTTCTCCTAGGAAGACCCG	TGCAGGGGTGTCCCAACTTAGCCCATGATAAGCTCTCGCGGTCAACGAAGGATATTCCTTCTCCTAGGAAGACCC
A18470	TGCAGGGTCATATTTGGCATGCTAATAGCTGTTCCRATCGTCCTCCTCTACTACATCATCCTTTGGGCTGCTATG	SNP	35	0	unknown	unknown	TGCAGGGTCATATTTGGCATGCTAATAGCTGTTCCAATCGTCCTCCTCTACTACATCATCCTTTGGGCTGCTATG	TGCAGGGTCATATTTGGCATGCTAATAGCTGTTCCGATCGTCCTCCTCTACTACATCATCCTTTGGGCTGCTATG
A18499	TGCAGGGTCGTACTTCGGCAGCTRCACGATAATCGTGCACACAAGGCGAGTAGAGCGACCTAGTGTGGGTGTCAY	SNP	23 74	1	7DS.fa	7DS.fa	TGCAGGGTCGTACTTCGGCAGCTACACGATAATCGTGCACACAAGGCGAGTAGAGCGACCTAGTGTGGGTGTCAT	TGCAGGGTCGTACTTCGGCAGCTGCACGATAATCGTGCACACAAGGCGAGTAGAGCGACCTAGTGTGGGTGTCAC
A18510	TGCAGGGTCTCTTACACATGGGTCTTCTCAYTTACTGGCGTGYTAGGACTGAACATAATCGCCGATTTTTCAGAG	SNP	30 42	1	5BL.fa	5BL.fa	TGCAGGGTCTCTTACACATGGGTCTTCTCACTTACTGGCGTGCTAGGACTGAACATAATCGCCGATTTTTCAGAG	TGCAGGGTCTCTTACACATGGGTCTTCTCATTTACTGGCGTGTTAGGACTGAACATAATCGCCGATTTTTCAGAG
A18515	TGCAGGGTCTRTTGTGCCATCATATGATTCGATGTTKACGGGTTTGAACCCTTCTGGGAATTCATGATCCATCAC	SNP	10 36	5	1BL.fa_6BL.fa_6BS.fa_7BL.fa	1BL.fa_4BS.fa_5BS.fa_6BL.fa_7BL.fa	TGCAGGGTCTGTTGTGCCATCATATGATTCGATGTTGACGGGTTTGAACCCTTCTGGGAATTCATGATCCATCAC	TGCAGGGTCTATTGTGCCATCATATGATTCGATGTTTACGGGTTTGAACCCTTCTGGGAATTCATGATCCATCAC
A18521	TGCAGGGTCTTCTCGCCGAGAGGAGCAAAGAGCTTAGCGCCGCCAAGGACTCCAACGCMGATCTTGAGTTGAAGC	SNP	58	6	2BL.fa_3B.fa_5BL.fa_5BS.fa	2BL.fa_3B.fa_4BL.fa_5BL.fa_5BS.fa_7AL.fa	TGCAGGGTCTTCTCGCCGAGAGGAGCAAAGAGCTTAGCGCCGCCAAGGACTCCAACGCCGATCTTGAGTTGAAGC	TGCAGGGTCTTCTCGCCGAGAGGAGCAAAGAGCTTAGCGCCGCCAAGGACTCCAACGCAGATCTTGAGTTGAAGC
A18548	TGCAGGGTGCGGCTKTCATGGGTTCTAATCCGTCCAAGACAAGTCTCCGCGGATGTCGGCAGTGTAATTCAAGCT	SNP	14	1	3B.fa	3B.fa	TGCAGGGTGCGGCTGTCATGGGTTCTAATCCGTCCAAGACAAGTCTCCGCGGATGTCGGCAGTGTAATTCAAGCT	TGCAGGGTGCGGCTTTCATGGGTTCTAATCCGTCCAAGACAAGTCTCCGCGGATGTCGGCAGTGTAATTCAAGCT
A18549	TGCAGGGTGCTAATYMRKWARKTWWWWYMRRAAWYCYTTKRAAWWAWYMWYMAACAAAACATCTGTTGCATTGTC	INDEL	14	0	unknown	unknown	TGCAGGGTGCTAATTCAGTAAGTTATATCAGAAATCCTTTGAAATAATCATCAACAAAACATCTGTTGCATTGTC	TGCAGGGTGCTAATCAGTAAGTTATATCAGAAATCCTTTGAAATAATCATCAAACAAAACATCTGTTGCATTGTC
A18563	TGCAGGGTGGCGTGGAGCAGGCGGCGGCGCGGCCGCGGGAGTGGTACGTCGGCGACMAGAAGGGCTGGACCTCGG	SNP	56	0	unknown	unknown	TGCAGGGTGGCGTGGAGCAGGCGGCGGCGCGGCCGCGGGAGTGGTACGTCGGCGACAAGAAGGGCTGGACCTCGG	TGCAGGGTGGCGTGGAGCAGGCGGCGGCGCGGCCGCGGGAGTGGTACGTCGGCGACCAGAAGGGCTGGACCTCGG
A18571	TGCAGGGTGTACTTCTTCACACACGCTCTCACCACTTACCGCCGTTTACACGACATGTACTCGRMAACCTTCAAG	SNP	63 64	4	4AL.fa_5AL.fa	1BL.fa_4AL.fa_5AL.fa_7AL.fa	TGCAGGGTGTACTTCTTCACACACGCTCTCACCACTTACCGCCGTTTACACGACATGTACTCGGAAACCTTCAAG	TGCAGGGTGTACTTCTTCACACACGCTCTCACCACTTACCGCCGTTTACACGACATGTACTCGACAACCTTCAAG
A18574	TGCAGGGTGTATGTATGGGCGCATTAGAGCAACTTCAACGGGCCGACCCAAACAGAYRATGATTTCATTCGTTTT	SNP	56 57	1	2BL.fa	2BL.fa	TGCAGGGTGTATGTATGGGCGCATTAGAGCAACTTCAACGGGCCGACCCAAACAGATAATGATTTCATTCGTTTT	TGCAGGGTGTATGTATGGGCGCATTAGAGCAACTTCAACGGGCCGACCCAAACAGACGATGATTTCATTCGTTTT
A18575	TGCAGGGTGTCAAACTCCTCACGCATCGCAGCTAGCCAGTTCGGATCCCGAAGGGCTGCACGAGCGGAGGTGGGR	SNP	74	2	4BS.fa	2BL.fa_4BS.fa	TGCAGGGTGTCAAACTCCTCACGCATCGCAGCTAGCCAGTTCGGATCCCGAAGGGCTGCACGAGCGGAGGTGGGA	TGCAGGGTGTCAAACTCCTCACGCATCGCAGCTAGCCAGTTCGGATCCCGAAGGGCTGCACGAGCGGAGGTGGGG
A18585	TGCAGGGTTATATTCGGCRTTAGGAGATTCTGTGCGACAAATGAAACGCCATGAGTTGTTCTGGTATCYGGACAC	SNP	18 68	8	2BS.fa_4BL.fa_5BL.fa	1BL.fa_2BL.fa_2BS.fa_4BL.fa_4BS.fa_5BL.fa_5BS.fa_7BS.fa	TGCAGGGTTATATTCGGCATTAGGAGATTCTGTGCGACAAATGAAACGCCATGAGTTGTTCTGGTATCTGGACAC	TGCAGGGTTATATTCGGCGTTAGGAGATTCTGTGCGACAAATGAAACGCCATGAGTTGTTCTGGTATCCGGACAC
A18596	TGCAGGGTTCCACGGCYGCTCTTCCGCCGCCGCAGCCGCAGCGAGACGACGGCCACCGCGTCCYCGTCGCGCAGA	SNP	16 63	3	1BL.fa_1DS.fa	1BL.fa_1DS.fa_3B.fa	TGCAGGGTTCCACGGCCGCTCTTCCGCCGCCGCAGCCGCAGCGAGACGACGGCCACCGCGTCCCCGTCGCGCAGA	TGCAGGGTTCCACGGCTGCTCTTCCGCCGCCGCAGCCGCAGCGAGACGACGGCCACCGCGTCCTCGTCGCGCAGA
A18598	TGCAGSGTTCCTGCACAARCACACGCGACGCACACACGCGCACCTACGCGCCATGCACATACACATGGCTTATTG	SNP	5 18	1	1AL.fa	1AL.fa	TGCAGGGTTCCTGCACAAGCACACGCGACGCACACACGCGCACCTACGCGCCATGCACATACACATGGCTTATTG	TGCAGCGTTCCTGCACAAACACACGCGACGCACACACGCGCACCTACGCGCCATGCACATACACATGGCTTATTG
A18599	TGCAGGGTTCGCCAGGGTTAGTAAAGRAAGGCCCGAGTACCGATGCCCGTCGTTGGCCTCTCAATAGCAATCTGT	SNP	26	2	1BL.fa_5BL.fa	1BL.fa_5BL.fa	TGCAGGGTTCGCCAGGGTTAGTAAAGGAAGGCCCGAGTACCGATGCCCGTCGTTGGCCTCTCAATAGCAATCTGT	TGCAGGGTTCGCCAGGGTTAGTAAAGAAAGGCCCGAGTACCGATGCCCGTCGTTGGCCTCTCAATAGCAATCTGT
A18601	TGCAGGGTTCTATATCAATAAGCATGTCTYTGCATCATACAACCTCTGTTTTGTCTGTTGTCATTTGACCTCTGG	SNP	29	0	unknown	unknown	TGCAGGGTTCTATATCAATAAGCATGTCTCTGCATCATACAACCTCTGTTTTGTCTGTTGTCATTTGACCTCTGG	TGCAGGGTTCTATATCAATAAGCATGTCTTTGCATCATACAACCTCTGTTTTGTCTGTTGTCATTTGACCTCTGG
A18624	TGCAGGGTTGTATTCGGCATTAGGAGATTCTATGTGACAAATGAAACGCCATGAATTATTCCGGTATYGGGACAC	SNP	67	0	unknown	unknown	TGCAGGGTTGTATTCGGCATTAGGAGATTCTATGTGACAAATGAAACGCCATGAATTATTCCGGTATCGGGACAC	TGCAGGGTTGTATTCGGCATTAGGAGATTCTATGTGACAAATGAAACGCCATGAATTATTCCGGTATTGGGACAC
A18632	TGCAGGGTTGTATTCGGCGTTAGGAGATTCTATGCGACAAACGAAACRYCATGAATTATTCTGGTATCCGGACAC	SNP	47 48	5	1BS.fa_2BS.fa_4AL.fa_5BL.fa_7BL.fa	1BS.fa_2BS.fa_4AL.fa_5BL.fa_7BL.fa	TGCAGGGTTGTATTCGGCGTTAGGAGATTCTATGCGACAAACGAAACGTCATGAATTATTCTGGTATCCGGACAC	TGCAGGGTTGTATTCGGCGTTAGGAGATTCTATGCGACAAACGAAACACCATGAATTATTCTGGTATCCGGACAC
A18635	TGCAGGGTTGTATTCGGTGTTAGGAGATTCTATGCGACAAAYGAAACACCATGARTTATTCTGGTATCCGGACAC	SNP	41 54	5	2BL.fa	2BL.fa_2BS.fa_3B.fa_5BL.fa_7BL.fa	TGCAGGGTTGTATTCGGTGTTAGGAGATTCTATGCGACAAATGAAACACCATGAGTTATTCTGGTATCCGGACAC	TGCAGGGTTGTATTCGGTGTTAGGAGATTCTATGCGACAAACGAAACACCATGAATTATTCTGGTATCCGGACAC
A18639	TGCAGGGTTGTCGCCCTAARRMYWWYSGRAAMMWTTACCTCGAGTCGTCGCATCACCACACCTGCCATCATACAG	INDEL	19	0	unknown	unknown	TGCAGGGTTGTCGCCCTAAGACTATCGGAAACATTTACCTCGAGTCGTCGCATCACCACACCTGCCATCATACAG	TGCAGGGTTGTCGCCCTAAAGACTATCGGAAACATTACCTCGAGTCGTCGCATCACCACACCTGCCATCATACAG
A18642	TGCAGGGTTGTTTGAGAGAGACCATCTTCATCCTATGCCTGCCAYGGATTGATAAACCTTAGGTCATCCACTTGA	SNP	44	12	1AS.fa_2AL.fa_2AS.fa_2DL.fa_3DS.fa_4BL.fa_4DL.fa_5BS.fa_5DL.fa_6AL.fa_6DS.fa_7DS.fa	2DS.fa_4BL.fa_4BS.fa	TGCAGGGTTGTTTGAGAGAGACCATCTTCATCCTATGCCTGCCATGGATTGATAAACCTTAGGTCATCCACTTGA	TGCAGGGTTGTTTGAGAGAGACCATCTTCATCCTATGCCTGCCACGGATTGATAAACCTTAGGTCATCCACTTGA
A18669	TGCAGGTAAACTTTTCCTCCCTTGCAACACAAATTATATGTTGKATCTGGAGTRTGTCTTTCTCTGCGTAGACGC	SNP	43 53	3	2BS.fa_6BS.fa_7AL.fa	2BS.fa_6BS.fa_7AL.fa	TGCAGGTAAACTTTTCCTCCCTTGCAACACAAATTATATGTTGGATCTGGAGTGTGTCTTTCTCTGCGTAGACGC	TGCAGGTAAACTTTTCCTCCCTTGCAACACAAATTATATGTTGTATCTGGAGTATGTCTTTCTCTGCGTAGACGC
A18678	TGCAGGTAAYCAAYAAAGGGAACTAACCACCTCACCTATGACACTGATTGTTGAACAAGCTAAGGGAAATACTGT	SNP	9 13	6	1AL.fa_3AL.fa_4AL.fa_5AS.fa_6AL.fa	1AL.fa_3AL.fa_4AL.fa_5AL.fa_5AS.fa_6AL.fa	TGCAGGTAACCAACAAAGGGAACTAACCACCTCACCTATGACACTGATTGTTGAACAAGCTAAGGGAAATACTGT	TGCAGGTAATCAATAAAGGGAACTAACCACCTCACCTATGACACTGATTGTTGAACAAGCTAAGGGAAATACTGT
A18687	TGCAGGTAATACACCAGGCAACACGAGCTTTCACAGAAGCACGGTAAGCCCTTAGGATTGGGKTTGGCATCCCCG	SNP	62	0	unknown	unknown	TGCAGGTAATACACCAGGCAACACGAGCTTTCACAGAAGCACGGTAAGCCCTTAGGATTGGGTTTGGCATCCCCG	TGCAGGTAATACACCAGGCAACACGAGCTTTCACAGAAGCACGGTAAGCCCTTAGGATTGGGGTTGGCATCCCCG
A18698	TGCAGGTAATCTGAACCAACAGAAACCATGACAAGTCAACGAMAAGAAAATTTCAGGAAAAGCATAGCACAATCT	SNP	42	2	7AS.fa	7AS.fa_7BS.fa	TGCAGGTAATCTGAACCAACAGAAACCATGACAAGTCAACGAAAAGAAAATTTCAGGAAAAGCATAGCACAATCT	TGCAGGTAATCTGAACCAACAGAAACCATGACAAGTCAACGACAAGAAAATTTCAGGAAAAGCATAGCACAATCT
A18702	TGCAGGTAATTAACAAAGGGAGCTAATCACCTYACCTATGACACTCATTGTTGAACATTCTAAGGGAAATACTRT	SNP	32 73	3	2AL.fa_5AL.fa	2AL.fa_5AL.fa_6AL.fa	TGCAGGTAATTAACAAAGGGAGCTAATCACCTTACCTATGACACTCATTGTTGAACATTCTAAGGGAAATACTGT	TGCAGGTAATTAACAAAGGGAGCTAATCACCTCACCTATGACACTCATTGTTGAACATTCTAAGGGAAATACTAT
A18720	TGCAGGTACAGTTTCATGGTTCTTCACCYATGATACCTGTTACCACCATGAGAAAGCAACAAAATGGGAGCCTGA	SNP	28	0	unknown	unknown	TGCAGGTACAGTTTCATGGTTCTTCACCCATGATACCTGTTACCACCATGAGAAAGCAACAAAATGGGAGCCTGA	TGCAGGTACAGTTTCATGGTTCTTCACCTATGATACCTGTTACCACCATGAGAAAGCAACAAAATGGGAGCCTGA
A18729	TGCAGGTACCAAAAGAGTATGGAGTAAGCTTAAAATTCAAYGGAAAACAAAATAACATTTATGATTTAACAGGAG	SNP	40	1	7BL.fa	7BL.fa	TGCAGGTACCAAAAGAGTATGGAGTAAGCTTAAAATTCAACGGAAAACAAAATAACATTTATGATTTAACAGGAG	TGCAGGTACCAAAAGAGTATGGAGTAAGCTTAAAATTCAATGGAAAACAAAATAACATTTATGATTTAACAGGAG
A18764	TGCAGGTACTCCCATTATTTCTGCTATCACAAAGTTCACTTAATCTTCCAAAGTGTATCTRMTTTGTAGATGCTT	SNP	60 61	3	5BL.fa	4AL.fa_5BL.fa_5DL.fa	TGCAGGTACTCCCATTATTTCTGCTATCACAAAGTTCACTTAATCTTCCAAAGTGTATCTAATTTGTAGATGCTT	TGCAGGTACTCCCATTATTTCTGCTATCACAAAGTTCACTTAATCTTCCAAAGTGTATCTGCTTTGTAGATGCTT
A18769	TGCAGGTACTGCCGCAACTTCTCTCGATTCGCTAWCTYCTATCGCGCTCTGATCTGCGAGTGGAGAAGTAACAGG	SNP	34 37	0	unknown	unknown	TGCAGGTACTGCCGCAACTTCTCTCGATTCGCTATCTTCTATCGCGCTCTGATCTGCGAGTGGAGAAGTAACAGG	TGCAGGTACTGCCGCAACTTCTCTCGATTCGCTAACTCCTATCGCGCTCTGATCTGCGAGTGGAGAAGTAACAGG
A18778	TGCAGGTAGAAAAARGKKGRARGRWKSSKKRMSGGGAGAGAGAGGGACGCGTCGTGCCTTTGGCCAGCTGAGTAG	INDEL	14	0	unknown	unknown	TGCAGGTAGAAAAAAGGTGGAAGGATGCGTGACGGGAGAGAGAGGGACGCGTCGTGCCTTTGGCCAGCTGAGTAG	TGCAGGTAGAAAAAGGTGGAAGGATGCGTGACGGGGAGAGAGAGGGACGCGTCGTGCCTTTGGCCAGCTGAGTAG
A18781	TGCAGGTAGAACACAAAAWYMAAWKRWTKGRAAWWAAACAAGGAGACCACATGCTTGCCTTCTGTTTGTGTCATC	INDEL	18	0	unknown	unknown	TGCAGGTAGAACACAAAAATCAAATGATTGGAAATAAACAAGGAGACCACATGCTTGCCTTCTGTTTGTGTCATC	TGCAGGTAGAACACAAAATCAAATGATTGGAAATAAAACAAGGAGACCACATGCTTGCCTTCTGTTTGTGTCATC
A18817	TGCAGGTAGGTATCCATGCCACAGAGACAAAGTGCACATGTCCCCTCTCAYRTTCCAGTAGGCCAGCAACTCTAT	SNP	50 51	7	1BL.fa_1BS.fa_2DS.fa_3B.fa_5AL.fa_5BL.fa_6BS.fa	2DL.fa_4BL.fa_4BS.fa_5AL.fa_5BS.fa_6BL.fa_7BS.fa	TGCAGGTAGGTATCCATGCCACAGAGACAAAGTGCACATGTCCCCTCTCATGTTCCAGTAGGCCAGCAACTCTAT	TGCAGGTAGGTATCCATGCCACAGAGACAAAGTGCACATGTCCCCTCTCACATTCCAGTAGGCCAGCAACTCTAT
A18829	TGCAGGTAGGTGATCAGGACCAGCCAMGCGTTCACGATCARCAGCGGCACGCCGTAGACCGCACCACCCACCAGA	SNP	26 40	0	unknown	unknown	TGCAGGTAGGTGATCAGGACCAGCCAAGCGTTCACGATCAGCAGCGGCACGCCGTAGACCGCACCACCCACCAGA	TGCAGGTAGGTGATCAGGACCAGCCACGCGTTCACGATCAACAGCGGCACGCCGTAGACCGCACCACCCACCAGA
A18839	TGCAGGTAGTTGCTCCAWAACTCAGTCTGAGGAATCYAGGTTCGACCTATGATTCACATACATACAAAGCCAAGT	SNP	17 36	21	1BL.fa_1DL.fa_1DS.fa_2AS.fa_2BL.fa_2BS.fa_2DS.fa_3AS.fa_3B.fa_4AL.fa_4AS.fa_4DS.fa_5AS.fa_6AL.fa_6AS.fa_6DS.fa_7AL.fa_7AS.fa_7BL.fa_7BS.fa	1BL.fa_1DL.fa_1DS.fa_2AS.fa_2BL.fa_2BS.fa_2DS.fa_3AS.fa_3B.fa_4AL.fa_4AS.fa_4DS.fa_5AS.fa_5DS.fa_6AL.fa_6AS.fa_7AL.fa_7AS.fa_7BL.fa_7BS.fa_7DL.fa	TGCAGGTAGTTGCTCCATAACTCAGTCTGAGGAATCTAGGTTCGACCTATGATTCACATACATACAAAGCCAAGT	TGCAGGTAGTTGCTCCAAAACTCAGTCTGAGGAATCCAGGTTCGACCTATGATTCACATACATACAAAGCCAAGT
A18854	TGCAGGTATCCACTGATCTAGTTCAGTGAAGTGTAAGAATCATTTGCTTTTATTCGGTGTATAACTTGTTCTTCW	SNP	74	1	4BL.fa	4BL.fa	TGCAGGTATCCACTGATCTAGTTCAGTGAAGTGTAAGAATCATTTGCTTTTATTCGGTGTATAACTTGTTCTTCT	TGCAGGTATCCACTGATCTAGTTCAGTGAAGTGTAAGAATCATTTGCTTTTATTCGGTGTATAACTTGTTCTTCA
A18857	TGCAGGTATCCGAGCGACGTGGACAAGCACATCCTGCTCGCCAGACGGGCCYYYYSACGGAGCCAGGTACGTACG	INDEL	51	0	unknown	unknown	TGCAGGTATCCGAGCGACGTGGACAAGCACATCCTGCTCGCCAGACGGGCCTCTCGACGGAGCCAGGTACGTACG	TGCAGGTATCCGAGCGACGTGGACAAGCACATCCTGCTCGCCAGACGGGCCCTCTCACGGAGCCAGGTACGTACG
A18862	TGCAGGTATCTATTTGTCTATTGCCACTACACACGGTCGCCCACACATCCGCTCTAACTGCRCTCCTATGGATGG	SNP	61	1	5BS.fa	5BS.fa	TGCAGGTATCTATTTGTCTATTGCCACTACACACGGTCGCCCACACATCCGCTCTAACTGCGCTCCTATGGATGG	TGCAGGTATCTATTTGTCTATTGCCACTACACACGGTCGCCCACACATCCGCTCTAACTGCACTCCTATGGATGG
A18863	TGCAGGTATCTCCAAAAGTGTCTGTTGGGYTGGCACGAATCGAGACTGGGATTTGTCACTCCGTATGACGGAGAG	SNP	29	17	1AL.fa_1DL.fa_1DS.fa_2BL.fa_2BS.fa_3B.fa_3DS.fa_5BL.fa_5DS.fa_6BS.fa_6DL.fa_6DS.fa_7AS.fa_7BS.fa_7DL.fa_7DS.fa	1AL.fa_1DL.fa_1DS.fa_2BL.fa_2BS.fa_3B.fa_3DS.fa_4AL.fa_5BL.fa_5DL.fa_5DS.fa_6DL.fa_6DS.fa_7AS.fa_7BS.fa_7DL.fa_7DS.fa	TGCAGGTATCTCCAAAAGTGTCTGTTGGGCTGGCACGAATCGAGACTGGGATTTGTCACTCCGTATGACGGAGAG	TGCAGGTATCTCCAAAAGTGTCTGTTGGGTTGGCACGAATCGAGACTGGGATTTGTCACTCCGTATGACGGAGAG
A18864	TGCAGGTATCTCCAAAGGTGTTTGTTGGGTTGGCATAGATCGAGATTAGGATTTGTCACTCYGAGTATCRGAGAG	SNP	61 69	12	1AS.fa_1BL.fa_2AL.fa_2AS.fa_3AL.fa_4AL.fa_4BL.fa_4BS.fa_4DL.fa_5BS.fa_6AS.fa_7DL.fa	1AS.fa_2AS.fa_2DL.fa_2DS.fa_3AL.fa_3DL.fa_5AS.fa_7BS.fa	TGCAGGTATCTCCAAAGGTGTTTGTTGGGTTGGCATAGATCGAGATTAGGATTTGTCACTCTGAGTATCAGAGAG	TGCAGGTATCTCCAAAGGTGTTTGTTGGGTTGGCATAGATCGAGATTAGGATTTGTCACTCCGAGTATCGGAGAG
A18876	TGCAGGTATCTTCGAAGGTTTTTKTKSMWTKGSMWWRRWYSRRRWKRRGRWTTWWYMMYTYSRRKWWYMRRRRRG	INDEL	23	1	unknown	4AL.fa	TGCAGGTATCTTCGAAGGTTTTTTTGCATTGGCATAGATCGAGATGAGGATTTATCACTTCGAGTATCAGAGAGG	TGCAGGTATCTTCGAAGGTTTTTGTTGCATTGGCATAGATCGAGATGAGGATTTATCACTTCGAGTATCAGAGAG
A18892	TGCAGGTATGGTCCCTTTTTTCTATAAATCATTTTTTRTCACCTTAGTGAGGAACTGTTCATTTTCCAGCTCGGA	SNP	37	1	7AS.fa	7AS.fa	TGCAGGTATGGTCCCTTTTTTCTATAAATCATTTTTTGTCACCTTAGTGAGGAACTGTTCATTTTCCAGCTCGGA	TGCAGGTATGGTCCCTTTTTTCTATAAATCATTTTTTATCACCTTAGTGAGGAACTGTTCATTTTCCAGCTCGGA
A18896	TGCAGGTATGGTTCCTTTTTTCTATAAAWYCYTTTTTGTTCACCTTAGTGAAGGACTGTTTATTTTGCAGCTTGG	SNP	28	0	unknown	unknown	TGCAGGTATGGTTCCTTTTTTCTATAAAATCCTTTTTGTTCACCTTAGTGAAGGACTGTTTATTTTGCAGCTTGG	TGCAGGTATGGTTCCTTTTTTCTATAAATCCTTTTTTGTTCACCTTAGTGAAGGACTGTTTATTTTGCAGCTTGG
A18914	TGCAGGTATGTTATTAACAGGGAACATACCAATGACGACTTYGGGATTTTCTTGGGCTTCGTCGACGGAAATGTK	SNP	41 74	6	3B.fa_4BS.fa	1BS.fa_2BL.fa_2DL.fa_3B.fa_5BL.fa_6BL.fa	TGCAGGTATGTTATTAACAGGGAACATACCAATGACGACTTTGGGATTTTCTTGGGCTTCGTCGACGGAAATGTT	TGCAGGTATGTTATTAACAGGGAACATACCAATGACGACTTCGGGATTTTCTTGGGCTTCGTCGACGGAAATGTG
A18915	TGCAGGTATGTTATTAACAGGGAACATACCAATGATGACTYSGGRWTTTYYTKGGSYTYSKYSGSYKRAAWWWKR	INDEL	40	7	2DL.fa_4BL.fa_4BS.fa_5BL.fa_5BS.fa_6BS.fa_7BL.fa	unknown	TGCAGGTATGTTATTAACAGGGAACATACCAATGATGACTTCGGGATTTTCTTGGGCTTCGTCGGCTGAAATATG	TGCAGGTATGTTATTAACAGGGAACATACCAATGATGACTCGGGATTTTCTTGGGCTTCGTCGGCTGAAATATGA
A18918	TGCAGGTATGTTTGTGATACACACTATGTGGTGTTTWWTYYTYMWYMRKYCYTKKTTKSMAWWWYMAAGTAAAAA	INDEL	36	0	unknown	unknown	TGCAGGTATGTTTGTGATACACACTATGTGGTGTTTATTCTTCATCAGTCCTTGTTTGCAATATCAAAGTAAAAA	TGCAGGTATGTTTGTGATACACACTATGTGGTGTTTTATTCTTCATCAGTCCTTGTTTGCAATATCAAGTAAAAA
A18929	TGCAGGTATTGGAYGCGGTGCTCGGCTCGAGATGCTTGATGAACAGGTCACGGATGAGCCTTCTGATTGGGACGT	SNP	13	0	unknown	unknown	TGCAGGTATTGGATGCGGTGCTCGGCTCGAGATGCTTGATGAACAGGTCACGGATGAGCCTTCTGATTGGGACGT	TGCAGGTATTGGACGCGGTGCTCGGCTCGAGATGCTTGATGAACAGGTCACGGATGAGCCTTCTGATTGGGACGT
A18936	TGCAGGTCAAAGAACGAATTCACAGKCATACAATGTTCCAGCCAAGTCCATGAATATGAAGTATTATTTATTTAC	SNP	25	1	1AS.fa	1AS.fa	TGCAGGTCAAAGAACGAATTCACAGGCATACAATGTTCCAGCCAAGTCCATGAATATGAAGTATTATTTATTTAC	TGCAGGTCAAAGAACGAATTCACAGTCATACAATGTTCCAGCCAAGTCCATGAATATGAAGTATTATTTATTTAC
A18944	TGCAGGTCAAGATGTTTCCCTTACAACTGAGAGGAACGAAAAAGTGGCATCCCMMSKYCMMCCCSKWMSKWRSYW	INDEL	53	0	unknown	unknown	TGCAGGTCAAGATGTTTCCCTTACAACTGAGAGGAACGAAAAAGTGGCATCCCCACGTCCACCCCGTACGTAGCT	TGCAGGTCAAGATGTTTCCCTTACAACTGAGAGGAACGAAAAAGTGGCATCCCACGTCCACCCCGTACGTAGCTA
A18951	TGCAGGTCACAACACCTCCATCTCTGAATCKAATTATTAGTGTGTTGCAATGCAACAAGGAAGGATGCATCATCA	SNP	30	1	4BS.fa	4BS.fa	TGCAGGTCACAACACCTCCATCTCTGAATCGAATTATTAGTGTGTTGCAATGCAACAAGGAAGGATGCATCATCA	TGCAGGTCACAACACCTCCATCTCTGAATCTAATTATTAGTGTGTTGCAATGCAACAAGGAAGGATGCATCATCA
A19001	TGCAGGTCCACCAGGGCTTGAAAGAGTTCGTCACCATCGAGGCTGATGAGGGTGGCAGGCAATGAGGASCYKGGS	INDEL	68	8	unknown	1DS.fa_2BS.fa_2DS.fa_4DS.fa_5BL.fa_5DS.fa_6DL.fa_7DL.fa	TGCAGGTCCACCAGGGCTTGAAAGAGTTCGTCACCATCGAGGCTGATGAGGGTGGCAGGCAATGAGGACCTGGGC	TGCAGGTCCACCAGGGCTTGAAAGAGTTCGTCACCATCGAGGCTGATGAGGGTGGCAGGCAATGAGGAGCCTGGG
A19009	TGCAGGTCCATGGCGTCCTTCACATCTCCGTGAAGAAGCGCTTGACGGCGGYGACCGTGGTGGATGGGGAACTCC	SNP	51	2	5BL.fa	5BL.fa_7AS.fa	TGCAGGTCCATGGCGTCCTTCACATCTCCGTGAAGAAGCGCTTGACGGCGGCGACCGTGGTGGATGGGGAACTCC	TGCAGGTCCATGGCGTCCTTCACATCTCCGTGAAGAAGCGCTTGACGGCGGTGACCGTGGTGGATGGGGAACTCC
A19022	TGCAGGTCCGCCGCCGTGGCGAGATTCAGATTGCAGCGTCCCTGGTCGACGACGAGATCATGGGGTCGCAGCGYT	SNP	73	2	2AL.fa_2BL.fa	2AL.fa_2BL.fa	TGCAGGTCCGCCGCCGTGGCGAGATTCAGATTGCAGCGTCCCTGGTCGACGACGAGATCATGGGGTCGCAGCGTT	TGCAGGTCCGCCGCCGTGGCGAGATTCAGATTGCAGCGTCCCTGGTCGACGACGAGATCATGGGGTCGCAGCGCT
A19024	TGCAGGTCCGCGGCATGTCGCAGGACCTCAGCTGGGACCRCGCCGCCGAGCTCTACGAGAACGTCCTCGTCAAGG	SNP	39	1	6AL.fa	6AL.fa	TGCAGGTCCGCGGCATGTCGCAGGACCTCAGCTGGGACCGCGCCGCCGAGCTCTACGAGAACGTCCTCGTCAAGG	TGCAGGTCCGCGGCATGTCGCAGGACCTCAGCTGGGACCACGCCGCCGAGCTCTACGAGAACGTCCTCGTCAAGG
A19028	TGCAGGTCCGGATGCCAAGACAACGCGAATCGAAGCKCTATCTCAGCGCYGGCACGAGCGGCGGAGACGCGCCAC	SNP	36 49	0	unknown	unknown	TGCAGGTCCGGATGCCAAGACAACGCGAATCGAAGCGCTATCTCAGCGCTGGCACGAGCGGCGGAGACGCGCCAC	TGCAGGTCCGGATGCCAAGACAACGCGAATCGAAGCTCTATCTCAGCGCCGGCACGAGCGGCGGAGACGCGCCAC
A19031	TGCAGGTCCGTCGTCGTGAACTGGTAGGCGCGAAGCGCGCTCCCTGCCGCCGCCGTTCCCGTACGRCCATTCCGT	SNP	65	2	2DS.fa_4DL.fa	2DS.fa	TGCAGGTCCGTCGTCGTGAACTGGTAGGCGCGAAGCGCGCTCCCTGCCGCCGCCGTTCCCGTACGGCCATTCCGT	TGCAGGTCCGTCGTCGTGAACTGGTAGGCGCGAAGCGCGCTCCCTGCCGCCGCCGTTCCCGTACGACCATTCCGT
A19042	TGCAGGTCCTGGTCGAACGASCGCGCCCAGTAGGCCACATCATGGGTGCTCACATACTTGTAATGCTTCTCGTGC	SNP	20	1	6DL.fa	6DL.fa	TGCAGGTCCTGGTCGAACGAGCGCGCCCAGTAGGCCACATCATGGGTGCTCACATACTTGTAATGCTTCTCGTGC	TGCAGGTCCTGGTCGAACGACCGCGCCCAGTAGGCCACATCATGGGTGCTCACATACTTGTAATGCTTCTCGTGC
A19059	TGCAGGTCGCATACGGCTTCGGATCGCGATGGTCCCAAAAGCAAAGTTGTAGATCTTGCAATGTAAAAAAAYTCA	SNP	71	1	4BS.fa	4BS.fa	TGCAGGTCGCATACGGCTTCGGATCGCGATGGTCCCAAAAGCAAAGTTGTAGATCTTGCAATGTAAAAAAACTCA	TGCAGGTCGCATACGGCTTCGGATCGCGATGGTCCCAAAAGCAAAGTTGTAGATCTTGCAATGTAAAAAAATTCA
A19061	TGCAGGTCGCATACTACTTCCRWTGACGATGGTCCCAAAAGCAAAGTTGTAGATCTTGCAATGGAGAAAAACTAT	SNP	21 22	1	1AL.fa	1AL.fa	TGCAGGTCGCATACTACTTCCATTGACGATGGTCCCAAAAGCAAAGTTGTAGATCTTGCAATGGAGAAAAACTAT	TGCAGGTCGCATACTACTTCCGATGACGATGGTCCCAAAAGCAAAGTTGTAGATCTTGCAATGGAGAAAAACTAT
A19066	TGCAGGTCRCATACTACTTCGGCTGAYGATGGTCCCAAAAGCAAAGTTGTATTCTTGCAATGGAGAAAAACTCTT	SNP	8 26	1	7AS.fa	7AS.fa	TGCAGGTCGCATACTACTTCGGCTGATGATGGTCCCAAAAGCAAAGTTGTATTCTTGCAATGGAGAAAAACTCTT	TGCAGGTCACATACTACTTCGGCTGACGATGGTCCCAAAAGCAAAGTTGTATTCTTGCAATGGAGAAAAACTCTT
A19068	TGCAGGTCGCATATGRCTTCGGATCRCGATGGTCCCAAAAGCAAAGTTGTAGATCTTGCAATGGAGAAAATTCCT	SNP	15 25	0	unknown	unknown	TGCAGGTCGCATATGACTTCGGATCGCGATGGTCCCAAAAGCAAAGTTGTAGATCTTGCAATGGAGAAAATTCCT	TGCAGGTCGCATATGGCTTCGGATCACGATGGTCCCAAAAGCAAAGTTGTAGATCTTGCAATGGAGAAAATTCCT
A19073	TGCAGGTCGCATATGGCTTCCGATCACGATGGTCCCAAAAGTAARGTTGTAGATCTTGCAATGCATAAAAATTCC	SNP	44	2	7BL.fa	5BL.fa_7BL.fa	TGCAGGTCGCATATGGCTTCCGATCACGATGGTCCCAAAAGTAAGGTTGTAGATCTTGCAATGCATAAAAATTCC	TGCAGGTCGCATATGGCTTCCGATCACGATGGTCCCAAAAGTAAAGTTGTAGATCTTGCAATGCATAAAAATTCC
A19081	TGCAGGTCGCATATGGCTTCGGATCGCGATGGTCCCAAAAGCAAAGTTMTAGACCTTGCAATGTAGAAAAAATTS	SNP	48 74	3	2BL.fa_4BL.fa_7BL.fa	7BL.fa	TGCAGGTCGCATATGGCTTCGGATCGCGATGGTCCCAAAAGCAAAGTTATAGACCTTGCAATGTAGAAAAAATTG	TGCAGGTCGCATATGGCTTCGGATCGCGATGGTCCCAAAAGCAAAGTTCTAGACCTTGCAATGTAGAAAAAATTC
A19086	TGCAGGTCGCATATGGCTTCGGATCGTGATGGTCCCAAAAGCAAAGTTGTAGACCTTGTARTGTACAAAAATTCG	SNP	60	1	2BL.fa	2BL.fa	TGCAGGTCGCATATGGCTTCGGATCGTGATGGTCCCAAAAGCAAAGTTGTAGACCTTGTAGTGTACAAAAATTCG	TGCAGGTCGCATATGGCTTCGGATCGTGATGGTCCCAAAAGCAAAGTTGTAGACCTTGTAATGTACAAAAATTCG
A19093	TGCAGGTCGCATATGGCTTTGGATCRYGACGGTCCCAAAAACAAAGTTGTATATCTTGCAATGTAGAAAAATTCC	SNP	25 26	1	1BL.fa	1BL.fa	TGCAGGTCGCATATGGCTTTGGATCGTGACGGTCCCAAAAACAAAGTTGTATATCTTGCAATGTAGAAAAATTCC	TGCAGGTCGCATATGGCTTTGGATCACGACGGTCCCAAAAACAAAGTTGTATATCTTGCAATGTAGAAAAATTCC
A19102	TGCAGGTCRCGCCCTCCTCTCACTGTAGGTCGCGCCCTCCTCCCGCATAGCCTATTGGTTGGCGTACCATGACCC	SNP	8	2	2DL.fa_3B.fa	3B.fa	TGCAGGTCGCGCCCTCCTCTCACTGTAGGTCGCGCCCTCCTCCCGCATAGCCTATTGGTTGGCGTACCATGACCC	TGCAGGTCACGCCCTCCTCTCACTGTAGGTCGCGCCCTCCTCCCGCATAGCCTATTGGTTGGCGTACCATGACCC
A19112	TGCAGGTCGGCGTCACTGAACCGCCGTCCCAGGATGCGCCTGGMGCCATAGATGGTGCGGTTCGGGTTGGCGGCG	SNP	43	1	2BS.fa	2BS.fa	TGCAGGTCGGCGTCACTGAACCGCCGTCCCAGGATGCGCCTGGCGCCATAGATGGTGCGGTTCGGGTTGGCGGCG	TGCAGGTCGGCGTCACTGAACCGCCGTCCCAGGATGCGCCTGGAGCCATAGATGGTGCGGTTCGGGTTGGCGGCG
A19137	TGCAGGTCGTATACTAYGTCGGATGATGATGACTCCAAAAKCAAAGTTGACTGTTTCGATGTTACTAATAACTCT	SNP	16 40	7	1AL.fa_3AL.fa_3AS.fa_4AL.fa_5AL.fa_6AL.fa_7AS.fa	5AL.fa	TGCAGGTCGTATACTACGTCGGATGATGATGACTCCAAAAGCAAAGTTGACTGTTTCGATGTTACTAATAACTCT	TGCAGGTCGTATACTATGTCGGATGATGATGACTCCAAAATCAAAGTTGACTGTTTCGATGTTACTAATAACTCT
A19163	TGCAGGTCGTGTCTKCGTTCTCGTCGAAACAGAGCGGCTTGTCGACGGTGGCCGTGGCAGCCTTGTCCACCGCGG	SNP	14	1	3B.fa	3B.fa	TGCAGGTCGTGTCTTCGTTCTCGTCGAAACAGAGCGGCTTGTCGACGGTGGCCGTGGCAGCCTTGTCCACCGCGG	TGCAGGTCGTGTCTGCGTTCTCGTCGAAACAGAGCGGCTTGTCGACGGTGGCCGTGGCAGCCTTGTCCACCGCGG
A19167	TGCAGGTCTAAGGATCCGATCACGRCAAGCCAAGGTTGCTGGGGGCTGCACATCAGATAAGTCTTTTTCCCCCAC	SNP	24	1	5AS.fa	5AS.fa	TGCAGGTCTAAGGATCCGATCACGGCAAGCCAAGGTTGCTGGGGGCTGCACATCAGATAAGTCTTTTTCCCCCAC	TGCAGGTCTAAGGATCCGATCACGACAAGCCAAGGTTGCTGGGGGCTGCACATCAGATAAGTCTTTTTCCCCCAC
A19191	TGCAGGTCTGGCCAAAARGRARRAMMWWAAAGAAAAACTCATCTACTCCCACTTCCACGGCACGCCATGCTGTCC	INDEL	17	0	unknown	unknown	TGCAGGTCTGGCCAAAAGGAAGAACATAAAAGAAAAACTCATCTACTCCCACTTCCACGGCACGCCATGCTGTCC	TGCAGGTCTGGCCAAAAAGGAAGAACATAAAGAAAAACTCATCTACTCCCACTTCCACGGCACGCCATGCTGTCC
A19197	TGCAGGWCTGTGCGAAAGGTTGTAAAGTGCGTCCAATAGGAAAATCCTACGTATATGGACCAAATTCGGGGCTCT	SNP	6	0	unknown	unknown	TGCAGGTCTGTGCGAAAGGTTGTAAAGTGCGTCCAATAGGAAAATCCTACGTATATGGACCAAATTCGGGGCTCT	TGCAGGACTGTGCGAAAGGTTGTAAAGTGCGTCCAATAGGAAAATCCTACGTATATGGACCAAATTCGGGGCTCT
A19201	TGCAGGTCTGTTAACTGGCCGACCGGAAGAAGAAGTATCYGGATTTYAAGGCGACGTGCTGAAGGAACTGTCCGT	SNP	39 46	2	3DL.fa_7DL.fa	3DL.fa_7DL.fa	TGCAGGTCTGTTAACTGGCCGACCGGAAGAAGAAGTATCTGGATTTTAAGGCGACGTGCTGAAGGAACTGTCCGT	TGCAGGTCTGTTAACTGGCCGACCGGAAGAAGAAGTATCCGGATTTCAAGGCGACGTGCTGAAGGAACTGTCCGT
A19206	TGCAGGTCTTATTTRCCGCTTCCAAAGTTTTCACGGGAATGAGCATTGAGCTAGCCACTGCACCAAAACATGCTC	SNP	14	1	7DL.fa	7DL.fa	TGCAGGTCTTATTTGCCGCTTCCAAAGTTTTCACGGGAATGAGCATTGAGCTAGCCACTGCACCAAAACATGCTC	TGCAGGTCTTATTTACCGCTTCCAAAGTTTTCACGGGAATGAGCATTGAGCTAGCCACTGCACCAAAACATGCTC
A19211	TGCAGGTCTTGGAGAGAGGCCCATCTACATGCCCAATGAGTGCAGTCACATGATTTTGCCAGCCRTAGATTTTCA	SNP	64	0	unknown	unknown	TGCAGGTCTTGGAGAGAGGCCCATCTACATGCCCAATGAGTGCAGTCACATGATTTTGCCAGCCGTAGATTTTCA	TGCAGGTCTTGGAGAGAGGCCCATCTACATGCCCAATGAGTGCAGTCACATGATTTTGCCAGCCATAGATTTTCA
A19213	TGCAGGTCTTGGAGAGAGGCCCATCTACATGCCCAATGAGTGCAGTCACATGATTTTTGCCCAGCCRTAGATTTT	SNP	66	0	unknown	unknown	TGCAGGTCTTGGAGAGAGGCCCATCTACATGCCCAATGAGTGCAGTCACATGATTTTTGCCCAGCCGTAGATTTT	TGCAGGTCTTGGAGAGAGGCCCATCTACATGCCCAATGAGTGCAGTCACATGATTTTTGCCCAGCCATAGATTTT
A19216	TGCAGGTCTTTACTCATTTCAAGYTCGTCCCTCTTTTTATAGTTGTCGCAAYGGGCACAGGGGCACCAGCTAAAT	SNP	23 51	15	1AL.fa_2AL.fa_3AS.fa_3B.fa_3DL.fa_3DS.fa_4AL.fa_4AS.fa_4DL.fa_6AS.fa_6DL.fa_6DS.fa_7AL.fa_7DL.fa_7DS.fa	1AL.fa_1DL.fa_1DS.fa_2AL.fa_3B.fa_3DL.fa_3DS.fa_4AL.fa_4AS.fa_4DL.fa_6AS.fa_6DS.fa_7AL.fa_7DL.fa_7DS.fa	TGCAGGTCTTTACTCATTTCAAGCTCGTCCCTCTTTTTATAGTTGTCGCAATGGGCACAGGGGCACCAGCTAAAT	TGCAGGTCTTTACTCATTTCAAGTTCGTCCCTCTTTTTATAGTTGTCGCAACGGGCACAGGGGCACCAGCTAAAT
A19228	TGCAGGTGAACGCGTCGTCGAAGAGACGAYGATGTTGTATGCGCACTTCTATGTTACACACATTCAGTCAGCGCC	SNP	29	1	1BL.fa	1BL.fa	TGCAGGTGAACGCGTCGTCGAAGAGACGACGATGTTGTATGCGCACTTCTATGTTACACACATTCAGTCAGCGCC	TGCAGGTGAACGCGTCGTCGAAGAGACGATGATGTTGTATGCGCACTTCTATGTTACACACATTCAGTCAGCGCC
A19236	TGCAGGTGAAGATGAAGGTTGTTCCAGGTCRGAACGTGGTTATTTTGGGATATCACAATATCTCCTGTTTAWWTT	SNP	30	6	1BS.fa_3B.fa_6BL.fa	2BS.fa_4AL.fa_4BS.fa_5BL.fa_5BS.fa_7BS.fa	TGCAGGTGAAGATGAAGGTTGTTCCAGGTCAGAACGTGGTTATTTTGGGATATCACAATATCTCCTGTTTAATTT	TGCAGGTGAAGATGAAGGTTGTTCCAGGTCGGAACGTGGTTATTTTGGGATATCACAATATCTCCTGTTTATATT
A19238	TGCAGGTGAAGATTGGAGACCGTTCCKTGTTGGAAYATTATTTACTTGTTGGGATATCATTATATTGCCATGTTA	SNP	26 35	8	2AL.fa_2AS.fa_4AL.fa_5AL.fa_6AS.fa	2AS.fa_2BL.fa_3AL.fa_3B.fa_4DL.fa_6AS.fa_6DL.fa_7AS.fa	TGCAGGTGAAGATTGGAGACCGTTCCGTGTTGGAATATTATTTACTTGTTGGGATATCATTATATTGCCATGTTA	TGCAGGTGAAGATTGGAGACCGTTCCTTGTTGGAACATTATTTACTTGTTGGGATATCATTATATTGCCATGTTA
A19251	TGCAGGTGAAGTTGAAGATTTCYCMWKGKKGRMMRGRWTTTGGTTGGGATATCACAATATCTCTTATATTATTAA	INDEL	22	4	2BL.fa_5BL.fa_7BL.fa_7BS.fa	1BS.fa_2BL.fa_4BS.fa_7BS.fa	TGCAGGTGAAGTTGAAGATTTCCCATGGTGGACAGGATTTTGGTTGGGATATCACAATATCTCTTATATTATTAA	TGCAGGTGAAGTTGAAGATTTCTCCATGGTGGACAGGATTTGGTTGGGATATCACAATATCTCTTATATTATTAA
A19253	TGCAGGTGARTCGGGCAGCCCTGTTCGTGTTTACTCCGAAGATTCCTCTGCGCCAAAACGCAAGTGCATCAGCCT	SNP	9	1	unknown	3DS.fa	TGCAGGTGAATCGGGCAGCCCTGTTCGTGTTTACTCCGAAGATTCCTCTGCGCCAAAACGCAAGTGCATCAGCCT	TGCAGGTGAGTCGGGCAGCCCTGTTCGTGTTTACTCCGAAGATTCCTCTGCGCCAAAACGCAAGTGCATCAGCCT
A19254	TGCAGGTGAATGTTACAATGATAATTCTAATAACTGGTACAGAGGGAAGTCTTYCMRRAWWAWYCYKKTTCCAAG	INDEL	53	0	unknown	unknown	TGCAGGTGAATGTTACAATGATAATTCTAATAACTGGTACAGAGGGAAGTCTTTCCAGAATAATCCTGTTCCAAG	TGCAGGTGAATGTTACAATGATAATTCTAATAACTGGTACAGAGGGAAGTCTTCCAGAATAATCCTGTTTCCAAG
A19294	TGCAGGTGACTGAAATTCCAGAGATAATGTCCATCACRACTCGACTGAAATTCCACAACTCAATTTCTTACCCTG	SNP	37	3	3B.fa_3DL.fa_4BL.fa	3B.fa_3DL.fa_4BL.fa	TGCAGGTGACTGAAATTCCAGAGATAATGTCCATCACAACTCGACTGAAATTCCACAACTCAATTTCTTACCCTG	TGCAGGTGACTGAAATTCCAGAGATAATGTCCATCACGACTCGACTGAAATTCCACAACTCAATTTCTTACCCTG
A19299	TGCAGGTGAGAGGGCACGCAGTCTATGACGTCGCCSKYSGGGSYYYKSMARRWTWMCMAAAATCAGTCCCTGCCA	INDEL	35	0	unknown	unknown	TGCAGGTGAGAGGGCACGCAGTCTATGACGTCGCCCGTCGGGGCTCTGCAAGATTACCAAAATCAGTCCCTGCCA	TGCAGGTGAGAGGGCACGCAGTCTATGACGTCGCCGTCGGGGCTCTGCAAGATTACCAAAAATCAGTCCCTGCCA
A19321	TGCAGGTGATGTACGCGGTCTGCGCAGCCCATCCTGGCAGCTGAAGAATCAACGTGCGTCGTTAGACTACCARRM	SNP	72	1	unknown	7DL.fa	TGCAGGTGATGTACGCGGTCTGCGCAGCCCATCCTGGCAGCTGAAGAATCAACGTGCGTCGTTAGACTACCAAGA	TGCAGGTGATGTACGCGGTCTGCGCAGCCCATCCTGGCAGCTGAAGAATCAACGTGCGTCGTTAGACTACCAGAC
[truncated: 1,060 more rows]
