# Supplementary material for: Mapping genes for resistance to stripe rust in spring wheat landrace PI 480035
Source: PLoS One. 2017 May 19;12(5):e0177898. doi: 10.1371/journal.pone.0177898 (PMC5438115; doi:10.1371/journal.pone.0177898)
Supplement: S2 Table — (XLSX) [file pone.0177898.s002.xlsx]

## Sheet: Sheet1
	Ind.\Marker	A6	A30	A41	A62	A87	A99	A100	A131	A157	A166	A167	A170	A176	A179	A182	A193	A198	A211	A220	A224	A225	A236	A253	A262	A265	A286	A301	A323	A342	A346	A365	A377	A380	A383	A390	A392	A398	A403	A418	A430	A438	A441	A452	A455	A458	A459	A470	A487
1	PI 480035	0	0	0	0	0	0	0	0	0	0	0	0	0	0	0	0	0	0	0	0	0	0	0	0	0	0	0	0	0	0	0	0	0	0	0	0	0	0	0	0	0	0	0	0	0	0	0	0
2	AvS	2	2	2	2	2	2	2	2	2	2	2	2	2	2	2	2	2	2	2	2	2	2	2	2	2	2	2	2	2	2	2	2	2	2	2	2	2	2	2	2	2	2	2	2	2	2	2	2
3	A-002	0	2	2	2	2	2	2	2	1	2	2	2	2	2	2	2	0	0	0	2	0	2	2	2	2	2	2	2	0	0	2	2	2	2	2	2	2	2	0	2	2	0	2	2	0	0	2	2
4	A-005	2	0	0	0	2	2	2	2	2	0	2	2	2	2	0	2	2	2	2	2	2	0	2	0	2	2	2	2	2	1	2	0	0	2	2	2	0	2	2	0	0	0	0	0	0	0	2	0
5	A-007	2	0	2	2	2	2	2	2	2	0	2	0	2	2	2	0	2	2	2	2	2	2	0	0	2	0	2	0	2	2	0	0	2	1	2	2	2	2	1	0	2	0	2	2	0	0	0	0
6	A-011	0	0	0	2	0	0	0	2	0	2	2	2	1	0	2	2	1	0	2	1	1	2	0	2	0	0	2	1	0	0	0	0	2	1	0	0	0	2	2	1	2	2	0	2	2	2	0	2
7	A-012	2	2	2	2	2	0	0	2	2	2	0	2	2	0	0	2	0	2	2	2	2	2	2	1	0	0	2	0	2	2	2	2	2	2	0	0	2	0	2	2	2	2	0	0	2	2	0	2
8	A-013	2	2	0	2	2	0	0	2	2	2	0	2	0	0	0	2	0	2	2	2	2	2	0	0	0	2	0	0	2	2	2	0	2	2	0	0	0	2	0	2	2	0	2	2	0	2	0	2
9	A-015	2	2	2	2	2	0	0	2	0	2	2	0	2	0	2	2	2	0	0	2	2	2	2	0	0	2	0	2	2	2	0	0	0	2	2	2	2	2	0	2	2	0	2	2	0	2	2	2
10	A-016	0	2	2	2	0	0	0	0	0	0	2	2	1	0	0	2	0	2	0	2	0	2	0	2	0	0	0	2	1	0	2	0	0	2	0	0	2	0	0	2	2	2	2	2	2	0	2	0
11	A-018	2	2	0	2	2	0	0	0	1	0	2	0	2	0	2	2	0	2	0	2	1	2	2	2	0	2	0	2	1	0	2	2	2	2	0	0	0	2	2	2	0	0	0	0	0	0	2	0
12	A-019	0	0	0	0	0	0	0	0	0	0	0	0	0	0	0	0	0	0	0	0	0	0	0	0	0	0	0	0	0	0	0	0	0	0	0	0	0	0	0	0	0	0	0	0	0	0	0	0
13	A-022	0	2	2	2	2	2	2	2	1	2	2	2	2	2	2	2	0	0	0	2	0	2	2	2	2	2	2	2	0	0	2	2	2	2	2	2	2	2	0	2	2	0	2	2	0	0	2	2
14	A-024	2	0	0	0	2	2	2	2	2	0	2	2	2	2	0	2	2	2	2	2	2	0	2	0	2	2	2	2	2	1	2	0	0	2	2	2	0	2	2	0	0	0	0	0	0	0	2	0
15	A-025	2	0	2	2	2	2	2	2	2	0	2	0	2	2	2	0	2	2	2	2	2	2	0	0	2	0	2	0	2	2	0	0	2	1	2	2	2	2	1	0	2	0	2	2	0	0	0	0
16	A-026	0	0	0	2	0	0	0	2	0	2	2	2	1	0	2	2	1	0	2	1	1	2	0	2	0	2	2	1	0	0	0	0	2	1	0	0	0	2	2	1	2	2	0	2	2	2	0	2
17	A-027	2	2	2	2	2	0	0	2	2	2	0	2	2	0	0	2	0	2	2	2	2	2	2	1	0	0	2	0	2	2	2	2	2	2	0	0	2	0	2	2	2	2	0	0	2	2	0	2
18	A-028	2	2	0	2	2	0	0	2	2	2	0	2	0	0	0	2	0	2	2	2	2	2	0	0	0	2	0	0	2	2	2	0	2	2	0	0	0	2	0	2	2	0	0	0	0	2	0	2
19	A-030	2	2	2	2	2	0	0	2	0	2	2	0	2	0	2	2	2	2	0	2	2	2	2	0	0	2	0	2	2	2	0	0	0	2	2	2	2	2	0	2	2	0	2	2	0	2	2	2
20	A-031	0	0	2	2	2	0	0	0	2	2	1	2	2	0	2	2	2	2	2	0	1	2	0	0	0	0	2	0	0	0	0	0	2	0	0	0	0	2	2	1	2	0	0	0	0	0	1	0
21	A-032	2	2	2	2	0	0	0	2	2	0	2	2	0	0	0	2	0	2	2	2	2	2	0	2	0	0	0	2	0	0	2	2	2	2	2	2	0	0	0	1	1	2	2	2	2	0	2	2
22	A-033	0	0	2	2	0	2	2	0	2	0	2	0	1	2	2	2	0	2	2	2	2	2	2	0	2	0	2	1	2	2	0	0	0	0	0	2	0	0	2	0	2	2	2	2	2	0	2	2
23	A-034	0	2	2	2	2	0	0	0	2	2	1	1	1	0	2	1	0	2	2	2	2	2	0	2	0	0	0	2	1	2	2	2	2	2	2	0	0	2	0	2	1	0	2	2	0	0	0	2
24	A-035	0	2	0	2	2	2	2	0	1	0	0	2	2	2	1	0	2	2	0	2	2	1	0	2	2	2	2	2	2	0	1	0	2	0	2	2	0	0	1	0	1	0	2	2	0	0	2	1
25	A-036	0	2	0	2	2	2	2	2	0	2	2	2	2	2	2	2	2	2	0	1	1	2	1	0	2	0	0	0	0	0	0	0	2	0	2	2	2	0	0	2	0	2	2	0	2	0	2	2
26	A-037	0	2	2	2	2	0	0	2	2	0	0	2	0	0	0	0	0	0	0	2	0	1	2	0	0	0	0	0	0	2	0	0	0	2	2	0	0	2	0	2	0	2	2	0	2	2	1	2
27	A-038	2	0	2	1	2	0	0	0	2	2	1	2	0	0	0	2	0	0	2	0	2	2	0	0	0	0	0	0	1	1	0	0	0	2	2	0	0	2	0	1	2	0	0	0	0	2	0	2
28	A-041	2	0	2	0	0	0	0	2	0	2	2	0	2	0	2	2	2	0	2	2	2	2	0	2	0	0	0	2	1	2	2	2	0	2	2	0	2	2	0	0	2	0	2	1	0	2	2	2
29	A-042	2	2	2	0	0	0	0	2	0	2	2	2	2	0	2	2	0	0	2	0	2	2	2	2	0	2	0	2	2	2	2	2	0	0	0	0	2	2	0	2	2	0	0	0	0	2	2	2
30	A-043	2	2	1	0	0	2	2	2	0	2	2	0	2	2	0	2	2	2	0	2	2	2	0	2	2	2	2	2	1	0	2	2	2	2	0	2	2	2	0	2	2	0	0	0	0	2	2	2
31	A-044	0	0	1	0	2	2	2	0	0	0	2	2	2	2	2	0	2	0	0	0	2	2	0	2	2	2	2	2	2	0	0	2	2	2	0	2	0	2	0	0	2	0	0	2	0	0	2	2
32	A-046	2	0	2	2	0	0	0	0	2	2	2	0	0	2	2	2	0	0	2	2	2	2	2	2	0	2	0	2	0	2	2	2	0	1	0	0	0	0	0	0	2	2	0	0	2	2	0	1
33	A-048	0	2	2	1	2	0	0	2	2	0	2	2	2	0	2	2	0	2	0	2	2	2	2	0	0	2	2	0	0	0	0	0	0	0	0	0	2	0	0	2	2	2	0	0	2	2	2	2
34	A-050	0	2	2	0	0	0	0	0	2	0	0	2	2	0	0	0	0	2	2	2	2	2	2	0	0	0	2	0	0	2	0	0	0	0	2	0	0	2	0	2	2	0	2	2	0	2	1	1
35	A-051	2	2	0	2	0	2	2	2	2	0	0	2	2	2	0	2	0	2	2	2	2	2	0	2	2	2	2	2	2	2	2	2	0	2	0	2	2	0	2	2	2	0	0	0	0	0	0	2
36	A-052	2	0	0	2	2	2	2	2	0	2	2	2	2	1	0	0	2	0	0	0	0	2	0	0	2	2	2	0	0	0	0	0	0	0	0	2	2	2	0	0	2	2	0	0	2	0	0	2
37	A-053	0	0	2	0	0	2	2	0	0	0	0	0	0	2	0	0	2	0	2	2	2	2	2	2	2	0	0	2	0	2	2	2	0	2	0	2	0	2	2	0	2	0	2	2	0	2	2	2
38	A-054	2	2	0	2	2	2	2	2	0	0	0	0	1	0	0	2	2	0	0	0	1	2	0	2	2	0	2	2	0	0	2	2	2	0	0	0	2	0	2	2	2	2	2	2	2	2	0	2
39	A-055	2	2	0	2	0	0	0	0	1	0	2	2	2	0	2	2	2	0	0	2	2	2	0	0	2	0	0	0	2	0	0	0	2	2	2	2	2	2	2	2	2	2	2	2	2	0	2	2
40	A-056	0	0	2	0	2	2	2	2	2	2	2	2	2	2	2	0	2	0	2	2	2	2	2	2	2	2	0	2	2	2	2	2	0	0	2	2	2	0	1	0	2	2	2	0	2	0	2	2
41	A-059	2	2	0	2	2	2	2	0	0	0	2	2	2	1	0	0	2	0	0	2	2	1	0	0	2	0	0	0	0	0	0	0	2	0	2	1	0	0	0	2	2	2	2	2	2	0	1	2
42	A-060	0	2	2	0	0	2	2	0	0	0	2	0	0	2	2	0	0	0	0	0	2	1	2	0	2	0	0	2	2	0	0	0	2	0	0	2	0	2	0	2	2	2	0	0	2	0	0	2
43	A-061	2	2	0	2	2	2	2	0	0	2	2	2	0	1	0	2	2	2	0	0	2	2	2	0	2	2	2	1	0	0	0	0	2	2	2	2	2	0	1	2	2	2	2	2	2	2	0	2
44	A-062	2	2	2	0	2	0	0	0	2	0	0	0	2	0	2	2	2	0	0	1	2	1	2	0	0	0	0	2	2	2	0	0	2	0	2	2	0	2	0	2	2	0	2	2	0	2	0	2
45	A-063	0	0	0	0	2	2	2	2	2	0	2	0	2	2	0	2	0	2	0	2	2	1	2	2	2	2	2	2	2	0	1	2	2	0	0	2	0	2	0	0	2	2	2	2	2	2	0	2
46	A-065	2	2	2	2	2	2	2	0	0	0	0	2	2	1	0	0	2	2	0	2	0	2	2	0	2	2	0	2	0	2	2	0	2	2	2	1	2	0	0	0	1	2	2	2	2	2	0	2
47	A-066	2	2	2	1	0	2	2	2	2	0	0	2	2	2	2	0	0	0	0	2	0	2	2	2	2	0	2	2	2	2	2	2	2	0	1	2	0	0	0	2	2	2	2	0	2	2	2	2
48	A-067	2	0	2	0	2	2	2	2	0	2	2	0	2	2	0	0	2	2	2	2	2	2	2	2	2	0	2	2	2	2	2	2	2	2	0	2	0	2	1	1	0	2	0	2	2	2	2	2
49	A-068	0	0	0	0	2	2	2	2	0	0	2	0	2	2	2	0	2	2	0	2	0	2	2	0	2	2	0	2	2	0	2	2	2	2	0	2	2	2	0	0	2	2	1	2	2	0	0	2
50	A-069	2	2	0	2	0	2	2	2	0	2	0	0	0	2	0	2	0	2	0	2	2	2	2	0	2	2	0	0	2	2	0	0	2	2	2	2	2	2	0	2	2	2	2	2	2	2	2	2
51	A-070	2	0	2	0	2	2	2	2	2	0	2	0	0	2	0	2	0	0	2	2	2	2	1	0	2	0	0	1	2	2	0	0	2	0	2	2	2	2	0	2	2	2	2	2	2	2	2	2
52	A-072	2	0	0	0	0	0	0	2	0	0	0	0	2	0	0	0	2	0	0	2	0	2	0	2	0	2	0	2	2	0	2	2	0	0	2	0	2	0	0	2	0	0	2	2	0	0	0	2
53	A-074	0	2	0	0	0	0	0	2	2	2	2	0	1	0	0	0	0	0	2	2	2	2	0	0	0	2	0	1	0	1	0	0	2	2	0	0	0	2	2	2	2	0	0	0	0	2	2	2
54	A-076	0	2	2	2	2	0	0	2	2	0	2	2	1	0	0	2	0	2	2	2	2	2	0	0	0	2	0	1	2	1	0	0	0	2	0	2	2	0	0	2	1	2	0	2	2	0	0	0
55	A-077	0	2	2	2	2	0	0	2	1	0	2	2	2	0	0	2	0	2	0	0	1	2	2	0	0	2	0	1	2	2	0	0	2	2	0	2	0	0	0	2	2	2	0	2	2	0	0	2
56	A-078	0	0	2	0	2	0	0	2	2	0	2	2	1	0	2	1	0	0	2	0	1	0	2	0	0	2	2	1	2	0	0	0	2	2	2	0	0	0	0	0	2	2	0	0	2	2	2	0
57	A-079	2	0	2	2	1	0	0	0	2	0	2	0	1	0	0	2	0	0	2	2	1	1	2	2	0	2	0	2	0	2	2	2	2	0	2	0	2	0	2	0	2	2	2	2	2	0	2	1
58	A-081	0	0	0	2	2	2	2	0	2	2	0	2	1	2	2	2	2	2	0	2	1	1	2	2	2	2	2	0	2	0	0	0	2	2	2	2	2	2	2	1	1	0	2	1	0	2	1	0
59	A-083	2	0	2	2	2	0	0	2	2	0	2	2	2	0	2	2	0	0	2	2	2	1	2	0	0	0	0	1	0	2	0	0	0	2	2	0	0	0	2	0	2	0	1	2	0	2	0	2
60	A-086	2	2	0	0	0	2	2	2	2	0	2	0	2	2	0	2	2	2	0	2	2	2	2	2	2	2	2	2	0	0	2	2	2	2	0	2	0	2	2	2	2	0	0	0	0	2	2	0
61	A-088	0	0	1	0	2	2	2	0	0	0	1	2	2	2	2	0	2	2	2	0	2	2	0	2	2	2	2	0	1	1	1	2	2	0	1	2	2	0	1	0	1	2	0	0	2	0	2	0
62	A-089	2	0	2	1	2	2	2	0	0	2	2	2	1	2	1	2	2	2	2	0	2	2	0	0	2	2	2	0	0	0	0	0	0	2	2	2	0	2	2	0	2	0	0	0	0	0	2	2
63	A-090	2	2	2	2	2	2	2	0	0	0	2	0	0	2	0	2	0	0	2	2	2	1	2	0	2	2	2	0	0	2	0	0	0	0	2	2	0	0	0	2	2	2	2	2	2	0	1	2
64	A-092	0	0	0	2	2	0	0	0	2	2	2	0	0	0	2	2	0	0	0	2	2	2	2	0	0	0	0	2	1	0	0	0	0	2	2	2	2	0	0	0	2	0	2	2	0	2	0	2
65	A-093	2	2	0	2	0	0	0	2	0	2	2	0	0	1	2	2	2	2	0	0	1	2	0	2	0	0	0	2	2	0	2	2	0	2	0	0	2	2	2	2	2	2	0	0	2	0	2	2
66	A-094	0	2	0	2	0	0	0	2	0	2	0	2	2	0	2	0	2	0	1	2	2	1	1	2	0	2	0	2	1	0	2	2	0	2	0	0	2	0	0	2	1	2	0	0	2	2	1	2
67	A-096	0	2	2	2	2	0	0	2	0	2	2	2	2	0	2	0	2	2	0	2	2	1	2	2	0	0	0	2	0	0	2	2	0	0	2	0	2	0	2	2	0	2	0	0	2	2	2	1
68	A-098	0	0	0	0	0	2	2	0	0	0	2	0	1	2	2	2	2	0	0	2	2	2	0	2	2	0	0	2	2	0	1	2	0	0	2	2	2	0	0	0	1	2	2	2	2	2	2	2
69	A-099	2	0	0	1	0	0	0	0	2	0	0	2	1	2	2	2	0	0	2	2	2	1	0	2	0	0	0	2	0	2	2	2	0	2	2	2	0	0	2	0	0	0	2	2	0	2	1	1
70	A-100	0	2	0	2	2	2	2	2	0	0	2	2	0	2	0	0	0	0	0	2	2	2	0	0	2	0	0	0	2	0	0	0	2	2	2	2	0	0	0	2	2	0	2	2	0	2	2	2
71	A-106	2	2	0	2	0	0	0	2	0	0	2	0	2	0	2	2	2	0	0	2	2	2	0	2	0	2	0	2	0	0	2	2	2	2	0	0	0	2	0	2	2	0	0	0	0	2	2	1
72	A-109	2	2	2	0	2	0	0	0	2	0	2	0	1	0	0	2	0	2	2	1	2	1	2	0	0	2	2	0	0	0	2	2	2	1	2	0	2	2	0	2	1	2	0	2	2	2	2	2
73	A-113	2	2	2	0	0	2	2	2	0	2	0	2	2	2	2	0	2	2	2	2	2	2	0	2	2	2	0	2	0	0	2	2	2	1	0	2	0	2	2	2	2	0	0	0	0	2	2	0
74	A-114	2	2	2	2	0	1	1	2	2	0	1	0	0	1	0	2	1	0	2	2	2	2	2	0	1	2	2	0	1	2	0	0	0	2	0	1	0	0	0	2	1	2	0	0	2	2	2	2
75	A-117	2	2	2	2	0	2	2	0	2	2	0	0	2	2	2	2	2	2	0	2	2	2	2	0	2	0	2	0	0	0	0	0	0	2	2	2	2	0	1	2	0	2	0	0	2	2	0	2
76	A-119	0	2	0	2	0	0	0	0	2	0	1	2	2	0	2	2	2	0	0	2	2	0	0	0	0	0	0	2	1	0	0	0	2	2	0	0	0	2	1	2	2	0	2	2	0	0	2	2
77	A-120	0	2	0	0	2	0	0	0	0	0	2	2	0	0	0	2	0	2	2	0	2	1	0	0	0	0	0	0	2	2	0	0	0	0	0	0	0	0	0	2	2	2	0	2	2	0	2	2
78	A-121	0	2	2	2	2	2	2	0	0	2	2	0	2	2	2	0	2	2	2	2	2	2	2	2	2	2	0	2	2	2	2	2	2	2	2	2	2	2	1	2	2	2	0	0	2	2	2	2
79	A-122	2	2	0	0	0	2	2	2	0	1	0	1	2	2	0	2	2	0	0	2	2	2	2	0	2	0	0	0	0	0	0	0	2	2	2	0	2	2	0	2	2	0	2	2	0	2	0	1
80	A-124	2	0	1	2	2	0	0	0	0	0	2	2	2	0	2	2	2	0	2	0	2	2	0	2	0	0	0	2	0	0	2	2	2	2	2	0	2	2	2	0	1	2	0	0	2	0	2	2
81	A-127	0	0	2	2	2	0	0	0	0	2	2	2	1	0	0	1	0	0	2	0	2	1	2	2	0	0	2	2	2	1	2	2	2	0	2	0	2	2	0	1	0	2	2	2	2	2	1	2
82	A-128	0	2	2	0	2	2	2	0	2	0	1	0	2	2	0	2	2	2	2	0	2	1	1	0	2	2	0	0	0	0	0	0	0	0	0	2	2	2	2	2	2	2	0	0	2	0	2	0
83	A-129	2	2	0	2	2	2	2	2	0	2	1	2	2	2	0	2	2	2	0	2	1	2	2	0	2	0	2	2	2	0	0	0	0	0	0	2	2	2	1	2	0	2	0	0	2	0	0	2
84	A-130	0	0	0	2	0	2	2	0	2	0	2	0	1	1	0	1	0	2	2	2	2	2	2	2	0	0	0	1	1	0	0	0	0	1	2	2	0	0	2	2	2	0	2	0	0	0	2	2
85	A-132	0	0	2	2	0	2	2	0	2	0	0	2	1	2	2	0	0	2	2	2	2	1	2	0	2	0	2	2	0	1	0	0	2	0	2	2	0	0	1	2	2	2	2	2	2	2	2	2
86	A-133	2	0	0	1	0	0	0	0	0	2	2	2	2	0	2	2	2	0	0	2	2	2	2	2	0	2	0	2	0	0	2	2	0	0	0	0	0	2	0	0	2	2	0	0	2	2	2	2
87	A-135	0	0	1	2	0	0	0	2	0	2	1	2	2	0	2	2	2	0	0	2	1	2	2	0	0	2	0	2	1	0	0	0	2	2	2	0	2	0	1	1	2	2	2	2	2	2	2	2
88	A-136	0	2	0	1	0	0	0	2	0	2	0	2	0	0	2	0	0	0	0	0	1	1	2	0	0	0	0	1	0	0	0	0	2	2	2	0	0	0	0	2	2	2	0	0	2	0	1	2
[truncated: 2,529 more columns]
