# Supplementary material for: Mapping genes for resistance to stripe rust in spring wheat landrace PI 480035
Source: PLoS One. 2017 May 19;12(5):e0177898. doi: 10.1371/journal.pone.0177898 (PMC5438115; doi:10.1371/journal.pone.0177898)
Supplement: S3 Table — (XLSX) [file pone.0177898.s003.xlsx]

## Sheet: all data
Taxon	PSTv-14	PSTv-37	PSTv-40	SeedlingIT_Pull.2013	SeedlingIT_Pull.2014	SeedlingIT_MV.2014	AdultIT_Pull.2013	AdultIT_Pull.2014	AdultIT_MV.2014	AdultDS_Pull.2013	AdultDS_Pull.2014	AdultDS_MV.2014	rAUDPC_Pull.2013	rAUDPC_Pull.2014	rAUDPC_MV.2014	Mean_IT	Mean_DS	Mean_rAUDPC
A-002	8	8	6	8	8	8	8	9	8.3	80	80	36.7	83.3	98.9	83.7	8.4	64.6	88.6
A-005	8	8	6	8	8	8	8	9	8.3	70	80	60	70.5	99	109.5	8.3	66.3	93
A-007	1	1	1	2	2.3	2	2	2	2	10	8.3	13.3	9.6	14.5	21.5	2	11.5	15.2
A-011	1	1	8	3	3.7	2	5	4	5	10	26.7	26.7	12.8	39.2	51.4	4.3	27.7	34.4
A-012	1	1	8	5	2.3	2	5	3.3	3.7	30	30	20	28.8	39.2	33.5	3.2	25	33.8
A-013	8	8	1	8	8	8	8	9	8.3	40	43.3	36.7	44.8	65.7	73.5	8.4	45	61.3
A-015	1	1	1	3	2	2	4	3	6.3	30	16.7	30	28.8	27.6	52.4	3.9	27.7	36.3
A-016	8	8	8	8	8	8	8	9	8.3	70	76.7	66.7	76.9	94.5	111.6	8.4	66.3	94.3
A-018	8	8	8	8	8	6	8	9	8.3	60	73.3	50	70.5	88.9	76.1	7.8	58.2	78.5
A-019	2	5	.	3	2	2	5	2	2	15	10	5	16	15.1	17.3	2.5	12.7	16.1
A-022	8	8	.	8	6	8	8	9	8	60	63.3	20	76.9	74.2	56.7	8	50.2	69.3
A-024	1	5	8	8	2	2	8	2.3	2.7	60	16.7	11.7	64.1	24.1	24.2	4.1	26	37.5
A-025	3	1	1	6	4.7	2	5	3.3	3.7	20	26.7	20	19.2	33.3	34.5	3.6	21.9	29
A-026	1	5	.	6	2	2	6	2	2	20	8.3	16.7	25.6	13.4	27.4	3.2	15.6	22.2
A-027	8	8	1	8	8	8	8	8.3	8	40	63.3	26.7	44.8	86.8	75.9	8.2	53.3	69.2
A-028	1	1	7	2	2	2	2	2.3	2	10	8.3	16.7	9.6	12.9	25.5	2	11.7	16
A-030	2	5	7	5	2	2	6	3	3.7	20	13.3	20	22.4	24.2	36.5	4	21.5	27.7
A-031	2	5	2	2	2	2	3	2	2.7	5	8.3	21.7	6.4	17.5	31.8	2.2	14.2	18.6
A-032	8	8	1	8	8	8	8	9	8.3	60	80	63.3	70.5	96.9	106.7	8.3	64.2	91.3
A-033	1	8	8	5	2	2	5	2	2	20	6.7	6.7	22.4	12.6	14.7	2.8	12.2	16.6
A-034	8	8	1	8	8	8	8	9	8.3	60	70	63.3	70.5	90.1	110.6	8.4	64.2	90.4
A-035	1	1	6	8	2	2	8	2	3.3	50	8.3	23.3	57.7	18	37.3	3.6	26.4	37.6
A-036	5	5	2	4	2	2	6	2	3	20	6.7	23.3	19.2	15.2	36.4	3	17.5	23.6
A-037	3	5	8	5	2	2	6	2.3	2	15	16.7	5	16	19.5	15.8	3.1	13.2	17.1
A-038	1	1	1	3	2	2	3	2.7	2	20	16.7	8.3	22.4	20.7	19.3	2.4	15.4	20.8
A-040	3	5	7	4	2	2	4	2.3	3	30	16.7	11.7	38.4	26.4	29.5	3.1	23	31.5
A-041	8	8	1	8	8	8	8	9	8.7	60	56.7	56.7	70.5	76.8	101.1	8.5	59.2	82.8
A-042	2	8	8	8	8	6	8	8.3	6	30	36.7	25	38.4	48.8	45.3	7.3	32.1	44.2
A-043	8	8	2	8	8	8	8	9	8.7	40	46.7	33.3	44.8	65.4	65	8.4	42.9	58.4
A-044	8	8	8	8	8	8	8	9	8.7	70	60	36.7	83.3	82.2	70.5	8.4	57.5	78.7
A-046	8	8	2	8	8	8	8	8	8.3	90	43.3	30	102.5	69.1	69.7	8.1	57.5	80.4
A-048	2	5	7	2	2	2	5	2.7	3	20	5.7	16.7	19.2	13.4	29.5	2.8	15.5	20.7
A-050	2	1	1	5	3	2	5	2.7	2	10	16.7	15	12.8	25.8	34.3	3.6	20	24.3
A-051	8	1	8	8	8	8	8	8.3	7.7	70	60	33.3	83.3	81.3	78.8	8.1	59.2	81.1
A-052	2	1	8	4	2	2	4	2.7	4.3	30	23.3	26.7	32	32	46.3	3.3	27.3	36.8
A-053	8	8	8	8	8	8	8	9	8.3	70	56.7	26.7	89.7	71.2	64.3	8.1	49.8	75.1
A-054	8	8	6	8	8	8	8	8.7	8.3	90	73.3	46.7	102.5	93.6	84.9	8.3	66.7	93.7
A-055	1	1	6	8	7	2	8	5	4.3	70	20	23.3	83.3	31.5	44.6	5.9	37.9	53.1
A-056	8	7	6	8	8	8	8	9	8.7	80	76.7	43.3	96.1	93.5	87.6	8.4	65.8	92.4
A-059	2	5	7	5	2	2	3	2.7	4	30	16.7	20	38.4	26.1	41.6	3.4	26.8	35.4
A-060	2	5	2	3	2	2	3	2	2	30	8.3	6.7	28.8	16.3	15.8	2.3	15	20.3
A-061	2	5	7	3	2	2	3	2	3.7	20	8.3	20	32	16	31.4	2.4	18.8	26.5
A-062	2	5	7	2	6	2	2	3	2	20	20	11.7	25.6	27.2	19.1	3.2	17.3	24
A-063	8	8	2	8	8	8	8	9	8.3	90	70	36.7	108.9	91.3	81.9	8.4	67.5	94
A-065	1	1	8	8	2	2	5	2.3	2.7	40	13.3	18.3	51.3	17.3	29.8	3.3	21.9	32.8
A-066	8	7	7	8	8	8	6	9	8	40	73.3	30	51.3	94.5	72	8.1	54.6	72.6
A-067	8	8	8	8	8	8	3	8.3	8.7	40	63.3	40	51.3	84.6	71.8	7.6	50.4	69.2
A-068	8	8	8	5	8	8	5	9	8.7	60	80	60	70.5	95.7	129.1	7.7	66.5	98.4
A-069	2	5	2	5	2	2	5	3	2	30	20	8.3	32	27.5	23.2	3.4	20.6	27.6
A-070	2	1	8	5	2	2	5	2	2	15	8.3	7.3	16	10.6	13.1	2.8	9.5	13.2
A-072	8	8	6	8	8	8	8	8.3	8.7	95	60	53.3	118.5	83.6	100	8.2	70.6	100.7
A-073	8	5	8	8	8	7.7	8	2.7	7.7	60	16.7	26.7	64.1	37.8	70.1	6.6	42.9	57.3
A-074	1	5	8	2	2	2	5	2	2	10	5	8.3	12.8	9.5	11.6	2.4	7.7	11.3
A-076	2	5	8	2	2	2	3	2.3	2.7	20	16.7	13.3	19.2	24.1	24.6	2.2	17.1	22.7
A-077	1	5	8	3	2	2	3	2.7	2	20	16.7	11.7	25.6	24.1	18.5	2.4	16.3	22.8
A-078	1	1	8	8	2	2	7	2	2	30	5	16.7	38.4	11.2	23.4	3.5	16.3	24.3
A-079	4	7	8	8	8	6.7	8	8.3	7.3	80	73.3	33.3	102.5	88.5	63.7	7.8	60.8	84.9
A-080	8	8	1	8	8	8	8	8.3	8.3	90	70	30	96.1	90.1	75.7	8.3	62.9	87.3
A-081	5	8	8	8	8	8	8	7.7	8	80	73.3	40	96.1	76.9	79.1	7.9	59.8	84
A-083	2	2	6	3	2.3	2	5	3.3	3.7	20	23.3	20	28.8	30.9	45.7	3.8	27.5	35.1
A-086	8	8	8	8	8	8.5	5	9	8.7	30	63.3	33.3	38.4	85.7	72.7	8.1	47.7	65.6
A-088	8	7	8	8	8	8	8	9	8.3	95	73.3	56.7	118.5	95.7	103.9	8.4	74.2	106
A-089	1	2	6	3	2	2	4	2.7	5.7	30	23.3	33.3	35.2	30.9	54.2	3.7	29.2	40.1
A-090	2	1	2	4	2	2	6	2	2	15	11.7	10	19.2	16.2	17.6	2.8	12.7	17.7
A-092	8	7	8	7	8	8	6	9	6.7	40	63.3	23.3	51.3	76.9	70.2	7.8	47.5	66.1
A-093	8	7	2	8	8	8	8	9	8.7	80	56.7	30	96.1	80	72.6	8.4	59.6	82.9
A-094	8	8	1	8	8	8	8	8.7	8	90	80	33.3	108.9	100.2	83.5	8.3	70	97.5
A-096	8	8	7	8	8	8	8	9	8.3	90	73.3	33.3	108.9	91.3	83.5	8.4	67.5	94.6
A-098	8	8	2	8	8	8	8	9	8.7	90	76.7	40	108.9	95.6	75.2	8.5	66.3	93.2
A-099	8	8	6	8	8	8	8	8.7	8	70	73.3	76.7	83.3	92.3	114.7	8.3	67.1	96.8
A-100	1	5	1	4	2.3	4	4	2.3	4	30	10	26.7	38.4	15.9	42.7	3.3	21.8	32.4
A-106	8	8	8	8	8	8	8	8.7	8.3	80	46.7	40	102.5	68.9	77.4	8.3	57.9	82.9
A-109	8	8	8	8	8	8	8	8.7	8.3	80	76.7	43.3	102.5	94.7	81	8.3	65.8	92.7
A-113	8	7	7	8	8	8	8	8	8.7	90	56.7	43.3	108.9	77.9	83.7	8.2	63.8	90.2
A-114	1	4	3	6	2	2	5	3.7	2.7	60	20	11.7	70.5	27.5	25.2	3.8	28.6	41
A-117	1	7	7	4	2	2	5	3.7	4.3	50	26.7	20	57.7	35.4	44.7	4	32.5	45.9
A-119	2	5	1	4	2	2	5	3.3	5.3	50	23.3	30	64.1	30.9	51.4	4.1	34.6	48.8
A-120	2	1	3	5	2	2	5	2	2	30	13.3	10	38.4	21.9	22.7	3	20.4	27.7
A-121	8	7	8	5	8	8	5	8.7	8.3	40	66.7	40	51.3	82.1	88.3	7.5	54.2	73.9
A-122	1	4	5	5	2	2	5	3.3	3.7	40	23.3	20	44.8	30.9	34.5	3.8	26.3	36.7
A-124	8	8	8	8	8	8	8	9	8.7	90	76.7	60	108.9	96.7	106.5	8.4	72.1	104
A-127	8	8	8	8	8	8	8	9	8.3	90	80	46.7	108.9	100.1	83.9	8.4	69.2	97.6
A-128	2	4	8	2	2	2	2	2	2.7	20	6.7	10	22.4	12.9	18.6	2.4	13.1	18
A-129	2	2	8	4	2	2	6	3	4	50	20	30	51.3	28	48.2	3.9	30	42.5
A-130	2	5	5	4	2.7	2	5	3	3	30	23.3	11.7	38.4	33.1	23.2	3.3	23.1	31.6
A-132	1	2	5	2	2.7	2	5	2.7	2.7	20	23.3	16.7	22.4	27.9	31.5	2.6	19.2	27.3
A-133	8	8	8	8	8	8	8	9	8.7	90	76.7	53.3	115.3	100.1	93.4	8.4	72.5	102.9
A-135	2	5	8	3	2	2	3	2.3	4	50	20	23.3	51.3	28.6	35.9	3	27.4	38.6
A-136	1	5	8	5	2	2	5	2	2	60	6.7	13.3	76.9	12.6	21.3	3.2	23.6	36.9
A-139	1	7	8	8	8	8	8	8.7	8.3	60	73.3	53.3	.	81.9	88.8	8.2	57.1	.
A-140	8	8	5	8	8	8	8	9	8.3	95	80	63.3	118.5	97.9	110.6	8.4	75.2	109
A-141	1	5	8	5	2.3	2	5	2.7	5	30	16.7	16.7	38.4	27.6	37.8	4	26.7	34.6
A-142	1	4	7	5	4.3	2	4	4.7	3.7	20	15	16.7	25.6	16	25.4	3.7	16.7	22.3
A-143	1	4	5	4	2	2	4	2.3	2	25	8.3	8.3	32	17.5	20.3	2.9	17.5	23.3
A-145	1	5	8	8	2.7	2	8	2.3	3	90	16.7	13.3	115.3	24.7	38.9	4.5	41.7	59.6
A-149	8	8	1	8	6	8	8	6.7	8.7	90	63.3	70	115.3	77.3	112.6	7.6	69	101.7
A-151	8	8	8	8	8	8	8	9	8	90	70	33.3	108.9	90.1	76.5	8.3	65	91.9
A-152	1	8	8	5	7	8	5	5.7	8.3	60	50	40	76.9	50.1	84.6	6.6	52.5	70.5
A-154	1	2	3	3	2	2	5	2	2	30	6.7	5	28.8	12.9	11.7	2.6	12.9	17.8
A-155	1	1	1	6	4	2	6	2.3	3.3	20	15	16.7	25.6	23.5	31.6	3.9	20.4	26.9
A-156	8	8	4	8	8	8	8	8.3	8.3	95	66.7	63.3	118.5	88	98.4	8.3	70.2	101.6
A-158	8	8	6	5	8	7.3	2	8.3	7.3	30	43.3	36.7	.	71.1	75.5	6.8	45.4	.
A-159	8	7	8	8	8	8	8	9	8.3	95	80	83.3	118.5	103.4	135.4	8.3	81.5	119.1
A-160	8	8	2	8	8	8.3	8	8.3	8.7	95	73.3	66.7	118.5	95.7	107.9	8.3	74.4	107.4
A-161	8	8	8	8	8	8.3	8	9	8.3	95	80	43.3	118.5	96.8	79.2	8.5	69	98.2
A-162	2	4	8	5	2	2	4	3	2.7	40	15	18.3	44.8	20.7	30.9	3.1	22.3	32.2
A-166	8	.	.	8	8	.	8	9	8	70	63.3	20	76.9	79	.	.	.	.
A-170	1	1	1	7	4	2	6	3	5.3	40	20	33.3	51.3	30.8	51.1	4.4	31.5	44.4
A-171	8	8	7	8	8	8	8	8.7	8.3	80	60	76.7	102.5	85.7	114.7	8.3	70	101
A-174	1	2	3	5	2	2	5	2	2	30	10	6.7	38.4	15.1	17.8	2.9	17.1	23.8
AvS	8	8	8	8	8	8	8	9	8.3	70	80	36.7	83.3	101.2	83.7	8.4	65.4	89.4
PI 480035	1	1	1	2	3.3	2	2	2.3	2	23	13.3	5	25.6	18.9	9.6	2.3	13	18
